# Supplementary material for: Comparative Proteomic Identification of Ram Sperm before and after In Vitro Capacitation
Source: Animals (Basel). 2024 Aug 15;14(16):2363. doi: 10.3390/ani14162363 (PMC11350773; doi:10.3390/ani14162363)
Supplement: Supplementary file 1 [file animals-14-02363-s001.zip]

Archive with 7 entries (7 files):
- Figure_S1.pdf
- Figure_S2.pdf
- Figure_S3.pdf
- Figure_S4.pdf
- Figure_S5.pdf
- Figure_S6.pdf
- SupplementaryTables.xlsx
