# Supplementary material for: Comparative Proteomic Identification of Ram Sperm before and after In Vitro Capacitation
Source: Animals (Basel). 2024 Aug 15;14(16):2363. doi: 10.3390/ani14162363 (PMC11350773; doi:10.3390/ani14162363)
Supplement: Supplementary file 1 [file animals-14-02363-s001.zip › SupplementaryTables.xlsx]

## Sheet: Table S1
	NC1	NC2	NC3	CAP1	CAP2	CAP3
Total-Tyrosine phosphorylation (area)	4.46038e+06	4.24676e+06	4.56524e+06	5.84852e+06	5.54115e+06	5.10479e+06
α-tubulin(area)--52kDa	4.35375e+06	4.35375e+06	4375909	4.73939e+06	2957489	2.90524e+06
Relative protein abundance	1.02449	0.975427	1.04327	1.23402	1.8736	1.7571

## Sheet: Table S2
Protein accession	Protein description	Gene name	MW [kDa]	Score	Coverage [%]	Peptides	PSMs	Unique peptides	NC1	NC2	NC3	CAP1	CAP2	CAP3	CAP/NC Ratio	CAP/NC P-value
A2SW69	Annexin A2 OS=Ovis aries OX=9940 GN=ANXA2	ANXA2	38.612	77.558	34.5	10	10	10	0.953	0.873	0.855	1.172	1.133	1.192	1.304	0.00185859
A7UHZ2	Proteasome 26S non-ATPase subunit 4 OS=Ovis aries OX=9940 GN=PSMD4	PSMD4	40.784	87.409	30.5	8	13	8	0.843	0.829	0.776	1.346	1.15	1.212	1.515	0.00142219
A8DR93	Heat shock protein 90 alpha family class A member 1 OS=Ovis aries OX=9940 GN=HSPCA	HSPCA	84.73	323.31	47.2	36	105	24	0.741	0.737	0.733	1.355	1.304	1.351	1.814	6.2332e-07
B2MVW4	RAB28, member RAS oncogene family OS=Ovis aries OX=9940 GN=RAB28	RAB28	24.771	35.222	26.7	5	7	5	1.082	1.185	1.096	0.872	0.812	0.874	0.761	0.00184145
B2MVX2	SLC25A11 OS=Ovis aries OX=9940 GN=SLC25A11	SLC25A11	34.206	27.069	12.1	3	4	3	1.166	1.362	1.153	0.683	0.757	0.811	0.612	0.0025822
B3VSB9	ITM2B OS=Ovis aries OX=9940 GN=ITM2B	ITM2B	30.306	6.3301	3.4	1	1	1	0.75	0.963	0.98	1.176	1.076	1.182	1.275	0.052879
B6UV59	Hydroxyacyl-CoA dehydrogenase trifunctional multienzyme complex subunit alpha OS=Ovis aries OX=9940 GN=HADHA	HADHA	83.294	323.31	46.5	30	101	30	1.057	1.083	1.042	0.935	0.923	0.94	0.879	0.00050245
B7T159	APOBEC3A OS=Ovis aries OX=9940 GN=APOBEC3Z1	APOBEC3Z1	21.739	9.0178	7	1	1	1	1.008	0.973	0.927	1.025	1.127	1.018	1.09	0.10358
B7VBV2	Seminal vesicles 14 kDa protein OS=Ovis aries OX=9940 GN=rsvp14	rsvp14	14.741	182.74	69.8	10	83	10	0.972	0.967	1.001	0.931	1.177	0.981	1.051	0.59958
C3V6M4	Calpastatin isoform II OS=Ovis aries OX=9940 GN=CAST	CAST	84.617	61.391	12.7	7	7	7	0.844	0.832	0.825	1.111	1.244	1.276	1.452	0.0132045
C5IJ83	RAB8A, member RAS oncogene family OS=Ovis aries OX=9940 GN=RAB8A	RAB8A	23.684	105.19	40.6	9	15	6	0.894	0.896	0.871	1.157	1.162	1.135	1.298	2.1605e-05
C5IJ99	RHOA OS=Ovis aries OX=9940 GN=RHOA	RHOA	21.768	56.702	39.4	8	17	8	1.106	1.085	1.099	0.886	0.824	0.889	0.79	0.00074111
C5IJA0	GTP-binding nuclear protein Ran OS=Ovis aries OX=9940 GN=LOC105601843	LOC105601843	24.423	24.32	16.2	3	4	3	1.02	1.024	1.016	0.989	1.081	0.921	0.977	0.64448
C5ISA2	Tubulin alpha chain OS=Ovis aries OX=9940 GN=TUBA4A	TUBA4A	49.924	-2	42.9	21	284	1	0.796	0.8	0.709	1.256	1.007	1.687	1.714	0.028597
C5ISA4	COP9 constitutive photomorphogenic subunit 7B protein-like protein OS=Ovis aries OX=9940 GN=COPS7B	COPS7B	29.623	6.8685	3.4	1	1	1	0.986	1.16	1.166	1.068	0.9	0.657	0.793	0.17774
C5IWT0	ADP-ribosylation factor 4 OS=Ovis aries OX=9940 GN=ARF4	ARF4	20.527	7.3183	11.7	2	4	1	1.083	1.031	1.022	0.777	0.933	1.159	0.915	0.47498
C5IWT7	Thioredoxin domain containing 17 OS=Ovis aries OX=9940 GN=TXNDC17	TXNDC17	13.883	15.073	17.9	2	3	2	0.775	0.787	0.817	1.331	1.145	1.377	1.62	0.00123733
C5IWU0	ADP-ribosylation factor 1 OS=Ovis aries OX=9940 GN=ARF1	ARF1	20.697	28.087	19.9	3	7	2	0.966	1.091	0.907	0.955	1.061	1.073	1.042	0.54924
C5IWU1	ADP-ribosylation factor 6 OS=Ovis aries OX=9940 GN=ARF6	ARF6	20.082	35.463	32.6	4	10	4	0.949	0.937	1.044	1.115	0.886	1.134	1.07	0.50952
C5IWU4	ADP-ribosylation factor-like 3 OS=Ovis aries OX=9940 GN=ARL3	ARL3	20.504	19.035	15.9	3	4	3	1.045	1.032	0.966	1.155	1.003	0.912	1.009	0.95178
C5IWV1	Fumarate hydratase OS=Ovis aries OX=9940 GN=FH	FH	54.621	217.67	42.9	19	52	19	1.049	1.041	1.047	0.952	0.962	0.916	0.902	0.02068
D8X187	Leukocyte elastase inhibitor OS=Ovis aries OX=9940 GN=SERPINB1	SERPINB1	42.224	36.803	18	6	7	6	0.853	1.025	0.873	1.025	1.264	1.081	1.225	0.076878
E7ECV8	ADP-ribose pyrophosphatase OS=Ovis aries OX=9940 GN=NUDT9	NUDT9	38.499	22.92	9.5	3	3	3	1.057	1.086	1.132	0.931	0.81	0.937	0.818	0.0169427
H9TN93	Glutathione peroxidase OS=Ovis aries OX=9940 GN=GPx5	GPx5	25.04	133.3	54.3	13	25	12	0.492	0.517	0.57	1.563	1.602	1.603	3.02	1.74255e-05
O78750	Cytochrome c oxidase subunit 2 OS=Ovis aries OX=9940 GN=MT-CO2	MT-CO2	25.997	25.778	15	4	7	4	1.062	1.015	0.914	0.886	1.053	1.049	0.999	0.9769
O78751	ATP synthase protein 8 OS=Ovis aries OX=9940 GN=MT-ATP8	MT-ATP8	7.9104	6.4673	12.1	1	2	1	1.247	1.164	1.215	0.826	0.697	0.702	0.614	0.00113815
O78756	NADH-ubiquinone oxidoreductase chain 5 OS=Ovis aries OX=9940 GN=MT-ND5	MT-ND5	68.367	6.5289	2	1	1	1
P00349	6-phosphogluconate dehydrogenase, decarboxylating OS=Ovis aries OX=9940 GN=PGD	PGD	52.969	101.42	27.3	13	16	13	0.856	0.849	0.929	1.132	1.179	1.199	1.333	0.00100134
P00922	Carbonic anhydrase 2 OS=Ovis aries OX=9940 GN=CA2	CA2	29.211	14.944	27.7	6	14	2
P01301	Pancreatic prohormone (Fragment) OS=Ovis aries OX=9940 GN=PPY	PPY	8.5727	15.479	25.6	1	2	1	0.637	0.715	0.591	1.216	1.886	1.34	2.286	0.0048978
P02075	Hemoglobin subunit beta OS=Ovis aries OX=9940 GN=HBB	HBB	16.073	142.24	74.5	11	24	11	1.357	1.404	1.351	0.538	0.531	0.559	0.396	6.027e-07
P04074	Sodium/potassium-transporting ATPase subunit alpha-1 OS=Ovis aries OX=9940 GN=ATP1A1	ATP1A1	112.66	7.5423	9.2	11	27	1	0.769	0.777	0.785	1.344	1.254	1.32	1.681	1.89004e-05
P07846	Sorbitol dehydrogenase OS=Ovis aries OX=9940 GN=SORD	SORD	37.83	56.174	36.4	13	49	1	0.97	1.014	0.883	0.933	1.433	0.907	1.142	0.50866
P08060	Carbonic anhydrase 6 OS=Ovis aries OX=9940 GN=CA6	CA6	35.555	35.28	15.3	5	6	5	1.078	1.074	0.992	0.97	0.848	1.124	0.936	0.44668
P09670	Superoxide dismutase [Cu-Zn] OS=Ovis aries OX=9940 GN=SOD1	SOD1	15.694	70.884	43.4	7	19	7	0.847	0.855	0.85	1.303	0.993	1.251	1.39	0.062578
P0C276	Ubiquitin-60S ribosomal protein L40 OS=Ovis aries OX=9940 GN=UBA52	UBA52	14.728	323.31	36.7	5	16	5	0.598	0.538	0.591	1.639	1.477	1.579	2.719	2.2374e-05
P14639	Serum albumin OS=Ovis aries OX=9940 GN=ALB	ALB	69.188	323.31	53.7	31	26	3	0.238	0.233	0.287	1.991	1.994	1.997	7.892	0.00102095
P17698	Clusterin (Fragments) OS=Ovis aries OX=9940 GN=CLU	CLU	7.6588	10.221	22.7	2	2	1	0.448	0.476	0.441	1.792	1.685	1.707	3.798	7.5176e-07
P18685	Ferritin heavy chain OS=Ovis aries OX=9940 GN=FTH1	FTH1	20.062	40.923	20.5	2	3	2	0.933	1.068	0.824	1.151	1.192	0.93	1.159	0.2446
P33237	Interferon-induced GTP-binding protein Mx1 OS=Ovis aries OX=9940 GN=MX1	MX1	75.572	11.565	2.8	2	2	2
P46691	Gap junction beta-2 protein OS=Ovis aries OX=9940 GN=GJB2	GJB2	26.215	6.9891	3.5	1	1	1	0.847	0.848	0.93	1.176	1.199	1.159	1.346	0.0007811
P47843	Solute carrier family 2, facilitated glucose transporter member 3 OS=Ovis aries OX=9940 GN=SLC2A3	SLC2A3	54.194	125.44	14.4	10	83	10	0.958	0.929	0.917	1.043	1.086	1.133	1.163	0.0051583
P51977	Retinal dehydrogenase 1 OS=Ovis aries OX=9940 GN=ALDH1A1	ALDH1A1	54.824	13.35	4.2	2	2	2	0.876	0.925	0.878	1.184	1.111	1.168	1.293	0.00061771
P54230	Cathelicidin-1 OS=Ovis aries OX=9940 GN=CATHL1A	CATHL1A	17.648	26.191	34.8	3	4	3	0.982	0.979	1.014	0.956	1.014	1.056	1.017	0.62684
P56283	C-type natriuretic peptide OS=Ovis aries OX=9940 GN=NPPC	NPPC	13.317	38.627	34.1	4	9	4	0.481	0.519	0.481	1.766	1.466	1.737	3.355	4.4198e-05
P60713	Actin, cytoplasmic 1 OS=Ovis aries OX=9940 GN=ACTB	ACTB	41.736	289.7	55.2	19	67	8	0.95	0.937	0.903	1.013	1.077	1.103	1.144	0.0103798
P62262	14-3-3 protein epsilon OS=Ovis aries OX=9940 GN=YWHAE	YWHAE	29.174	117.14	55.3	16	31	13	1	0.997	1.025	1.033	0.985	1.032	1.009	0.64114
P68251	14-3-3 protein beta/alpha (Fragments) OS=Ovis aries OX=9940 GN=YWHAB	YWHAB	22.053	33.547	38.3	8	26	3	0.864	0.893	0.809	1.197	1.181	1.184	1.388	0.0078612
P68253	14-3-3 protein gamma (Fragments) OS=Ovis aries OX=9940 GN=YWHAG	YWHAG	18	22.735	43	7	17	1	0.85	0.739	0.879	1.362	1.226	1.152	1.515	0.004498
P79360	Myeloid antimicrobial peptide OS=Ovis aries OX=9940 GN=Map-34	Map-34	18.827	13.756	7.9	2	2	2	0.754	1.027	0.87	1.301	1.025	1.158	1.314	0.070255
Q009B1	ATP binding cassette subfamily G member 2 (Junior blood group) OS=Ovis aries OX=9940 GN=ABCG2	ABCG2	73.172	6.3886	1.5	1	1	1
Q1ZZU7	Macrophage migration inhibitory factor OS=Ovis aries OX=9940 GN=MIF	MIF	12.343	20.434	23.5	3	4	3	1.222	1.009	0.911	1.063	1.095	0.92	0.98	0.88294
Q28554	Glyceraldehyde-3-phosphate dehydrogenase (Fragment) OS=Ovis aries OX=9940 GN=GAPDH	GAPDH	34.731	221.68	37.6	10	42	9	0.979	1.046	1.007	0.967	1.003	0.997	0.979	0.39038
Q29543	Brain ribonuclease OS=Ovis aries OX=9940 GN=BRN	BRN	15.925	14.036	9.1	2	2	2	0.192	0.224	0.194	2.032	2.026	2.118	10.125	7.4492e-07
Q2TCH3	ATP-citrate synthase OS=Ovis aries OX=9940 GN=ACLY	ACLY	120.93	236.51	30.3	29	45	29	0.681	0.721	0.701	1.397	1.347	1.344	1.944	2.8042e-06
Q6Q311	40S ribosomal protein S25 OS=Ovis aries OX=9940 GN=RPS25	RPS25	13.742	6.8327	7.2	1	2	1
Q6QAT4	Beta-2-microglobulin OS=Ovis aries OX=9940 GN=B2M	B2M	13.464	12.988	10.2	2	2	2	0.182	0.329	0.195	2.256	1.856	1.929	8.557	0.00037676
Q6XUZ5	Isocitrate dehydrogenase [NADP] cytoplasmic OS=Ovis aries OX=9940 GN=IDH1	IDH1	46.783	9.0354	35	16	29	1
Q8HY31	Uroporphyrinogen decarboxylase OS=Ovis aries OX=9940 GN=UROD	UROD	40.811	17.075	6.3	2	3	2	0.783	0.713	0.889	1.218	1.317	1.316	1.615	0.0021987
Q9TR28	Cytochrome c oxidase subunit 7A1, mitochondrial (Fragment) OS=Ovis aries OX=9940 GN=COX7A1	COX7A1	3.2215	10.138	44.8	1	9	1	0.915	1.097	0.957	0.968	0.975	1.007	0.994	0.95234
Q9XSM0	Prostaglandin-H2 D-isomerase OS=Ovis aries OX=9940 GN=PTGDS	PTGDS	21.183	75.265	7.3	1	3	1	0.296	0.248	0.325	1.978	1.939	1.921	6.718	0.00173868
S4TZR5	Guanine nucleotide-binding protein beta polypeptide 2-like 1 OS=Ovis aries OX=9940 GN=GNB2L1	GNB2L1	35.076	14.55	6.9	2	2	2	1.061	0.956	1.135	1.02	0.793	1.029	0.902	0.33582
W5NPC8	Uncharacterized protein OS=Ovis aries OX=9940	---	9.3953	10.926	16.3	1	1	1
W5NPD5	Uncharacterized protein OS=Ovis aries OX=9940 GN=DEFB129	DEFB129	19.024	11.764	8.9	2	3	2	0.494	0.551	0.545	1.64	1.631	1.618	3.075	0.00096208
W5NPE2	Uncharacterized protein OS=Ovis aries OX=9940	---	11.307	97.38	43.4	6	11	6	0.285	0.312	0.26	2.012	1.923	1.917	6.828	1.9801e-06
W5NPG0	Uncharacterized protein OS=Ovis aries OX=9940	---	3.7962	-2	25	1	1	1
W5NPI3	Adaptor related protein complex 1 subunit mu 1 OS=Ovis aries OX=9940 GN=AP1M1	AP1M1	48.586	35.268	15.1	5	5	5	0.779	0.773	0.769	1.171	1.383	1.384	1.697	0.0110437
W5NPK1	Uncharacterized protein OS=Ovis aries OX=9940 GN=HSPB9	HSPB9	16.405	87.011	52.9	6	28	6	1.078	1.089	1.055	0.944	0.917	0.916	0.862	0.00039841
W5NPN1	Beta-defensin OS=Ovis aries OX=9940	---	6.3006	14.324	42.1	2	2	2
W5NPN4	Uncharacterized protein OS=Ovis aries OX=9940	---	71.431	46.913	29.3	20	52	7	1.107	1.189	1.173	0.761	0.781	0.798	0.675	0.000104394
W5NPN8	Beta-defensin OS=Ovis aries OX=9940 GN=DEFB127	DEFB127	10.327	6.8745	14	1	1	1	0.613	0.685	0.735	1.432	1.353	1.521	2.118	0.00027854
W5NPP2	Uncharacterized protein OS=Ovis aries OX=9940 GN=CPM	CPM	50.48	10.899	3.2	2	3	2	1.134	0.645	0.798	0.99	1.465	1.174	1.408	0.148679
W5NPP5	Serine protease 22 OS=Ovis aries OX=9940 GN=PRSS22	PRSS22	34.31	13.981	10	2	2	2
W5NPP8	Uncharacterized protein OS=Ovis aries OX=9940 GN=LNPK	LNPK	48.104	7.1173	2.6	1	1	1	1.064	1.349	1.181	0.699	0.767	0.79	0.628	0.0040557
W5NPP9	Protein kinase C OS=Ovis aries OX=9940 GN=PRKCD	PRKCD	77.032	6.4504	1.3	1	2	1
W5NPQ3	Uncharacterized protein OS=Ovis aries OX=9940	---	20.813	13.795	15.7	2	3	2
W5NPR5	Uncharacterized protein OS=Ovis aries OX=9940	---	17.864	48.098	37.7	5	14	5	0.961	0.941	1.003	1.006	1.131	0.991	1.077	0.188322
W5NPS2	Calcium/calmodulin dependent protein kinase IV OS=Ovis aries OX=9940 GN=CAMK4	CAMK4	37.69	75.716	28.2	10	20	10	1.013	1.046	1.015	0.987	0.958	1.028	0.967	0.21522
W5NPS9	Protein phosphatase 1 regulatory subunit 42 OS=Ovis aries OX=9940 GN=PPP1R42	PPP1R42	31.48	6.7613	4.4	1	1	1
W5NPT2	Uncharacterized protein OS=Ovis aries OX=9940	---	13.854	21.276	27.2	3	5	3	0.904	1.005	0.97	1.163	0.991	1.041	1.11	0.143604
W5NPU7	Anamorsin OS=Ovis aries OX=9940 GN=CIAPIN1	CIAPIN1	38.298	15.868	7.8	2	2	2
W5NPV3	Uncharacterized protein OS=Ovis aries OX=9940	---	21.374	68.551	24.7	5	10	5	1.083	1.115	0.897	0.952	0.881	0.89	0.88	0.16162
W5NPV4	Uncharacterized protein OS=Ovis aries OX=9940 GN=LOC101109994	LOC101109994	56.696	6.3505	2	1	2	1	1.048	1.037	0.978	0.937	1.101	0.929	0.969	0.59194
W5NPY4	Uncharacterized protein OS=Ovis aries OX=9940	---	22.348	43.108	28	5	8	5	0.59	0.51	0.613	1.642	1.554	1.519	2.752	7.7274e-05
W5NPZ5	Dishevelled associated activator of morphogenesis 2 OS=Ovis aries OX=9940 GN=DAAM2	DAAM2	119.27	-2	0.7	1	1	1	1.142	1.042	1.089	1.136	0.445	1.096	0.818	0.45454
W5NQ00	Transporter OS=Ovis aries OX=9940 GN=SLC6A6	SLC6A6	75.265	19.277	4.5	3	3	3	1.167	1.062	1.123	0.786	1.038	0.768	0.773	0.057299
W5NQ14	Eukaryotic translation initiation factor 3 subunit I OS=Ovis aries OX=9940 GN=EIF3I	EIF3I	36.469	25.287	9.8	3	4	3	0.709	0.812	0.929	1.17	1.303	1.287	1.535	0.0070241
W5NQ25	Uncharacterized protein OS=Ovis aries OX=9940 GN=TEKT1	TEKT1	48.644	189.06	41.9	20	50	20	1.001	1.057	1.047	0.928	0.923	0.969	0.908	0.0134186
W5NQ36	Enoyl-CoA delta isomerase 2 OS=Ovis aries OX=9940 GN=ECI2	ECI2	44.172	323.31	39.1	19	66	19	1.016	1.023	0.997	0.982	0.995	0.991	0.978	0.0587
W5NQ55	Beta-defensin OS=Ovis aries OX=9940 GN=DEFB116	DEFB116	11.714	69.487	30.1	3	7	3	0.464	0.456	0.518	1.712	1.541	1.835	3.538	4.0164e-05
W5NQ61	Serine protease 21 OS=Ovis aries OX=9940 GN=PRSS21	PRSS21	27.28	61.966	24.8	6	13	6	0.883	0.889	0.908	1.257	1.216	1.081	1.326	0.0038243
W5NQ65	Uncharacterized protein OS=Ovis aries OX=9940 GN=ZNF474	ZNF474	51.188	12.827	4.9	2	2	2
W5NQ72	Uncharacterized protein OS=Ovis aries OX=9940	---	82.544	11.807	2.5	2	2	2
W5NQ79	Uncharacterized protein OS=Ovis aries OX=9940	---	56.541	6.9294	2.9	1	1	1
W5NQ85	Insulin degrading enzyme OS=Ovis aries OX=9940 GN=IDE	IDE	114.75	93.197	14.9	14	16	14	0.862	0.826	0.814	1.241	1.202	1.267	1.483	6.4185e-05
W5NQ86	Uncharacterized protein OS=Ovis aries OX=9940	---	34.861	14.977	7.4	2	3	2	0.921	0.915	0.939	1.152	1.015	1.17	1.203	0.0161978
W5NQ92	Uncharacterized protein OS=Ovis aries OX=9940 GN=ELOB	ELOB	13.167	68.073	50	8	10	8	0.935	0.983	0.963	1.004	1.091	0.991	1.071	0.111564
W5NQA4	Beta-defensin OS=Ovis aries OX=9940	---	7.6141	28.496	41.8	4	6	4	0.65	0.712	0.7	1.472	1.315	1.347	2.005	9.7977e-05
W5NQB6	Uncharacterized protein OS=Ovis aries OX=9940	---	18.69	66.822	24.4	8	17	8	1.345	1.363	1.334	0.607	0.558	0.559	0.427	3.6938e-06
W5NQC6	Enoyl-CoA hydratase, short chain 1 OS=Ovis aries OX=9940 GN=ECHS1	ECHS1	31.119	170.65	42.6	14	31	14	1.049	1.002	0.997	0.929	0.982	0.939	0.935	0.045756
W5NQH2	Charged multivesicular body protein 6 OS=Ovis aries OX=9940 GN=CHMP6	CHMP6	21.105	12.715	11.7	2	2	2
W5NQH6	Protein S100 OS=Ovis aries OX=9940 GN=S100A9	S100A9	14.934	79.005	42.1	6	12	6	0.877	0.911	0.87	1.259	1.035	1.172	1.304	0.0112559
W5NQJ0	Protein S100 OS=Ovis aries OX=9940 GN=S100A12	S100A12	10.81	20.591	39.1	3	7	3	1.121	1.119	0.996	0.978	0.822	0.934	0.845	0.059477
W5NQJ1	Uncharacterized protein OS=Ovis aries OX=9940	---	18.364	18.06	16.8	3	4	3
W5NQJ2	Uncharacterized protein OS=Ovis aries OX=9940 GN=COPS5	COPS5	38.04	19.774	11.2	3	3	3	0.906	0.874	0.841	1.177	1.116	1.25	1.352	0.00154365
W5NQK9	Uncharacterized protein OS=Ovis aries OX=9940 GN=S100A8	S100A8	11.31	25.844	36.1	4	5	4	1.007	0.988	0.95	1.038	1.087	1.068	1.084	0.020556
W5NQL2	Obg-like ATPase 1 OS=Ovis aries OX=9940 GN=OLA1	OLA1	47.252	13.026	5	2	2	2
W5NQM1	Uncharacterized protein OS=Ovis aries OX=9940 GN=NEBL	NEBL	116.48	-2	0.8	1	1	1	1.229	1.288	1.217	0.668	0.709	0.703	0.557	2.0746e-05
W5NQN5	Uncharacterized protein OS=Ovis aries OX=9940 GN=SEC62	SEC62	45.747	6.3332	2.3	1	1	1	1.018	1.025	1.075	0.956	0.988	0.945	0.927	0.0247
W5NQP9	Fructose-bisphosphate aldolase OS=Ovis aries OX=9940 GN=ALDOC	ALDOC	49.605	323.31	17	10	51	2	0.96	0.878	1.022	1.182	1.091	1.136	1.192	0.02366
W5NQR7	Uncharacterized protein OS=Ovis aries OX=9940 GN=SMIM12	SMIM12	10.751	13.444	20.7	2	2	2	1.061	0.988	0.992	1.072	0.999	0.922	0.984	0.74386
W5NQS6	HEAT repeat containing 4 OS=Ovis aries OX=9940 GN=HEATR4	HEATR4	114.05	53.449	8.8	7	9	7	1.021	0.989	0.959	1.03	1.183	0.962	1.069	0.3725
W5NQT7	Acyl carrier protein OS=Ovis aries OX=9940 GN=NDUFAB1	NDUFAB1	17.59	33.544	21	4	10	4	1.128	1.18	1.201	0.776	0.695	0.818	0.652	0.00113708
W5NQU2	Beta-defensin OS=Ovis aries OX=9940 GN=LOC101123139	LOC101123139	9.7784	6.6222	12	1	1	1	0.722	0.731	0.719	1.292	1.482	1.359	1.903	0.0039366
W5NQU3	Uncharacterized protein OS=Ovis aries OX=9940 GN=RANGRF	RANGRF	20.695	52.439	25.8	3	5	3	1.03	0.998	0.994	1.055	0.959	1.001	0.998	0.92578
W5NQU4	Beta-defensin OS=Ovis aries OX=9940 GN=LOC101123139	LOC101123139	9.1909	7.6883	15.2	1	1	1	0.639	0.673	0.606	1.628	1.382	1.447	2.324	0.000122983
W5NQY4	Uncharacterized protein OS=Ovis aries OX=9940 GN=FAM170A	FAM170A	37.508	23.299	10.5	2	2	2
W5NR00	RAN binding protein 2 OS=Ovis aries OX=9940 GN=RANBP2	RANBP2	334.58	11.517	0.5	2	2	2
W5NR14	Isocitrate dehydrogenase [NAD] subunit, mitochondrial OS=Ovis aries OX=9940 GN=IDH3A	IDH3A	39.802	142.31	44.5	17	35	17	0.965	1.054	1.04	0.96	1.012	0.974	0.963	0.30558
W5NR29	Neuronal pentraxin 2 OS=Ovis aries OX=9940 GN=NPTX2	NPTX2	47.22	16.987	6	3	4	3	1.024	1.063	1.071	0.989	0.903	0.943	0.898	0.021803
W5NR55	Uncharacterized protein OS=Ovis aries OX=9940 GN=DNAL1	DNAL1	21.536	103.22	51.1	11	30	11	1.028	1.027	1.038	0.981	0.971	0.993	0.952	0.0025752
W5NR56	Leucine rich repeats and IQ motif containing 4 OS=Ovis aries OX=9940 GN=LRRIQ4	LRRIQ4	64.297	73.235	18.9	10	17	10	1.086	1.029	1.016	0.996	0.981	0.963	0.939	0.050464
W5NR62	IQ motif and ubiquitin domain containing OS=Ovis aries OX=9940 GN=IQUB	IQUB	92.121	160.53	27.7	22	31	22	1.159	1.169	1.064	0.893	0.829	0.764	0.733	0.0045045
W5NR63	Protein S100 OS=Ovis aries OX=9940 GN=S100A4	S100A4	14.112	13.364	7.1	2	2	2	0.67	0.719	0.651	1.487	1.429	1.386	2.109	3.5721e-05
W5NR71	Diaphanous related formin 1 OS=Ovis aries OX=9940 GN=DIAPH1	DIAPH1	138.58	6.9595	1.4	1	1	1
W5NR83	Beta-defensin OS=Ovis aries OX=9940 GN=DEFB123	DEFB123	7.7704	13.002	23.9	2	3	2	0.772	0.904	0.852	1.206	1.39	1.065	1.448	0.0150029
W5NR90	Uncharacterized protein OS=Ovis aries OX=9940 GN=TMEM183A	TMEM183A	42.786	-2	2.1	1	1	1	1.158	1.229	1.17	0.798	0.776	0.737	0.65	0.000124922
W5NR92	Uncharacterized protein OS=Ovis aries OX=9940 GN=SLC25A35	SLC25A35	32.571	13.41	6.7	2	3	2
W5NRA0	Uncharacterized protein OS=Ovis aries OX=9940 GN=LOC105605641	LOC105605641	44.811	-2	2	1	1	1	0.968	1.031	0.988	1.123	0.835	1.095	1.022	0.89566
W5NRA2	Protein S100 OS=Ovis aries OX=9940 GN=S100A2	S100A2	11.021	21.618	26.5	3	4	3	0.711	0.69	0.76	1.485	1.285	1.37	1.916	0.0002169
W5NRA9	Uncharacterized protein OS=Ovis aries OX=9940 GN=ASL	ASL	52.176	12.805	4.3	2	2	2	0.797	0.748	0.837	1.239	1.361	1.257	1.619	0.00038221
W5NRC1	Protein S100 OS=Ovis aries OX=9940 GN=S100A16	S100A16	11.804	15.993	24.3	2	2	2	0.694	0.931	0.711	1.415	1.008	1.474	1.668	0.029481
W5NRC4	Leucine rich repeat containing 34 OS=Ovis aries OX=9940 GN=LRRC34	LRRC34	49.962	124.35	34.9	13	23	13	1.012	1.015	1.02	0.919	0.995	0.925	0.932	0.108037
W5NRC9	Uncharacterized protein OS=Ovis aries OX=9940 GN=DRC7	DRC7	103.54	213.01	35.1	30	46	30	0.99	1.061	1.029	1.024	0.959	0.966	0.957	0.20612
W5NRD1	Uncharacterized protein OS=Ovis aries OX=9940 GN=ERLIN2	ERLIN2	37.688	72.029	33.4	10	20	8	0.993	1.069	1.062	0.906	1.002	1.046	0.946	0.30504
W5NRG0	Uncharacterized protein OS=Ovis aries OX=9940 GN=PTGR2	PTGR2	38.408	120	31.1	10	26	10	0.853	0.838	0.786	1.209	1.159	1.212	1.445	0.00021684
W5NRG9	Adipogenesis regulatory factor OS=Ovis aries OX=9940 GN=ADIRF	ADIRF	5.8324	14.844	37.5	2	2	2	0.692	0.701	0.748	1.345	1.31	1.512	1.946	0.000184211
W5NRH3	Uncharacterized protein OS=Ovis aries OX=9940 GN=DNAJA4	DNAJA4	61.176	93.233	23.3	12	22	12	0.868	0.858	0.866	1.164	1.274	1.144	1.382	0.0106598
W5NRI5	Uncharacterized protein OS=Ovis aries OX=9940 GN=WDR61	WDR61	33.568	44.005	24.3	6	8	6	1.019	0.903	0.992	1.122	0.996	1.092	1.102	0.132819
W5NRI9	Uncharacterized protein OS=Ovis aries OX=9940 GN=CSPP1	CSPP1	143.36	59.57	6.8	7	8	7	1.015	0.988	1.039	0.876	1.07	1.047	0.984	0.77418
W5NRJ6	Uncharacterized protein OS=Ovis aries OX=9940	---	17.805	31.887	29.5	5	5	5	0.812	0.83	0.862	1.272	1.18	1.164	1.444	0.00035819
W5NRK4	Glutamate dehydrogenase OS=Ovis aries OX=9940 GN=GLUD1	GLUD1	57.774	146.46	23	11	21	11	0.952	1.027	0.996	1.017	1.022	1.019	1.028	0.33226
W5NRL8	Eukaryotic translation initiation factor 3 subunit A OS=Ovis aries OX=9940 GN=EIF3A	EIF3A	164.95	80.536	8.6	13	15	13	0.706	0.772	0.766	1.305	1.108	1.418	1.707	0.002425
W5NRM7	Uncharacterized protein OS=Ovis aries OX=9940 GN=CRABP1	CRABP1	15.435	12.755	12.4	2	3	2	1.017	1.074	1.049	1.006	0.852	0.999	0.91	0.160898
W5NRN9	Uncharacterized protein OS=Ovis aries OX=9940 GN=ACTRT3	ACTRT3	40.665	217.89	38.6	16	50	16	0.975	0.983	1.028	1.062	0.971	1.094	1.047	0.3163
W5NRU4	Deleted in lung and esophageal cancer 1 OS=Ovis aries OX=9940 GN=DLEC1	DLEC1	190.76	173.61	13	18	25	18	1.096	0.913	1.053	0.948	0.923	1.048	0.953	0.53088
W5NRW4	Uncharacterized protein OS=Ovis aries OX=9940 GN=TPM4	TPM4	32.751	6.4221	2.8	1	1	1
W5NRW9	Kinesin-like protein OS=Ovis aries OX=9940 GN=KIFC3	KIFC3	77.117	7.9073	1.6	1	2	1	0.892	0.943	0.883	1.074	1.24	1.102	1.257	0.0096022
W5NRY0	Testis expressed 45 OS=Ovis aries OX=9940 GN=TEX45	TEX45	54.122	111.38	37.7	14	21	14	1.103	1.021	1.075	0.802	0.99	0.803	0.811	0.043904
W5NRY1	NADH:ubiquinone oxidoreductase core subunit V2 OS=Ovis aries OX=9940 GN=NDUFV2	NDUFV2	27.339	96.282	50	11	28	11	1.009	1.009	1.04	0.922	1.083	0.999	0.982	0.69742
W5NRZ9	Basal body orientation factor 1 OS=Ovis aries OX=9940 GN=BBOF1	BBOF1	63.577	104.75	27.2	15	21	15	1.024	1.022	1.035	0.961	0.927	0.91	0.908	0.0042371
W5NS06	Annexin OS=Ovis aries OX=9940 GN=LOC101114082	LOC101114082	37.526	20.311	4.5	1	1	1
W5NS17	Uncharacterized protein OS=Ovis aries OX=9940 GN=ENOPH1	ENOPH1	25.085	94.948	39	6	11	6	0.854	0.827	0.843	1.109	1.37	1.179	1.449	0.028616
W5NS18	Patatin like phospholipase domain containing 7 OS=Ovis aries OX=9940 GN=PNPLA7	PNPLA7	136.78	56.345	7.4	8	10	8	1.027	1.003	1.003	0.966	1.012	1.056	1	0.9925
W5NS24	Uncharacterized protein OS=Ovis aries OX=9940 GN=ATF6B	ATF6B	77.984	12.242	3.1	2	2	2
W5NS43	Aldehyde dehydrogenase 6 family member A1 OS=Ovis aries OX=9940 GN=ALDH6A1	ALDH6A1	58.159	61.676	19.4	7	9	7	1.141	1.058	0.947	1.112	0.904	0.915	0.932	0.44784
W5NS55	Uncharacterized protein OS=Ovis aries OX=9940	---	20.317	24.112	16	2	5	2	0.49	0.443	0.488	1.616	1.721	1.73	3.566	2.7911e-06
W5NS73	Septin 10 OS=Ovis aries OX=9940 GN=SEPT10	SEPT10	52.748	124.35	27.5	10	30	9	1.001	0.924	1.024	1.034	0.968	0.983	1.012	0.74868
W5NS74	Uncharacterized protein OS=Ovis aries OX=9940 GN=ACAA1	ACAA1	43.936	14.048	6.8	2	2	2	1.007	0.956	0.97	0.847	1.236	1.057	1.071	0.66018
W5NS83	Uncharacterized protein OS=Ovis aries OX=9940	---	33.208	45.038	31.2	7	23	3	0.935	0.75	0.91	1.157	1.226	1.2	1.381	0.0102018
W5NS88	Armadillo-like helical domain containing 1 OS=Ovis aries OX=9940 GN=ARMH1	ARMH1	46.447	51.157	22.3	8	8	8	1.049	1.064	1.058	0.944	0.934	0.953	0.893	9.5669e-05
W5NS93	Proteasome subunit alpha type OS=Ovis aries OX=9940 GN=PSMA4	PSMA4	29.483	62.405	27.6	9	14	9	0.86	0.838	0.795	1.211	1.254	1.179	1.462	0.00020097
W5NSB0	Uncharacterized protein OS=Ovis aries OX=9940 GN=HSPA2	HSPA2	69.808	314.95	56	36	114	21	1.015	1.021	1.008	1.017	0.933	0.959	0.956	0.21528
W5NSB1	Uncharacterized protein OS=Ovis aries OX=9940 GN=PDK1	PDK1	46.102	30.22	12.1	4	5	4	0.966	0.996	0.967	1.087	0.961	1.085	1.07	0.19212
W5NSC3	Uncharacterized protein OS=Ovis aries OX=9940	---	62.393	115.48	20.6	12	29	12	1.225	1.256	1.202	0.678	0.703	0.712	0.568	4.1415e-06
W5NSC5	Uncharacterized protein OS=Ovis aries OX=9940	---	30.292	11.168	7.5	2	2	2	0.836	0.595	0.673	1.475	1.439	1.315	2.01	0.0025636
W5NSD8	Testis, prostate and placenta expressed OS=Ovis aries OX=9940 GN=TEPP	TEPP	30.625	87.981	29.6	10	17	10	1.182	1.197	1.212	0.73	0.767	0.784	0.635	3.7189e-05
W5NSD9	RNA exonuclease 2 OS=Ovis aries OX=9940 GN=REXO2	REXO2	24.206	7.5258	4.7	1	1	1
W5NSF0	Uncharacterized protein OS=Ovis aries OX=9940 GN=GOT1L1	GOT1L1	51.975	41.567	13.2	5	5	5	0.965	0.918	1.025	1.114	1.013	1.037	1.088	0.119475
W5NSF5	Uncharacterized protein OS=Ovis aries OX=9940	---	82.877	185.03	21.6	17	35	17	1.157	1.129	1.064	0.807	0.876	0.792	0.739	0.00158134
W5NSF8	Uncharacterized protein OS=Ovis aries OX=9940	---	19.774	52.394	31.3	5	8	5	1.185	1.14	1.096	0.836	0.64	0.754	0.652	0.0058792
W5NSH8	Uncharacterized protein OS=Ovis aries OX=9940 GN=NPC2	NPC2	16.442	111.4	63.1	12	36	12	0.365	0.314	0.323	1.869	1.73	1.713	5.301	3.2091e-06
W5NSJ5	Uncharacterized protein OS=Ovis aries OX=9940 GN=OXSR1	OXSR1	57.886	60.121	19.5	8	10	7	0.877	0.959	0.899	1.103	1.149	1.235	1.275	0.004641
W5NSL6	Uncharacterized protein OS=Ovis aries OX=9940	---	60.463	7.6043	2.2	1	1	1	1.068	0.977	1.133	0.943	0.977	0.894	0.885	0.074359
W5NSM0	Uncharacterized protein OS=Ovis aries OX=9940	---	24.538	29.826	28.3	4	6	4	0.809	0.883	1.007	1.057	1.219	1.159	1.273	0.032916
W5NSM1	Uncharacterized protein OS=Ovis aries OX=9940 GN=ACTR1A	ACTR1A	42.613	111.52	24.5	8	14	5	0.663	0.74	0.7	1.391	1.407	1.404	1.998	0.0021164
W5NSP2	40S ribosomal protein S8 OS=Ovis aries OX=9940 GN=RPS8	RPS8	25.536	19.539	15	3	3	3	0.887	0.897	1.092	1.083	0.962	1.154	1.112	0.27666
W5NSP7	Uncharacterized protein OS=Ovis aries OX=9940 GN=ABRACL	ABRACL	9.0735	6.9878	9.8	1	1	1
W5NSP8	Uncharacterized protein OS=Ovis aries OX=9940	---	146.62	38.482	4.1	5	5	5	0.963	1.058	1.123	1.07	0.801	1.019	0.919	0.4191
W5NSS1	Protein phosphatase 4 regulatory subunit 1 OS=Ovis aries OX=9940 GN=PPP4R1	PPP4R1	105.74	111.11	17.5	12	16	12	0.766	0.743	0.722	1.329	1.388	1.31	1.805	1.86016e-05
W5NSS8	Tubulin beta chain OS=Ovis aries OX=9940	---	47.985	71.734	52.2	25	298	2	0.971	1.022	1.001	1.136	0.986	0.926	1.018	0.8284
W5NSU1	Hyaluronidase OS=Ovis aries OX=9940	---	62.123	323.31	38.9	24	175	24	0.978	0.966	0.997	1.055	1.02	1.003	1.047	0.060183
W5NSV2	Uncharacterized protein OS=Ovis aries OX=9940 GN=ARFGEF1	ARFGEF1	208.77	82.826	7.2	13	16	9	0.649	0.72	0.746	1.437	1.308	1.446	1.982	0.0002029
W5NSW0	Uncharacterized protein OS=Ovis aries OX=9940 GN=LOC101115338	LOC101115338	99.838	135.85	28	18	23	18	1.013	0.983	0.937	0.92	1.064	1.059	1.038	0.5429
W5NSW3	Solute carrier family 22 member 14 OS=Ovis aries OX=9940 GN=SLC22A14	SLC22A14	69.709	11.686	3.4	2	3	2	1.016	1.037	0.95	1.051	1.072	0.918	1.013	0.85332
W5NSW6	Uncharacterized protein OS=Ovis aries OX=9940 GN=CFAP20	CFAP20	22.748	44.124	23.8	5	14	5	1.088	1.094	1.07	0.914	0.858	0.962	0.841	0.0066429
W5NSW7	ATP synthase mitochondrial F1 complex assembly factor 2 OS=Ovis aries OX=9940 GN=ATPAF2	ATPAF2	32.726	8.4779	4.2	1	1	1
W5NT03	Uncharacterized protein OS=Ovis aries OX=9940	---	93.486	84.594	11.9	13	14	3	1.147	1.004	1.025	0.894	0.966	0.963	0.889	0.073821
W5NT06	Family with sequence similarity 166 member A OS=Ovis aries OX=9940 GN=FAM166A	FAM166A	34.029	218.35	60.9	15	48	15	1.111	1.155	1.145	0.852	0.824	0.859	0.743	6.4087e-05
W5NT10	Uncharacterized protein OS=Ovis aries OX=9940	---	60.863	46.457	13	6	9	6	0.813	0.826	0.807	1.238	1.248	1.358	1.572	0.000119786
W5NT11	Hyaluronidase OS=Ovis aries OX=9940 GN=LOC101101889	LOC101101889	58.102	12.288	4.2	2	2	2	0.952	0.957	0.815	1.207	1.028	1.17	1.25	0.036159
W5NT18	Uncharacterized protein OS=Ovis aries OX=9940 GN=UBE2Q2	UBE2Q2	42.905	-2	2.7	1	1	1	0.919	1.026	1.27	0.889	0.829	1.032	0.855	0.25808
W5NT19	Sperm associated antigen 1 OS=Ovis aries OX=9940 GN=SPAG1	SPAG1	102.62	29.086	4.8	4	5	4	1.199	1.242	1.065	0.737	0.796	0.851	0.68	0.0034835
W5NT21	Casein kinase 2 alpha 2 OS=Ovis aries OX=9940 GN=CSNK2A2	CSNK2A2	37.232	132.46	43.2	12	32	12	1.046	1.07	1.037	0.947	0.923	0.985	0.905	0.0091623
W5NT52	Tyrosine-protein phosphatase OS=Ovis aries OX=9940 GN=PTPN20	PTPN20	49.056	7.7745	3.5	1	1	1	0.914	0.662	0.778	1.222	1.233	1.446	1.657	0.0091026
W5NT58	Uncharacterized protein OS=Ovis aries OX=9940	---	126.56	21.946	2.9	3	3	3	1.257	1.215	1.281	0.674	0.71	0.673	0.548	1.68476e-05
W5NT62	Uncharacterized protein OS=Ovis aries OX=9940 GN=DRC3	DRC3	61.657	138.56	27.3	13	18	13	1.088	1.033	1.08	0.86	0.941	0.778	0.806	0.018777
W5NT64	Xylulokinase OS=Ovis aries OX=9940 GN=XYLB	XYLB	58.761	8.7428	3.5	1	1	1	0.782	0.939	0.955	0.931	1.47	1.07	1.297	0.176102
W5NT69	VAMP associated protein A OS=Ovis aries OX=9940 GN=VAPA	VAPA	32.447	64.369	29.2	8	11	8	0.924	1.174	1.03	0.882	1.047	0.923	0.912	0.3541
W5NT78	Uncharacterized protein OS=Ovis aries OX=9940 GN=CCDC113	CCDC113	44.263	119.5	43.5	15	26	15	1.004	0.989	0.995	1.039	1.004	1.029	1.028	0.067442
W5NT85	Uncharacterized protein OS=Ovis aries OX=9940 GN=NXPE2	NXPE2	60.499	17.272	4.6	3	3	3	0.607	0.698	0.635	1.567	1.441	1.419	2.282	8.3975e-05
W5NT88	Uncharacterized protein OS=Ovis aries OX=9940	---	37.428	40.489	15	4	6	4	1.031	0.985	1.045	1.025	0.893	0.989	0.95	0.30438
W5NT90	BCL2 associated athanogene 4 OS=Ovis aries OX=9940 GN=BAG4	BAG4	47.265	25.521	10.5	4	5	4	0.788	0.782	0.835	1.252	1.18	1.353	1.574	0.00053824
W5NT95	ATPase H+ transporting accessory protein 2 OS=Ovis aries OX=9940 GN=ATP6AP2	ATP6AP2	39.245	16.087	7.4	2	2	2
W5NTA2	Uncharacterized protein OS=Ovis aries OX=9940 GN=VTA1	VTA1	33.937	6.8491	2.9	1	1	1
W5NTA7	Uncharacterized protein OS=Ovis aries OX=9940 GN=MDM1	MDM1	80.946	57.226	12.2	7	7	7	0.997	1.197	1.137	0.818	0.786	0.996	0.781	0.051683
W5NTB3	Cystatin OS=Ovis aries OX=9940 GN=CST6	CST6	16.392	7.5558	6.7	1	1	1	0.507	0.469	0.473	1.715	1.645	1.718	3.504	7.9268e-07
W5NTB4	Lymphocyte antigen 6 family member L OS=Ovis aries OX=9940 GN=LY6L	LY6L	14.935	12.088	8.2	2	2	2
W5NTB8	Uncharacterized protein OS=Ovis aries OX=9940 GN=ISOC2	ISOC2	21.736	139.22	27.8	5	22	5	0.971	0.908	0.967	1.063	1.13	1.037	1.135	0.0195648
W5NTE8	Uncharacterized protein OS=Ovis aries OX=9940 GN=NAPG	NAPG	34.443	7.1446	3.2	1	1	1	1.055	0.948	0.959	1.016	0.871	1.209	1.045	0.7356
W5NTF1	Uncharacterized protein OS=Ovis aries OX=9940	---	29.404	18.151	12.3	2	2	2	1.032	1.06	1.032	0.736	1.279	0.875	0.925	0.58614
W5NTF7	Uncharacterized protein OS=Ovis aries OX=9940	---	14.799	6.3454	16.2	2	2	1
W5NTG3	Glycine cleavage system H protein OS=Ovis aries OX=9940	---	19.109	37.545	23.4	3	7	3	0.926	1.014	0.96	1.164	1.04	0.995	1.103	0.146017
W5NTG9	Uncharacterized protein OS=Ovis aries OX=9940	---	36.927	112.18	32.1	10	25	10	1.027	1.066	0.994	0.926	0.922	0.962	0.91	0.0181385
W5NTK4	Uncharacterized protein OS=Ovis aries OX=9940 GN=TMEM190	TMEM190	19.857	105.65	27.8	7	31	7	1.248	1.195	1.179	0.805	0.74	0.759	0.636	0.000118219
W5NTL3	Uncharacterized protein OS=Ovis aries OX=9940	---	61.305	120.97	31.2	17	30	17	1.237	1.226	1.209	0.734	0.733	0.79	0.615	4.251e-05
W5NTL9	Cytochrome c oxidase subunit 6B2 OS=Ovis aries OX=9940 GN=COX6B2	COX6B2	8.936	22.854	42.7	3	17	3	0.798	0.722	0.846	1.27	1.277	1.169	1.571	0.00113903
W5NTN7	Uncharacterized protein OS=Ovis aries OX=9940 GN=PNPLA6	PNPLA6	145.22	7.0029	0.8	1	1	1
W5NTQ1	Leucine zipper and EF-hand containing transmembrane protein 2 OS=Ovis aries OX=9940 GN=LETM2	LETM2	55.993	52.149	11.6	4	7	4	1.139	1.04	1.04	0.917	0.891	0.981	0.866	0.026223
W5NTS0	Uncharacterized protein OS=Ovis aries OX=9940	---	17.824	25.457	25	3	6	3	0.96	0.999	1.016	1.001	1.083	1.004	1.038	0.29656
W5NTS6	Uncharacterized protein OS=Ovis aries OX=9940 GN=DLST	DLST	49.029	76.953	22.6	9	17	9	1.142	1.128	1.09	0.848	0.921	0.838	0.776	0.00149505
W5NTV2	Polyhomeotic homolog 1 OS=Ovis aries OX=9940 GN=PHC1	PHC1	111.69	-2	1	1	1	1	1.142	1.007	1.013	0.872	0.976	0.992	0.898	0.136122
W5NTW0	Uncharacterized protein OS=Ovis aries OX=9940 GN=CADM1	CADM1	47.674	27.169	9.3	2	2	2	0.986	0.947	0.838	1.237	0.954	1.153	1.207	0.114656
W5NTW9	Uncharacterized protein OS=Ovis aries OX=9940 GN=RIPK1	RIPK1	32.57	75.902	41.9	11	16	11	0.982	1.124	1.058	0.945	0.821	0.965	0.863	0.081658
W5NTY4	Uncharacterized protein OS=Ovis aries OX=9940	---	62.113	323.31	36.1	28	58	28	1.07	1.029	1.074	0.95	0.869	0.913	0.861	0.0067771
W5NTZ8	Reticulocalbin 2 OS=Ovis aries OX=9940 GN=RCN2	RCN2	31.993	75.137	25.9	7	10	7	0.911	0.903	0.899	1.158	1.126	1.193	1.282	0.000136429
W5NU00	Uncharacterized protein OS=Ovis aries OX=9940 GN=LOC101123159	LOC101123159	113.7	6.6487	3	3	1	1	0.439		0.52	1.349	1.528	1.694	3.178	0.00164315
W5NU07	Uncharacterized protein OS=Ovis aries OX=9940	---	19.628	11.995	11.6	2	2	2	0.235	0.249		1.817	1.692	1.673	7.138	1.90992e-05
W5NU08	SEC31 homolog A, COPII coat complex component OS=Ovis aries OX=9940 GN=SEC31A	SEC31A	132.93	11.333	1.4	2	2	2
W5NU23	Alpha-L-fucosidase 2 OS=Ovis aries OX=9940 GN=FUCA2	FUCA2	53.663	98.865	35.3	15	27	15	0.816	0.788	0.822	1.195	1.317	1.183	1.523	0.00033515
W5NU26	Uncharacterized protein OS=Ovis aries OX=9940	---	33.411	62.437	25.1	6	10	6	1.028	0.968	1.015	0.951	1.149	1	1.03	0.68192
W5NU39	Uncharacterized protein OS=Ovis aries OX=9940 GN=FABP3	FABP3	14.762	12.805	12	2	2	2
W5NU43	Uncharacterized protein OS=Ovis aries OX=9940 GN=TIMM8A	TIMM8A	11.014	20.016	26.8	2	4	2	0.803	0.953	0.85	1.151	1.315	1.092	1.365	0.014195
W5NU44	HSPA (Hsp70) binding protein 1 OS=Ovis aries OX=9940 GN=HSPBP1	HSPBP1	38.103	63.528	22.1	6	7	6	0.927	0.824	0.917	1.064	1.28	1.129	1.302	0.0166814
W5NU53	Uncharacterized protein OS=Ovis aries OX=9940 GN=SLC25A12	SLC25A12	80.176	55.705	12.1	8	9	7	1.144	1.034	1.102	0.536	0.873	0.618	0.618	0.02738
W5NU63	Uncharacterized protein OS=Ovis aries OX=9940 GN=MYH10	MYH10	229.1	12.524	1.5	3	3	2	1.029	0.982	1.003	0.95	1.08	1	1.005	0.92294
W5NU67	Acylphosphatase OS=Ovis aries OX=9940 GN=MLH3	MLH3	15.963	39.406	34.9	5	9	5	1.071	0.947	0.906	1.049	0.966	1.091	1.062	0.37342
W5NU68	Histone deacetylase 11 OS=Ovis aries OX=9940 GN=HDAC11	HDAC11	38.389	26.747	16.7	4	4	4	1.065	0.973	0.998	0.947	0.904	1.147	0.987	0.83486
W5NU80	Uncharacterized protein OS=Ovis aries OX=9940 GN=C20orf27	C20orf27	20.072	10.423	7.8	1	3	1	1.028	0.969	0.987	0.859	0.967	1.163	1.002	0.95114
W5NU86	Alpha-galactosidase OS=Ovis aries OX=9940 GN=GLA	GLA	49.634	18.574	6.2	2	2	2
W5NUB4	Coiled-coil domain containing 183 OS=Ovis aries OX=9940 GN=CCDC183	CCDC183	60.658	193	35.9	22	44	22	0.967	1.033	0.973	1.038	1	0.983	1.016	0.57374
W5NUB6	Uncharacterized protein OS=Ovis aries OX=9940 GN=SPAG6	SPAG6	55.698	236.04	33.8	14	33	14	0.995	1.028	1.056	0.929	0.876	1.071	0.934	0.31362
W5NUD5	Regulator of G protein signaling 22 OS=Ovis aries OX=9940 GN=RGS22	RGS22	146.41	274.82	26	32	50	32	1.08	1.088	1.08	0.896	0.903	0.888	0.827	2.0043e-06
W5NUE3	Uncharacterized protein OS=Ovis aries OX=9940 GN=PRDX1	PRDX1	27.13	33.756	19.4	5	7	5	0.98	0.999	0.904	1.031	1.041	1.128	1.11	0.067001
W5NUE4	Uncharacterized protein OS=Ovis aries OX=9940	---	9.602	41.717	52.7	5	11	5	0.369	0.356	0.296	1.985	1.796	1.792	5.458	2.1913e-05
W5NUF1	Uncharacterized protein OS=Ovis aries OX=9940 GN=CCDC60	CCDC60	57.61	35.854	6.8	2	2	2
W5NUF8	Lipocalin 8 OS=Ovis aries OX=9940 GN=LCN8	LCN8	20.119	7.1522	6.7	1	1	1	1.182	0.87	0.874	1.06	1.066	1.031	1.079	0.48552
W5NUG0	Aspartate aminotransferase OS=Ovis aries OX=9940 GN=GOT2	GOT2	47.505	187.5	48.4	21	44	21	1.04	1.093	1.118	0.886	0.946	0.869	0.831	0.0051415
W5NUG3	Glucosamine-6-phosphate isomerase OS=Ovis aries OX=9940 GN=GNPDA1	GNPDA1	32.557	40.061	33.2	8	12	5	0.822	0.856	0.793	1.168	1.26	1.311	1.513	0.00051773
W5NUH6	Zinc finger C2HC-type containing 1B OS=Ovis aries OX=9940 GN=ZC2HC1B	ZC2HC1B	24.388	92.713	44.3	8	9	8	0.832	0.8	0.793	1.241	1.298	1.321	1.592	4.0096e-05
W5NUJ5	N-ribosyldihydronicotinamide:quinone reductase 2 OS=Ovis aries OX=9940 GN=NQO2	NQO2	26.209	26.993	19.3	4	5	4	0.966	1.126	0.971	1.054	0.953	0.947	0.964	0.59832
W5NUK4	Uncharacterized protein OS=Ovis aries OX=9940 GN=NEK9	NEK9	24.827	6.7033	4.1	1	1	1
W5NUL7	Uncharacterized protein OS=Ovis aries OX=9940 GN=AFG3L2	AFG3L2	89.411	107.66	16.7	16	17	13	1.142	1.173	0.943	0.783	0.826	0.981	0.795	0.076481
W5NUN8	Uncharacterized protein OS=Ovis aries OX=9940 GN=AKR1A1	AKR1A1	36.59	153.43	47.7	17	27	17	1.086	1.071	1.059	0.897	0.944	0.949	0.868	0.0018357
W5NUS3	Nucleoporin 210 like OS=Ovis aries OX=9940 GN=NUP210L	NUP210L	209.78	316.54	21.3	36	66	36	1.108	1.094	1.123	0.852	0.908	0.877	0.793	0.0003042
W5NUU3	Uncharacterized protein OS=Ovis aries OX=9940 GN=TPM3	TPM3	32.993	6.5422	3.9	1	1	1
W5NUU4	Leucine rich repeat containing 18 OS=Ovis aries OX=9940 GN=LRRC18	LRRC18	29.485	88.922	34.2	11	18	11	1.016	0.968	1.08	1.037	1.096	0.974	1.014	0.78186
W5NUV1	Uncharacterized protein OS=Ovis aries OX=9940 GN=GNB1	GNB1	37.377	12.054	8.8	2	2	2	0.791	0.848	0.839	1.193	1.248	1.286	1.504	0.000182811
W5NUV3	Uncharacterized protein OS=Ovis aries OX=9940 GN=ODF3L1	ODF3L1	30.642	67.584	34.3	8	19	8	1.001	0.953	0.985	1.102	1.022	1.044	1.078	0.048802
W5NUW5	Uncharacterized protein OS=Ovis aries OX=9940	---	16.922	17.256	16	2	5	2	1.069	0.9	1.05	1.021	0.967	1.037	1.002	0.94286
W5NUW7	Uncharacterized protein OS=Ovis aries OX=9940	---	36.444	42.109	15.7	4	9	4	0.776	0.836	0.757	1.18	1.284	1.154	1.527	0.00065989
W5NUY3	Uncharacterized protein OS=Ovis aries OX=9940 GN=ADAM32	ADAM32	71.061	323.31	20	10	38	10	1.155	1.135	1.124	0.784	0.878	0.806	0.723	0.00074153
W5NUY4	Phosducin like 2 OS=Ovis aries OX=9940 GN=PDCL2	PDCL2	27.998	32.901	24.6	4	5	4	0.962	0.822	0.913	1.144	1.379	1.206	1.383	0.0111047
W5NUZ4	Uncharacterized protein OS=Ovis aries OX=9940 GN=PSMG2	PSMG2	25.196	7.6142	4	1	1	1
W5NV01	Uncharacterized protein OS=Ovis aries OX=9940 GN=FAM170B	FAM170B	32.382	42.819	20.4	6	7	6	1.23	1.174	1.14	0.656	0.995	0.69	0.661	0.031498
W5NV06	V-type proton ATPase subunit a OS=Ovis aries OX=9940 GN=ATP6V0A1	ATP6V0A1	95.644	51.426	7.8	6	11	6	0.942	0.88	0.997	1.267	1.111	0.955	1.182	0.143541
W5NV10	Phosphatidylinositol transfer protein beta OS=Ovis aries OX=9940 GN=PITPNB	PITPNB	31.601	6.3099	9.6	3	6	1	1.19	1.179	1.138	0.794	0.846	0.741	0.679	0.00066362
W5NV18	Uncharacterized protein OS=Ovis aries OX=9940	---	116.46	26.898	4.8	4	4	4	0.943	0.929	1.081	0.813	1.357	0.943	1.054	0.85396
W5NV29	Uncharacterized protein OS=Ovis aries OX=9940 GN=C1orf189	C1orf189	12.225	63.58	35.6	3	13	3	1.035	1.032	0.988	0.975	0.865	0.959	0.916	0.092917
W5NV31	COP9 signalosome subunit 3 OS=Ovis aries OX=9940 GN=COPS3	COPS3	47.765	23.913	11.3	3	4	3	0.74	0.794	0.949	1.164	1.314	1.242	1.498	0.0075435
W5NV40	Uncharacterized protein OS=Ovis aries OX=9940 GN=CCDC42	CCDC42	37.87	190.24	39.2	12	22	12	0.992	1.034	0.991	1.019	0.938	0.979	0.973	0.37574
W5NV44	Chromosome 9 open reading frame 116 OS=Ovis aries OX=9940 GN=C9orf116	C9orf116	11.278	29.825	42.3	4	7	4	1.119	1.057	1.057	0.826	0.797	0.907	0.783	0.0045838
W5NV84	Uncharacterized protein OS=Ovis aries OX=9940 GN=LOC101119791	LOC101119791	83.384	323.31	23.2	18	58	18	1.004	0.963	0.983	1.003	0.933	1.031	1.006	0.88362
W5NV88	Importin subunit alpha OS=Ovis aries OX=9940 GN=KPNA4	KPNA4	56.32	25.077	7.3	3	4	1	1.019	0.91	0.949	1.112	1.013	1.083	1.115	0.06504
W5NVB0	Uncharacterized protein OS=Ovis aries OX=9940 GN=CMTM2	CMTM2	28.412	61.617	16.1	5	13	5	1.129	1.073	1.063	0.923	0.867	0.91	0.827	0.0020403
W5NVD7	Uncharacterized protein OS=Ovis aries OX=9940 GN=COPS4	COPS4	46.38	42.409	15.2	6	6	6	0.92	0.848	0.9	1.123	1.203	1.168	1.31	0.00101701
W5NVG2	EGF containing fibulin extracellular matrix protein 1 OS=Ovis aries OX=9940 GN=EFEMP1	EFEMP1	54.123	13.953	4.7	2	3	2	0.54	0.415	0.472	1.745	1.713	1.654	3.582	7.9398e-05
W5NVK5	Uncharacterized protein OS=Ovis aries OX=9940 GN=ARMC3	ARMC3	88.781	323.31	50.4	35	63	35	1.001	0.974	0.973	1.008	1.025	0.988	1.025	0.158498
W5NVM0	ADAM metallopeptidase domain 2 OS=Ovis aries OX=9940 GN=ADAM2	ADAM2	82.791	323.31	20.8	20	66	20	1.011	0.981	0.942	0.999	0.96	1.038	1.021	0.52562
W5NVN4	Palmitoyltransferase OS=Ovis aries OX=9940 GN=LOC101109601	LOC101109601	34.69	6.6236	3.2	1	1	1	0.731	0.839	0.846	1.372	1.197	1.232	1.573	0.00197583
W5NVQ3	Uncharacterized protein OS=Ovis aries OX=9940 GN=C25H10orf53	C25H10orf53	10.389	6.4571	9.7	1	1	1	1.209	1.117	1.137	0.794	0.943	0.708	0.706	0.0149771
W5NVQ4	Uncharacterized protein OS=Ovis aries OX=9940 GN=CAND1	CAND1	136.39	251.58	25.7	31	56	31	0.763	0.734	0.739	1.403	1.36	1.29	1.813	2.3105e-05
W5NVR9	Uncharacterized protein OS=Ovis aries OX=9940 GN=C11orf54	C11orf54	35.192	7.9174	3.8	1	2	1	0.823	0.788	0.776	1.24	1.24	1.369	1.612	0.00021884
W5NVV6	DnaJ heat shock protein family (Hsp40) member C3 OS=Ovis aries OX=9940 GN=DNAJC3	DNAJC3	58.24	11.809	3.8	2	2	2
W5NVV8	Uncharacterized protein OS=Ovis aries OX=9940 GN=GLT8D1	GLT8D1	41.994	13.892	5.4	2	2	2
W5NVY0	Uncharacterized protein OS=Ovis aries OX=9940	---	26.2	6.3247	3.6	1	1	1
W5NVY1	Uncharacterized protein OS=Ovis aries OX=9940 GN=NUP98	NUP98	195.82	145.17	11	16	21	16	0.992	0.993	1.017	0.982	1.005	1.024	1.003	0.85148
W5NVZ0	Uncharacterized protein OS=Ovis aries OX=9940	---	8.0765	6.4091	15.3	1	1	1
W5NVZ5	Uncharacterized protein OS=Ovis aries OX=9940 GN=DNAH10	DNAH10	514.69	323.31	28.6	125	198	124	1.102	1.081	1.068	0.875	0.906	0.903	0.826	0.000181146
W5NW17	Syntaxin binding protein 2 OS=Ovis aries OX=9940 GN=STXBP2	STXBP2	64.264	180.39	36.7	17	31	17	0.872	0.921	0.975	1.059	1.132	1.057	1.173	0.0151049
W5NW27	Leucine rich repeat containing 74A OS=Ovis aries OX=9940 GN=LRRC74A	LRRC74A	55.85	120.04	28.3	12	21	12	1.095	1.055	1.037	0.978	0.89	0.949	0.884	0.0181603
W5NW47	Uncharacterized protein OS=Ovis aries OX=9940	---	17.244	6.6885	4	1	1	1	0.889	0.832	0.962	1.16	1.135	1.164	1.289	0.003904
W5NW49	Uncharacterized protein OS=Ovis aries OX=9940 GN=COASY	COASY	64.953	64.142	13.1	6	11	6	1.022	1.017	1.103	0.967	0.959	0.886	0.895	0.044199
W5NW73	Uncharacterized protein OS=Ovis aries OX=9940 GN=ADGB	ADGB	187	323.31	27	40	61	40	1.016	1.007	1.023	0.999	0.984	0.961	0.967	0.048475
W5NW80	Glucosidase alpha, acid OS=Ovis aries OX=9940 GN=GAA	GAA	103.12	165.64	18.6	13	20	13	0.879	0.899	0.912	1.081	1.126	1.188	1.262	0.0013822
W5NW97	NEDD8-activating enzyme E1 regulatory subunit OS=Ovis aries OX=9940 GN=NAE1	NAE1	60.642	27.957	8.9	4	4	4	0.678	0.715	0.736	1.139	1.615	1.438	1.969	0.0031813
W5NWC3	Uncharacterized protein OS=Ovis aries OX=9940 GN=CEP295	CEP295	285.28	6.6953	0.4	1	1	1	0.997	1.205	1.128	0.804	0.91	0.891	0.782	0.022403
W5NWE0	Uncharacterized protein OS=Ovis aries OX=9940 GN=MECR	MECR	40.161	63.136	24.7	8	11	8	1.001	0.93	0.927	0.952	1.105	1.039	1.083	0.190218
W5NWF5	Uncharacterized protein OS=Ovis aries OX=9940 GN=RARRES1	RARRES1	35.125	18.505	8.7	2	2	2	0.904	1.116	0.878	1.273	1.062	0.98	1.144	0.2824
W5NWI0	Fascin OS=Ovis aries OX=9940 GN=FSCN3	FSCN3	56.096	59.468	15.3	6	9	6	0.98	1.142	1.027	0.913	0.986	0.89	0.886	0.092884
W5NWI4	Trafficking protein particle complex subunit 5 OS=Ovis aries OX=9940 GN=TRAPPC5	TRAPPC5	20.825	25.636	22.6	4	4	4	1.014	1.019	0.912	1.225	1.179	1.044	1.171	0.060064
W5NWJ7	Uncharacterized protein OS=Ovis aries OX=9940 GN=UGGT2	UGGT2	168.52	18.152	1.9	3	3	3	0.957	0.862	0.849	1.072	1.142	1.271	1.306	0.0129632
W5NWK0	ATP binding cassette subfamily B member 8 OS=Ovis aries OX=9940 GN=ABCB8	ABCB8	76.032	17.334	4.3	3	3	3	1.087	1.226	1.157	0.83	0.772	0.821	0.698	0.00098051
W5NWK8	Uncharacterized protein OS=Ovis aries OX=9940 GN=S100A14	S100A14	11.455	7.1819	8.7	1	1	1	0.822	0.732	0.729	1.326	1.427	1.238	1.748	0.00060106
W5NWM3	Coiled-coil domain containing 40 OS=Ovis aries OX=9940 GN=CCDC40	CCDC40	130.72	323.31	29.2	33	51	33	1.052	1.033	1.044	0.949	0.89	0.963	0.895	0.0110176
W5NWM7	Uncharacterized protein OS=Ovis aries OX=9940 GN=GSTZ1	GSTZ1	24.037	21.608	12	3	3	3	1.04	1.015	1.012	0.946	0.932	1.078	0.964	0.45404
W5NWN2	Mannosidase alpha class 2C member 1 OS=Ovis aries OX=9940 GN=MAN2C1	MAN2C1	113.47	278.72	30.4	26	61	26	0.74	0.739	0.792	1.364	1.314	1.323	1.762	2.2297e-05
W5NWN4	Serine/threonine-protein phosphatase 2A 56 kDa regulatory subunit OS=Ovis aries OX=9940 GN=PPP2R5C	PPP2R5C	61.428	37.12	11.2	5	6	5	0.921	1.023	0.799	1.115	1.154	1.178	1.257	0.033562
W5NWR9	Uncharacterized protein OS=Ovis aries OX=9940 GN=FAAH	FAAH	62.804	64.02	13.1	6	6	6	0.989	1.092	0.982	1.099	0.906	1	0.981	0.764
W5NWS7	Beta-microseminoprotein OS=Ovis aries OX=9940 GN=MSMB	MSMB	12.352	156.63	29.8	7	15	7	1.014	1.133	1	0.943	0.925	0.86	0.867	0.042723
W5NWS9	Uncharacterized protein OS=Ovis aries OX=9940 GN=PEG10	PEG10	45.395	6.3065	2.2	1	1	1
W5NWT0	Uncharacterized protein OS=Ovis aries OX=9940 GN=SAMD15	SAMD15	74.97	201.76	44.2	27	35	27	1.057	0.988	1.064	0.995	0.967	0.99	0.95	0.111903
W5NWT8	SS nuclear autoantigen 1 OS=Ovis aries OX=9940 GN=SSNA1	SSNA1	11.49	24.226	17.8	2	3	2	0.877	0.931	0.91	1.1	1.088	1.164	1.233	0.00153587
W5NWV2	Uncharacterized protein OS=Ovis aries OX=9940 GN=MLF1	MLF1	32.411	45.218	21.9	7	14	7	1.023	0.97	0.971	1.061	1.027	1.063	1.063	0.042084
W5NWV8	NADP dependent oxidoreductase domain containing 1 OS=Ovis aries OX=9940 GN=NOXRED1	NOXRED1	39.476	18.117	6.9	2	2	2	0.908	1.021	0.96	1.084	1.087	1.015	1.103	0.072318
W5NX17	Uncharacterized protein OS=Ovis aries OX=9940	---	53.105	35.746	5.6	2	2	2	0.923	0.754	0.809	1.305	1.239	1.181	1.498	0.003495
W5NX32	Uncharacterized protein OS=Ovis aries OX=9940	---	52.293	24.261	6.6	3	3	1	0.555	0.646	0.572	1.52	1.41	1.717	2.621	0.000199841
W5NX33	Uncharacterized protein OS=Ovis aries OX=9940 GN=CFAP61	CFAP61	149.27	212.38	20.3	24	32	24	1.021	1.06	1.001	0.965	0.908	0.947	0.915	0.02254
W5NX41	Uncharacterized protein OS=Ovis aries OX=9940	---	65.296	72.147	15.7	9	11	9	1.032	1.129	1.044	0.874	0.94	0.93	0.856	0.0128405
W5NX61	Uncharacterized protein OS=Ovis aries OX=9940	---	43.466	101.32	26.3	10	21	10	1.245	1.214	1.243	0.66	0.638	0.713	0.543	5.7749e-05
W5NX65	Uncharacterized protein OS=Ovis aries OX=9940	---	4.2738	7.0133	28.2	1	1	1	0.669	0.815	0.601	1.617	1.171	1.444	2.03	0.0055401
W5NX72	Maestro heat like repeat family member 5 OS=Ovis aries OX=9940 GN=MROH5	MROH5	146.27	24.639	3	4	4	4
W5NX81	Uncharacterized protein OS=Ovis aries OX=9940 GN=MYO3B	MYO3B	136.02	19.18	2.4	3	3	3
W5NXC0	Acyl-CoA dehydrogenase family member 9 OS=Ovis aries OX=9940 GN=ACAD9	ACAD9	59.629	109.74	25.3	14	24	14	1.057	1.112	1.044	0.95	0.851	0.927	0.849	0.0130025
W5NXG1	Uncharacterized protein OS=Ovis aries OX=9940	---	77.607	7.5899	1.8	1	1	1
W5NXH4	Uncharacterized protein OS=Ovis aries OX=9940 GN=HSCB	HSCB	26.968	56.634	37	9	11	9	0.995	1.033	1.087	0.948	0.818	1.006	0.89	0.146739
W5NXJ7	Uncharacterized protein OS=Ovis aries OX=9940 GN=PPCDC	PPCDC	24.114	6.9337	5.5	1	1	1	0.94	0.888	0.904	1.272	1.173	0.952	1.243	0.074542
W5NXK8	Vav guanine nucleotide exchange factor 2 OS=Ovis aries OX=9940 GN=VAV2	VAV2	82.923	6.2922	1.8	1	1	1	1.066	0.728	1.023	1.49	0.749	1.045	1.166	0.61068
W5NXL6	L-lactate dehydrogenase OS=Ovis aries OX=9940 GN=LDHAL6B	LDHAL6B	41.56	134.07	28.9	11	34	11	1.132	1.067	1.101	0.85	0.914	0.848	0.792	0.00144261
W5NXL9	Uncharacterized protein OS=Ovis aries OX=9940 GN=EFCAB14	EFCAB14	58.375	6.507	1.9	1	1	1	0.977	0.933	0.979	1.073	0.997	1.118	1.103	0.057717
W5NXM8	NAD(P)(+)--arginine ADP-ribosyltransferase OS=Ovis aries OX=9940	---	33.994	12.303	5.2	2	2	2	0.861	0.882	0.777	1.259	1.236	1.179	1.458	0.00096216
W5NXN2	Uncharacterized protein OS=Ovis aries OX=9940	---	65.41	60.212	13.7	9	10	1	0.546	0.789	0.62	1.503	1.382	1.518	2.252	0.00182351
W5NXP1	Clathrin heavy chain linker domain-containing protein 1 OS=Ovis aries OX=9940 GN=CLHC1	CLHC1	67.379	10.935	2.9	2	3	2
W5NXP9	Ecotropic viral integration site 5 like OS=Ovis aries OX=9940 GN=EVI5L	EVI5L	84.068	6.6201	1.4	1	1	1	1.267	1.452	1.173	0.707	0.529	0.63	0.479	0.0021436
W5NXT8	Cytochrome c oxidase subunit 5A OS=Ovis aries OX=9940 GN=COX5A	COX5A	13.727	50.082	41.3	6	21	6	0.862	0.994	0.968	1.091	1.066	1.005	1.12	0.084623
W5NXV7	Uncharacterized protein OS=Ovis aries OX=9940	---	30.546	22.724	11.2	2	4	2	0.914	1.064	0.995	0.733	1.425	0.827	1.004	0.86526
W5NXX1	Uncharacterized protein OS=Ovis aries OX=9940 GN=IPO5	IPO5	130.62	36.365	5.2	5	5	5	0.949	0.962	1.004	1.047	0.963	1.141	1.081	0.21766
W5NXY3	Centrosomal protein 128 OS=Ovis aries OX=9940 GN=CEP128	CEP128	138.42	21.352	2.1	3	3	3
W5NXY9	Uncharacterized protein OS=Ovis aries OX=9940	---	85.184	66.391	13.1	6	7	6	1.066	1.154	1.003	0.752	1.137	0.874	0.857	0.25992
W5NY07	Uncharacterized protein OS=Ovis aries OX=9940 GN=ATL3	ATL3	60.085	56.177	14.8	8	8	8	0.986	0.923	1.149	1.125	0.936	0.981	0.995	0.96418
W5NY22	Protein-L-isoaspartate O-methyltransferase OS=Ovis aries OX=9940 GN=PCMT1	PCMT1	22.856	68.947	30.7	5	12	5	0.968	0.963	0.903	1.071	1.098	1.117	1.159	0.0043358
W5NY25	Eukaryotic translation initiation factor 3 subunit C OS=Ovis aries OX=9940 GN=LOC101112694	LOC101112694	105.39	28.699	4.2	3	3	3	1.039	0.85	0.879	1.054	1.203	1.104	1.214	0.054922
W5NY28	SRSF protein kinase 2 OS=Ovis aries OX=9940 GN=SRPK2	SRPK2	77.445	27.094	7.9	4	4	4	0.823	0.824	0.905	1.111	1.155	1.363	1.422	0.0076153
W5NY50	ATP synthase subunit alpha OS=Ovis aries OX=9940 GN=ATP5F1A	ATP5F1A	59.703	323.31	59.9	34	105	34	1.045	1.088	1.065	0.906	0.896	0.907	0.847	0.000177072
W5NY53	Mannose-6-phosphate isomerase OS=Ovis aries OX=9940 GN=MPI	MPI	55.469	147.12	32.8	12	27	12	0.866	0.879	0.837	1.252	1.206	1.272	1.445	6.3839e-05
W5NY99	Fascin actin-bundling protein 1 OS=Ovis aries OX=9940 GN=FSCN1	FSCN1	57.794	13.965	3.7	2	2	2	0.968	0.95	0.744	1.298	1.091	1.099	1.31	0.054904
W5NYA5	Uncharacterized protein OS=Ovis aries OX=9940 GN=FAM71F2	FAM71F2	33.463	13.515	6.3	2	2	2
W5NYA7	Uncharacterized protein OS=Ovis aries OX=9940 GN=PEBP1	PEBP1	21.016	184.66	82.9	14	38	14	0.943	0.963	0.954	1.065	1.069	1.111	1.135	0.00104171
W5NYA8	Secretory carrier-associated membrane protein OS=Ovis aries OX=9940 GN=SCAMP2	SCAMP2	44.216	31.131	10.5	3	4	3	0.779	0.791	0.802	1.293	1.316	1.258	1.63	3.0759e-06
W5NYB2	Uncharacterized protein OS=Ovis aries OX=9940	---	32.819	49.053	18	4	6	4	1.052	1.034	1.096	1.008	0.921	0.876	0.882	0.045838
W5NYC9	Uncharacterized protein OS=Ovis aries OX=9940 GN=CFAP52	CFAP52	68.78	265.12	42.1	26	57	26	1.073	1.06	1.06	0.917	0.958	0.897	0.868	0.00199898
W5NYE0	V-type proton ATPase subunit OS=Ovis aries OX=9940 GN=ATP6V0D1	ATP6V0D1	39.477	85.219	16.3	6	8	6	0.981	0.983	0.974	0.978	0.961	0.98	0.994	0.39272
W5NYE6	Uncharacterized protein OS=Ovis aries OX=9940	---	50.608	20.433	6.6	3	4	3	0.456	0.497	0.561	1.674	1.619	1.695	3.295	4.0824e-05
W5NYF8	Uncharacterized protein OS=Ovis aries OX=9940 GN=CEP135	CEP135	133.55	19.162	2.2	2	3	2	1.207	1.192	1.182	0.725	0.709	0.849	0.638	0.015461
W5NYG0	Uncharacterized protein OS=Ovis aries OX=9940 GN=ACTL7B	ACTL7B	45.47	323.31	45.8	18	33	18	1.022	1.066	1.108	0.964	0.925	0.89	0.87	0.0130389
W5NYG6	ATP synthase inhibitory factor subunit 1 OS=Ovis aries OX=9940 GN=ATP5IF1	ATP5IF1	11.368	44.214	19.8	4	16	4	1.123	1.232	1.267	0.831	0.58	0.875	0.631	0.024138
W5NYH2	Nucleoside diphosphate kinase OS=Ovis aries OX=9940 GN=NME2	NME2	30.268	93.773	50.4	13	19	13	0.814	0.806	0.809	1.274	1.226	1.222	1.532	3.156e-06
W5NYH7	Uncharacterized protein OS=Ovis aries OX=9940 GN=RAB4A	RAB4A	24.491	25.729	22.8	4	4	3
W5NYI2	Uncharacterized protein OS=Ovis aries OX=9940	---	16.617	10.776	12.9	2	2	2
W5NYI6	Uncharacterized protein OS=Ovis aries OX=9940 GN=C4orf45	C4orf45	22.866	54.297	38	6	11	6	1.194	1.159	1.164	0.797	0.797	0.822	0.687	1.55214e-05
W5NYJ1	Uncharacterized protein OS=Ovis aries OX=9940 GN=ACTA1	ACTA1	42.051	10.338	27.9	12	44	1	0.953	0.776	0.789	1.205	1.128	1.253	1.424	0.0079753
W5NYJ3	Transcription factor A, mitochondrial OS=Ovis aries OX=9940 GN=TFAM	TFAM	33.689	121.13	37.6	14	24	14	1.034	1.076	1.023	0.949	0.968	0.941	0.912	0.0063434
W5NYK8	Galactosylceramidase OS=Ovis aries OX=9940 GN=GALC	GALC	77.654	21.049	5.2	3	4	3	1.087	0.873	1.06	0.969	1.09	0.968	1.002	0.94894
W5NYL0	Amine oxidase OS=Ovis aries OX=9940 GN=MAOA	MAOA	59.803	61.977	17.3	7	7	7	1.034	1.096	0.878	0.974	0.958	1.057	0.994	0.96984
W5NYM7	Uncharacterized protein OS=Ovis aries OX=9940 GN=NDUFA3	NDUFA3	9.3168	11.739	41.7	1	2	1	1.151	1.039	0.836	0.897	0.968	1.156	0.998	0.99174
W5NYN3	Uncharacterized protein OS=Ovis aries OX=9940 GN=CCDC173	CCDC173	65.831	277.24	46.1	30	54	30	0.984	1.021	0.948	1.045	0.989	1.038	1.04	0.22348
W5NYP8	Uncharacterized protein OS=Ovis aries OX=9940 GN=DYNC1H1	DYNC1H1	528.77	21.811	0.8	3	4	3
W5NYQ9	Mitochondrial import inner membrane translocase subunit TIM44 OS=Ovis aries OX=9940 GN=TIMM44	TIMM44	51.215	52.161	16.4	7	8	7	1.071	1.016	1.048	0.979	0.976	0.872	0.902	0.063361
W5NYR7	A-kinase anchoring protein 12 OS=Ovis aries OX=9940 GN=AKAP12	AKAP12	177.06	6.27	0.7	1	1	1
W5NYT1	Uncharacterized protein OS=Ovis aries OX=9940 GN=SPATA7	SPATA7	58.323	13.395	4.8	2	2	2	0.927	1.031	1.207	0.824	1.056	0.942	0.892	0.33888
W5NYU0	Plasminogen activator OS=Ovis aries OX=9940 GN=PLAT	PLAT	63.835	6.7698	1.4	1	1	1
W5NYV5	Uncharacterized protein OS=Ovis aries OX=9940 GN=SPAG9	SPAG9	146.79	11.135	1.6	2	2	2	0.694	0.9	0.775	1.219	1.246	1.4	1.631	0.0047167
W5NYY6	Translin associated factor X interacting protein 1 OS=Ovis aries OX=9940 GN=TSNAXIP1	TSNAXIP1	83.647	198.11	27.5	20	31	20	1.055	1.066	1.004	1.002	0.891	1.014	0.93	0.178676
W5NYZ1	Uncharacterized protein OS=Ovis aries OX=9940	---	24.75	42.885	21.1	5	12	5	0.847	0.852	0.964	1.033	1.285	1.019	1.253	0.06184
W5NYZ5	Uncharacterized protein OS=Ovis aries OX=9940 GN=CANX	CANX	67.79	12.312	2.5	1	1	1	1.006	0.866	1.002	1.098	1.181	0.938	1.119	0.25828
W5NZ10	Uncharacterized protein OS=Ovis aries OX=9940 GN=NUTF2	NUTF2	14.478	44.579	29.9	3	11	3	0.782	0.846	0.776	1.33	1.214	1.226	1.568	0.00035756
W5NZ16	Uncharacterized protein OS=Ovis aries OX=9940 GN=CCL25	CCL25	16.667	14.184	12.7	1	1	1	1.108	0.841	0.726	1.036	1.24	1.213	1.304	0.110738
W5NZ21	Uncharacterized protein OS=Ovis aries OX=9940 GN=ATAD3A	ATAD3A	64.407	24.254	6.1	4	4	4	1.22	1.214	1.061	0.916	0.655	0.812	0.682	0.02262
W5NZ59	Coiled-coil domain containing 136 OS=Ovis aries OX=9940 GN=CCDC136	CCDC136	132.85	323.31	38.3	46	96	46	1.146	1.167	1.166	0.769	0.787	0.819	0.683	3.9306e-05
W5NZ60	Dihydroxyacetone phosphate acyltransferase OS=Ovis aries OX=9940 GN=GNPAT	GNPAT	77.677	32.765	8.2	5	5	5	1.173	1.269	1.164	0.809	0.74	0.749	0.637	0.00032444
W5NZ62	N-acetylglucosamine-6-sulfatase OS=Ovis aries OX=9940 GN=GNS	GNS	61.931	12.449	3.1	2	3	2
W5NZ70	Galectin 3 binding protein OS=Ovis aries OX=9940 GN=LGALS3BP	LGALS3BP	59.862	103.33	21.6	11	18	11	0.709	0.828	0.74	1.316	1.377	1.263	1.737	0.00045941
W5NZ76	Uncharacterized protein OS=Ovis aries OX=9940 GN=TIMP2	TIMP2	23.897	49.162	25.3	7	14	7	0.306	0.294	0.404	2.039	1.786	1.719	5.522	0.000103903
W5NZ87	Uncharacterized protein OS=Ovis aries OX=9940 GN=NAALAD2	NAALAD2	87.274	27.099	5.4	4	6	4	0.533	0.505	0.604	1.693	1.37	1.804	2.964	0.00039585
W5NZ92	Uncharacterized protein OS=Ovis aries OX=9940 GN=TSNAX	TSNAX	33.021	60.281	13.4	4	4	4	0.678	0.816	0.618	1.464	1.346	1.394	1.991	0.00123774
W5NZA0	Dipeptidase OS=Ovis aries OX=9940 GN=DPEP3	DPEP3	53.606	51.337	13.9	7	8	7	0.602	0.697	0.714	1.52	1.261	1.537	2.145	0.00079928
W5NZB1	Uncharacterized protein OS=Ovis aries OX=9940	---	19.46	16.455	13.3	2	3	2	0.928	0.935	0.948	1.05	1.044	1.196	1.17	0.074077
W5NZB8	Syntaxin 12 OS=Ovis aries OX=9940 GN=STX12	STX12	29.104	87.075	31.1	6	9	6	0.681	0.738	0.647	1.429	1.349	1.38	2.013	7.7137e-05
W5NZC5	Uncharacterized protein OS=Ovis aries OX=9940 GN=DNAJA3	DNAJA3	52.035	187.32	33.1	16	25	16	0.955	1.009	0.976	1.04	1.032	1.039	1.058	0.072444
W5NZC7	FAD synthase OS=Ovis aries OX=9940 GN=FLAD1	FLAD1	61.151	32.036	9.2	4	4	4	0.965	0.828	0.89	1.147	1.047	1.21	1.269	0.0176179
W5NZE3	Uncharacterized protein OS=Ovis aries OX=9940 GN=LYZL4	LYZL4	17.737	121.8	52.9	10	59	10	1.03	0.992	0.988	1.006	0.998	0.98	0.991	0.60694
W5NZF1	Uncharacterized protein OS=Ovis aries OX=9940 GN=PROCA1	PROCA1	42.431	33.022	13.7	5	10	5	1.291	1.266	1.171	0.725	0.575	0.638	0.52	0.00085783
W5NZG4	Uncharacterized protein OS=Ovis aries OX=9940 GN=NTPCR	NTPCR	20.596	13.918	13.7	2	2	2
W5NZH9	Serine/threonine-protein phosphatase 2A 55 kDa regulatory subunit B OS=Ovis aries OX=9940 GN=PPP2R2B	PPP2R2B	51.646	15.096	5.6	2	2	2	1.015	0.963	1	0.941	1.098	1.038	1.033	0.55228
W5NZI3	Uncharacterized protein OS=Ovis aries OX=9940 GN=DCST2	DCST2	80.37	7.2201	2.1	1	1	1
W5NZL1	Uncharacterized protein OS=Ovis aries OX=9940 GN=C1QBP	C1QBP	30.46	61.908	21.6	4	7	4	1.233	1.215	1.09	0.668	0.945	0.711	0.657	0.0192837
W5NZL3	Uncharacterized protein OS=Ovis aries OX=9940 GN=MME	MME	85.912	86.353	13.1	9	10	9	0.641	0.626	0.564	1.596	1.363	1.567	2.472	0.000140542
W5NZM0	Uncharacterized protein OS=Ovis aries OX=9940	---	30.85	145.62	29.6	10	34	10	1.207	1.211	1.192	0.738	0.802	0.749	0.634	6.1268e-05
W5NZP6	Ral GTPase activating protein catalytic alpha subunit 2 OS=Ovis aries OX=9940 GN=RALGAPA2	RALGAPA2	207.42	-2	0.4	1	1	1	0.815	0.893	0.845	1.209	1.287	1.133	1.421	0.00150245
W5NZP8	Uncharacterized protein OS=Ovis aries OX=9940 GN=WASF2	WASF2	54.395	13.472	2.6	1	1	1
W5NZQ2	Leucine aminopeptidase 3 OS=Ovis aries OX=9940 GN=LAP3	LAP3	56.514	323.31	56.9	28	91	28	0.952	0.948	0.943	1.077	1.048	1.045	1.115	0.00040242
W5NZR9	Uncharacterized protein OS=Ovis aries OX=9940 GN=PSMC1	PSMC1	50.197	171.88	39.7	16	26	16	0.783	0.786	0.773	1.381	1.316	1.338	1.723	1.7342e-06
W5NZS1	RAN binding protein 17 OS=Ovis aries OX=9940 GN=RANBP17	RANBP17	124.48	105.41	13.5	12	12	12	0.846	0.853	0.858	1.187	1.227	1.227	1.424	3.6784e-06
W5NZS7	Uncharacterized protein OS=Ovis aries OX=9940 GN=FUNDC2	FUNDC2	20.524	52.268	23.8	6	15	6	1.084	1.086	1.086	0.898	0.911	0.894	0.83	0.00094071
W5NZT4	Uncharacterized protein OS=Ovis aries OX=9940 GN=DCST1	DCST1	80.783	6.7058	1.1	1	1	1
W5NZU3	Uncharacterized protein OS=Ovis aries OX=9940 GN=CDH1	CDH1	97.931	12.984	2.4	2	2	2	0.452	0.587	0.427	1.679	1.57	1.801	3.445	0.00029855
W5NZU9	Serine/threonine kinase like domain containing 1 OS=Ovis aries OX=9940 GN=STKLD1	STKLD1	75.335	81.485	8.6	5	9	5	1.026	1.037	1.019	0.918	0.925	1.011	0.926	0.068341
W5NZW7	Uncharacterized protein OS=Ovis aries OX=9940	---	79.056	7.5679	2	1	1	1
W5NZX4	Katanin p60 ATPase-containing subunit A-like 2 OS=Ovis aries OX=9940 GN=KATNAL2	KATNAL2	59.786	8.4368	2.3	1	2	1	0.911	0.863	0.761	1.275	1.15	1.232	1.443	0.0038633
W5NZY2	IQ motif containing with AAA domain 1 like OS=Ovis aries OX=9940 GN=IQCA1L	IQCA1L	82.609	263.65	34.6	24	41	24	1.009	0.93	0.952	1.052	1.048	1.125	1.116	0.030736
W5NZY8	Uncharacterized protein OS=Ovis aries OX=9940 GN=TBCE	TBCE	59.159	38.751	10	6	6	6	0.701	0.597	0.667	1.532	1.356	1.523	2.245	0.000198799
W5NZZ3	V-type proton ATPase subunit F OS=Ovis aries OX=9940 GN=ATP6V1F	ATP6V1F	13.398	36.524	42	6	7	6	0.801	0.784	0.838	1.458	1.137	1.335	1.622	0.003155
W5P003	Uncharacterized protein OS=Ovis aries OX=9940 GN=ATP6V1FNB	ATP6V1FNB	20.178	56.502	34.7	9	14	9	0.941	0.881	0.862	1.228	1.095	1.131	1.287	0.0042845
W5P005	Uncharacterized protein OS=Ovis aries OX=9940 GN=XPOT	XPOT	107.68	30.854	5.3	4	4	4	0.902	0.804	0.931	1.134	1.373	1.198	1.405	0.009381
W5P010	RAB1B, member RAS oncogene family OS=Ovis aries OX=9940 GN=RAB1B	RAB1B	32.912	7.0224	16.6	5	8	1
W5P024	Chromosome 16 open reading frame 96 OS=Ovis aries OX=9940 GN=C16orf96	C16orf96	119.02	59.727	9.8	10	12	10	1.058	0.986	1.092	0.859	0.929	0.942	0.871	0.029202
W5P031	Uncharacterized protein OS=Ovis aries OX=9940 GN=HDHD2	HDHD2	28.54	36.115	23.6	5	6	5	1.091	1.02	1.083	0.854	0.946	0.766	0.803	0.026257
W5P037	Uncharacterized protein OS=Ovis aries OX=9940 GN=ENKUR	ENKUR	30.128	323.31	60.6	28	65	28	1.025	1.053	1.017	0.948	0.934	0.986	0.927	0.0167351
W5P043	Uncharacterized protein OS=Ovis aries OX=9940	---	32.518	13.49	7.5	2	2	2	1.193	1.245	1.318	0.681	0.684	0.685	0.546	0.0022796
W5P045	EF-hand calcium binding domain 10 OS=Ovis aries OX=9940 GN=EFCAB10	EFCAB10	16.619	12.794	14.4	2	3	2	1.182	1.408	1.335	0.521	0.675	0.63	0.465	0.00117872
W5P049	EF-hand domain containing 2 OS=Ovis aries OX=9940 GN=EFHC2	EFHC2	80.373	323.31	58.8	39	85	3	0.97	0.996	1.026	1.001	1.05	1.086	1.048	0.176242
W5P051	EF-hand domain containing 2 OS=Ovis aries OX=9940 GN=EFHC2	EFHC2	89.424	9.5316	52	37	82	1	1.151	1.198	1.327	0.722	0.776	0.653	0.585	0.00121715
W5P066	Cytochrome b5 type B OS=Ovis aries OX=9940 GN=CYB5B	CYB5B	16.979	50.353	13.7	2	2	2	1.277	1.299	1.032	0.799	0.709	0.741	0.623	0.0046022
W5P075	UMP-CMP kinase OS=Ovis aries OX=9940 GN=CMPK1	CMPK1	26.434	61.543	23.6	6	9	6	0.854	0.845	0.855	1.22	1.263	1.215	1.448	4.3234e-06
W5P081	Threonine synthase like 1 OS=Ovis aries OX=9940 GN=THNSL1	THNSL1	80.202	96.133	17.5	11	18	11	0.981	1.015	1.072	1.047	0.949	0.986	0.972	0.49952
W5P083	Uncharacterized protein OS=Ovis aries OX=9940 GN=C2orf73	C2orf73	32.881	37.351	20	5	6	5	0.922	0.921	0.874	1.01	1.162	1.075	1.195	0.0161397
W5P090	Uncharacterized protein OS=Ovis aries OX=9940	---	16.464	12.724	18.8	2	2	2	0.928	0.828	0.932	1.072	1.17	1.215	1.286	0.0093567
W5P091	Acylphosphatase OS=Ovis aries OX=9940	---	9.012	16.146	27.5	2	3	2	1.021	0.962	1.006	1.038	1.025	0.962	1.012	0.71148
W5P093	Uncharacterized protein OS=Ovis aries OX=9940 GN=NQO1	NQO1	31.009	13.727	10.2	2	2	2	0.728	0.845	0.875	0.983	1.214	1.567	1.538	0.046839
W5P0B7	Uncharacterized protein OS=Ovis aries OX=9940 GN=LRP2	LRP2	519.32	97.131	3.1	13	15	13	0.6	0.57	0.546	1.576	1.578	1.546	2.739	1.7889e-06
W5P0B8	Uncharacterized protein OS=Ovis aries OX=9940 GN=UBR2	UBR2	200.65	-2	0.5	1	1	1
W5P0C6	E3 ubiquitin-protein ligase OS=Ovis aries OX=9940 GN=WWP2	WWP2	98.706	17.458	3.3	3	3	3	0.867	0.755	0.848	1.299	1.293	1.152	1.516	0.002019
W5P0D5	Uncharacterized protein OS=Ovis aries OX=9940 GN=PSMD7	PSMD7	36.738	26.639	12.1	4	7	4	0.77	0.825	0.914	1.215	1.123	1.391	1.486	0.0078171
W5P0G8	Prefoldin subunit 3 OS=Ovis aries OX=9940 GN=VBP1	VBP1	22.486	27.439	16.8	4	4	4	1.096	0.878	1.132	0.824	0.977	1.113	0.938	0.61084
W5P0I2	Uncharacterized protein OS=Ovis aries OX=9940 GN=NDUFA7	NDUFA7	12.639	34.607	35.1	5	13	5	1.064	0.981	1.055	0.982	0.98	0.952	0.94	0.090879
W5P0J0	Uncharacterized protein OS=Ovis aries OX=9940 GN=SLC4A11	SLC4A11	102.93	53.921	7.9	8	10	8	1.115	1.049	1.086	0.885	0.901	1.02	0.863	0.036381
W5P0R8	1-acyl-sn-glycerol-3-phosphate acyltransferase OS=Ovis aries OX=9940 GN=AGPAT2	AGPAT2	25.387	6.2007	4	1	1	1
W5P0T8	Proteasome activator subunit 4 OS=Ovis aries OX=9940 GN=PSME4	PSME4	198.38	124.67	10.4	15	23	15	0.731	0.79	0.734	1.233	1.362	1.377	1.761	0.000198727
W5P0V5	Uncharacterized protein OS=Ovis aries OX=9940 GN=RAB11B	RAB11B	25.129	76.061	33.8	7	12	7	0.753	0.759	0.697	1.306	1.424	1.387	1.864	7.7874e-05
W5P0V6	Saccharopine dehydrogenase (putative) OS=Ovis aries OX=9940 GN=SCCPDH	SCCPDH	46.773	53.394	19.8	7	24	7	1.148	1.164	1.056	0.852	0.825	0.853	0.751	0.00090452
W5P0W1	Uncharacterized protein OS=Ovis aries OX=9940 GN=LRRC51	LRRC51	22.091	12.577	10.4	2	2	2
W5P0W5	Uncharacterized protein OS=Ovis aries OX=9940 GN=TRIM69	TRIM69	57.266	22.864	8.6	3	3	3	1.013	0.954	1.076	0.79	1.094	1.109	0.984	0.8266
W5P0Z7	AP-1 complex subunit gamma OS=Ovis aries OX=9940 GN=AP1G1	AP1G1	91.396	79.985	13.5	11	14	11	0.817	0.752	0.837	1.234	1.239	1.236	1.542	0.0055436
W5P101	Uncharacterized protein OS=Ovis aries OX=9940	---	51.948	7.4653	2.2	1	1	1	0.518	0.546	0.45	1.805	1.467	1.714	3.293	0.000144943
W5P134	Spermatogenesis associated 20 OS=Ovis aries OX=9940 GN=SPATA20	SPATA20	88.059	104.2	18.1	15	20	15	1.003	1.024	1.042	0.992	0.999	0.935	0.953	0.112801
W5P154	Uncharacterized protein OS=Ovis aries OX=9940 GN=PTRH2	PTRH2	19.208	44.246	19.6	2	3	2	1.023	0.951	1.094	0.988	1.045	0.927	0.965	0.54248
W5P165	Uncharacterized protein OS=Ovis aries OX=9940 GN=CETN1	CETN1	19.643	36.114	26.2	5	8	5	1.072	1.03	1.032	0.976	0.952	0.939	0.915	0.006683
W5P180	Metaxin 1 OS=Ovis aries OX=9940 GN=MTX1	MTX1	32.185	21.78	12.6	3	3	3	1.074	1.174	1.091	0.915	0.847	0.834	0.777	0.0031603
W5P199	Uncharacterized protein OS=Ovis aries OX=9940 GN=SEPT12	SEPT12	40.143	128.19	44	16	31	16	1.042	1.058	1.112	0.927	0.824	1.001	0.857	0.058357
W5P1A5	Glucosylceramidase OS=Ovis aries OX=9940 GN=GBA	GBA	59.943	6.8491	1.7	1	1	1
W5P1C2	Nucleobindin 2 OS=Ovis aries OX=9940 GN=NUCB2	NUCB2	52.47	65.787	22.4	8	10	8	0.433	0.415	0.388	1.836	1.836	1.686	4.335	2.1519e-06
W5P1D8	Uncharacterized protein OS=Ovis aries OX=9940 GN=HNRNPM	HNRNPM	72.148	26.759	5.9	4	4	4	1.128	1.015	1.186	0.881	0.774	0.887	0.764	0.0134226
W5P1E3	Uncharacterized protein OS=Ovis aries OX=9940 GN=LOC105605538	LOC105605538	18.255	41.925	36.4	6	7	6	0.951	0.896	0.932	1.107	1.087	1.037	1.163	0.0045185
W5P1E5	Uncharacterized protein OS=Ovis aries OX=9940 GN=SPATA6	SPATA6	49.663	126.08	41.4	16	17	16	1.071	1.117	1.088	0.882	0.753	0.919	0.78	0.0151633
W5P1F3	Rabaptin, RAB GTPase binding effector protein 1 OS=Ovis aries OX=9940 GN=RABEP1	RABEP1	99.717	15.685	3.4	2	2	2	0.819	0.784	0.676	1.242	1.287	1.462	1.751	0.00182075
W5P1F5	Uncharacterized protein OS=Ovis aries OX=9940 GN=CHMP2A	CHMP2A	25.132	6.4549	4.1	1	1	1
W5P1F9	Uncharacterized protein OS=Ovis aries OX=9940 GN=ROGDI	ROGDI	38.561	15.516	7.7	2	2	2	0.871	0.915	0.825	1.118	1.165	1.272	1.362	0.0031219
W5P1G2	Uncharacterized protein OS=Ovis aries OX=9940	---	74.951	6.1942	1.5	1	1	1	0.86	0.751	0.942	1.269	1.216	1.147	1.423	0.0078185
W5P1H1	Uncharacterized protein OS=Ovis aries OX=9940 GN=MTRF1L	MTRF1L	43.594	6.6529	2.9	1	1	1	0.933	0.987	0.829	0.967	1.265	1.146	1.229	0.096881
W5P1I7	Ubiquitin conjugating enzyme E2 M OS=Ovis aries OX=9940 GN=UBE2M	UBE2M	17.114	26.498	27.7	4	6	4	0.905	0.849	0.702	1.224	1.321	1.24	1.541	0.0053961
W5P1K1	Uncharacterized protein OS=Ovis aries OX=9940 GN=HYDIN	HYDIN	571.62	323.31	18.3	89	133	89	1.051	1.071	1.078	0.922	0.927	0.911	0.863	8.346e-05
W5P1K6	Secretory carrier-associated membrane protein OS=Ovis aries OX=9940 GN=SCAMP3	SCAMP3	38.651	54.603	25.6	6	6	6	1.014	0.93	0.833	1.064	1.213	1.045	1.196	0.071061
W5P1K9	Uncharacterized protein OS=Ovis aries OX=9940 GN=SPINK5	SPINK5	124.35	-2	0.6	1	1	1	1.336	1.225	1.173	0.618	0.775	0.699	0.56	0.00154259
W5P1L2	Uncharacterized protein OS=Ovis aries OX=9940 GN=LOC101113864	LOC101113864	9.7883	151.27	87.4	9	23	9	0.975	0.895	1.038	1.154	1.003	1.012	1.09	0.2419
W5P1M1	Uncharacterized protein OS=Ovis aries OX=9940 GN=ETFDH	ETFDH	68.623	198.29	29	16	27	16	0.989	1.037	1.035	1.006	0.936	0.95	0.945	0.101236
W5P1M4	Uncharacterized protein OS=Ovis aries OX=9940 GN=ACAA2	ACAA2	41.674	323.31	75.1	18	55	18	0.954	0.943	0.999	1.054	1.022	1.064	1.084	0.0193236
W5P1N9	Uncharacterized protein OS=Ovis aries OX=9940 GN=LOC101122400	LOC101122400	35.664	16.998	9.1	2	4	2	0.809	0.685	0.757	1.05	1.889	1.109	1.798	0.046157
W5P1P8	Uncharacterized protein OS=Ovis aries OX=9940	---	5.2571	11.719	30	2	5	2	0.311	0.341	0.317	1.972	1.855	1.877	5.886	3.9234e-07
W5P1Q0	AP complex subunit beta OS=Ovis aries OX=9940 GN=AP1B1	AP1B1	101.9	39.976	7	6	7	2	0.879	0.837	0.842	1.331	1.352	0.946	1.419	0.103164
W5P1Q5	Beta-defensin OS=Ovis aries OX=9940	---	5.9199	6.5605	15.4	1	3	1	1.144	1.349	1.099	0.774	0.759	0.728	0.629	0.0021448
W5P1R3	Uncharacterized protein OS=Ovis aries OX=9940	---	6.9278	6.7516	16.4	1	1	1
W5P1S3	Uncharacterized protein OS=Ovis aries OX=9940 GN=SLC25A13	SLC25A13	74.137	47.427	10.5	6	7	5	1.195	1.273	1.182	0.701	0.741	0.748	0.6	7.8398e-05
W5P1S6	Dolichyl-diphosphooligosaccharide--protein glycosyltransferase subunit 1 OS=Ovis aries OX=9940 GN=RPN1	RPN1	66.072	6.436	1.4	1	1	1
W5P1T1	Anoctamin OS=Ovis aries OX=9940 GN=ANO10	ANO10	76.382	48.428	5.6	3	3	3	0.965	1.015	1.06	0.996	0.969	1.023	0.983	0.62092
W5P1T4	Serine/threonine-protein phosphatase OS=Ovis aries OX=9940 GN=PPP4C	PPP4C	35.125	58.857	25.4	6	9	4	0.836	0.88	0.694	1.2	1.102	1.355	1.517	0.0111449
W5P1U9	3-oxoacyl-[acyl-carrier-protein] synthase, mitochondrial OS=Ovis aries OX=9940 GN=OXSM	OXSM	48.401	23.718	9.1	3	3	3	1.015	1.076	0.998	1.04	0.95	1.03	0.978	0.56622
W5P1V5	Uncharacterized protein OS=Ovis aries OX=9940 GN=MYCBPAP	MYCBPAP	109.84	105.26	15.7	15	21	15	1.102	1.055	1.119	0.887	0.94	0.95	0.848	0.0039409
W5P1X3	Cilia and flagella associated protein 53 OS=Ovis aries OX=9940 GN=CFAP53	CFAP53	67.493	227.21	42.7	27	39	27	1.115	1.197	1.139	0.815	0.799	0.849	0.714	0.00025876
W5P1X5	Uncharacterized protein OS=Ovis aries OX=9940 GN=PHPT1	PHPT1	8.1539	19.195	37.5	3	3	3	0.954	0.961	0.952	1.115	0.989	1.113	1.122	0.1038
W5P1X9	Fructose-bisphosphate aldolase OS=Ovis aries OX=9940 GN=ALDOA	ALDOA	39.436	323.31	75.3	34	165	26	1.015	1.014	1.048	0.998	0.91	0.936	0.924	0.054017
W5P1Z5	Peptidase, mitochondrial processing alpha subunit OS=Ovis aries OX=9940 GN=PMPCA	PMPCA	57.856	13.254	3.5	2	2	2
W5P200	Uncharacterized protein OS=Ovis aries OX=9940 GN=NGLY1	NGLY1	66.088	35.254	9.4	5	5	5	0.838	0.901	0.831	1.233	1.157	1.236	1.411	0.00050433
W5P223	Ubiquitin thioesterase OS=Ovis aries OX=9940 GN=OTUB1	OTUB1	31.536	69.738	27.2	6	7	6	0.988	1.063	1.073	1.024	0.95	0.966	0.941	0.155082
W5P225	Uncharacterized protein OS=Ovis aries OX=9940 GN=PDCD5	PDCD5	14.254	8.196	10.4	1	1	1
W5P228	Uncharacterized protein OS=Ovis aries OX=9940	---	47.375	21.251	9.2	3	3	3	0.735	0.739	0.713	1.349	1.389	1.388	1.887	8.6519e-07
W5P248	Dynein axonemal heavy chain 17 OS=Ovis aries OX=9940 GN=DNAH17	DNAH17	507.37	323.31	43.7	192	424	182	1.106	1.143	1.121	0.839	0.833	0.862	0.752	3.7823e-05
W5P2A6	Ubiquitin like 4A OS=Ovis aries OX=9940 GN=UBL4A	UBL4A	19.765	15.985	15.5	3	3	3	0.61	0.55	0.717	1.626	1.501	1.387	2.405	0.00060167
W5P2A9	Malic enzyme OS=Ovis aries OX=9940 GN=ME3	ME3	67.194	60.196	15.7	8	9	7	1.045	1.009	1.068	1.08	0.997	0.932	0.964	0.44794
W5P2C3	Uncharacterized protein OS=Ovis aries OX=9940	---	39.494	11.812	46.3	18	35	2	1.053	1.112	0.967	1.015	0.853	1	0.916	0.26408
W5P2D9	Sorting nexin 9 OS=Ovis aries OX=9940 GN=SNX9	SNX9	74.126	16.86	4.1	2	2	2	0.9	0.813	1.059	1.16	1.041	1.139	1.205	0.084916
W5P2E2	Uncharacterized protein OS=Ovis aries OX=9940	---	15.739	17.697	16.6	2	4	2	1.069	1.025	1.036	0.944	0.981	0.963	0.923	0.0087357
W5P2F6	Uncharacterized protein OS=Ovis aries OX=9940 GN=FAF1	FAF1	73.852	36.206	8.5	5	5	5	0.833	0.804	0.728	1.264	1.265	1.338	1.635	0.00037894
W5P2H4	Uncharacterized protein OS=Ovis aries OX=9940	---	15.674	7.4347	7.7	1	1	1
W5P2I2	Uncharacterized protein OS=Ovis aries OX=9940 GN=CCDC81	CCDC81	75.974	315.95	45.4	33	61	33	1.129	1.129	1.105	0.874	0.807	0.831	0.747	0.00027853
W5P2J0	Uncharacterized protein OS=Ovis aries OX=9940 GN=SERAC1	SERAC1	74.133	13.04	3.2	2	3	2	1.028	1.383	1.209	0.765	0.739	0.712	0.612	0.0053811
W5P2J9	Uncharacterized protein OS=Ovis aries OX=9940	---	92.086	17.759	2.2	1	1	1	1.048	0.908	1.054	0.988	0.975	1.071	1.008	0.8767
W5P2K4	Citrate lyase beta like OS=Ovis aries OX=9940 GN=CLYBL	CLYBL	33.784	36.014	18.8	4	5	4
W5P2K9	Uncharacterized protein OS=Ovis aries OX=9940 GN=LMAN2	LMAN2	40.568	6.3944	2.5	1	1	1
W5P2N3	Uncharacterized protein OS=Ovis aries OX=9940 GN=MON2	MON2	190.64	28.197	2.6	4	5	4	0.846	0.865	0.807	1.219	1.211	1.246	1.46	6.4644e-05
W5P2N9	Uncharacterized protein OS=Ovis aries OX=9940 GN=WDR88	WDR88	54.393	12.356	4.3	2	2	2
W5P2P0	Serine peptidase inhibitor, Kazal type 6 OS=Ovis aries OX=9940 GN=SPINK6	SPINK6	8.9934	7.333	20	1	1	1	0.379	0.632	0.376	1.21	2.764	1.207	3.735	0.0175204
W5P2P7	Synaptophysin like 1 OS=Ovis aries OX=9940 GN=SYPL1	SYPL1	25.569	51.221	16.3	4	6	4	0.643	0.716	0.69	1.476	1.469	1.393	2.117	3.6672e-05
W5P2R1	Uncharacterized protein OS=Ovis aries OX=9940 GN=DYNLT1	DYNLT1	12.463	40.127	14.2	1	6	1	1.111	1.151	1.166	0.828	1.008	0.756	0.756	0.02914
W5P2S7	Glutamate rich 6 OS=Ovis aries OX=9940 GN=ERICH6	ERICH6	73.788	12.304	3.1	2	2	2
W5P2U2	Xin actin binding repeat containing 2 OS=Ovis aries OX=9940 GN=XIRP2	XIRP2	428.16	6.2439	0.2	1	1	1	1.228	1.461	1.256	0.643	0.534	0.62	0.456	0.00056265
W5P2U4	Uncharacterized protein OS=Ovis aries OX=9940	---	48.343	27.679	11.1	4	5	4	0.876	0.833	0.978	1.127	1.185	1.144	1.286	0.00694
W5P2V0	Uncharacterized protein OS=Ovis aries OX=9940	---	65.164	8.1319	13.2	9	12	0
W5P2V1	Uncharacterized protein OS=Ovis aries OX=9940 GN=PCCA	PCCA	70.915	105.31	19.8	12	16	12	1.029	1.058	1.085	0.892	0.911	0.946	0.867	0.0033996
W5P2V3	Uncharacterized protein OS=Ovis aries OX=9940 GN=PEPD	PEPD	54.858	77.547	22.1	10	13	10	0.742	0.636	0.747	1.277	1.413	1.367	1.909	0.00042323
W5P2W2	Uncharacterized protein OS=Ovis aries OX=9940	---	4.7615	16.34	38.1	1	2	1	0.896	0.858	0.932	1.147	1.225	1.085	1.287	0.0040558
W5P2W6	Uncharacterized protein OS=Ovis aries OX=9940 GN=RSPH3	RSPH3	56.436	265.82	40.7	21	38	21	1.05	1.044	1.028	0.993	0.981	0.943	0.934	0.015501
W5P2X1	Uncharacterized protein OS=Ovis aries OX=9940	---	21.052	-2	4.9	1	2	1	0.919	0.724	0.862	0.954	0.967	1.672	1.434	0.171285
W5P2X5	Uncharacterized protein OS=Ovis aries OX=9940	---	13.528	13.228	14	2	3	2
W5P2X9	Cytochrome b-c1 complex subunit Rieske, mitochondrial OS=Ovis aries OX=9940 GN=LOC101113001	LOC101113001	29.53	82.405	24.1	7	12	7	0.961	0.89	0.939	0.97	1.069	1.158	1.146	0.07496
W5P2Z1	Ceramide-1-phosphate transfer protein OS=Ovis aries OX=9940 GN=CPTP	CPTP	24.778	12.998	8.8	2	2	2
W5P2Z2	2-aminoethanethiol dioxygenase OS=Ovis aries OX=9940 GN=ADO	ADO	21.594	22.317	16.9	3	3	3	1.025	0.94	1.018	1.088	1.008	0.973	1.029	0.55018
W5P316	Uncharacterized protein OS=Ovis aries OX=9940 GN=NAMPT	NAMPT	55.414	23.622	7.1	4	4	4	0.753	0.785	0.794	1.295	1.357	1.267	1.681	3.8225e-05
W5P330	Uncharacterized protein OS=Ovis aries OX=9940 GN=EPS15	EPS15	100.86	31.697	4.9	3	3	3	0.9	0.879	0.824	1.144	1.184	1.239	1.37	0.00084347
W5P340	Superoxide dismutase OS=Ovis aries OX=9940	---	24.15	143.27	42.2	9	37	9	0.98	1.018	1.018	1.032	0.954	1.032	1.001	0.99632
W5P352	Periplakin OS=Ovis aries OX=9940 GN=PPL	PPL	193.18	88.402	9.7	14	15	14	0.938	0.793	0.87	1.121	1.209	1.134	1.332	0.0059048
W5P358	Uncharacterized protein OS=Ovis aries OX=9940 GN=ACAT2	ACAT2	44.798	45.212	18.5	6	7	6	1.002	0.829	0.959	1.078	1.229	1.094	1.219	0.047759
W5P359	Uncharacterized protein OS=Ovis aries OX=9940 GN=STIP1	STIP1	68.163	7.8016	3.2	1	1	1
W5P363	Vesicle amine transport 1 OS=Ovis aries OX=9940 GN=VAT1	VAT1	33.863	56.222	20.9	6	14	6	0.574	0.661	0.55	1.346	1.515	1.63	2.516	0.00030147
W5P368	Malic enzyme OS=Ovis aries OX=9940 GN=ME2	ME2	65.451	90.551	18.2	9	15	8	0.967	1.111	1.076	0.918	1.016	0.939	0.911	0.149936
W5P371	Coiled-coil domain containing 105 OS=Ovis aries OX=9940 GN=CCDC105	CCDC105	55.18	270.25	54	34	81	34	1.129	1.101	1.094	0.813	0.834	0.878	0.76	0.00036072
W5P375	Uncharacterized protein OS=Ovis aries OX=9940 GN=TCP1	TCP1	60.521	323.31	50.2	28	62	28	0.761	0.785	0.758	1.322	1.295	1.34	1.717	1.7056e-06
W5P3A8	Translocase of outer mitochondrial membrane 34 OS=Ovis aries OX=9940 GN=TOMM34	TOMM34	30.1	119.71	31.5	9	12	9	1.166	0.998	0.998	0.913	1.041	0.955	0.92	0.2723
W5P3C6	Beta-hexosaminidase OS=Ovis aries OX=9940 GN=HEXB	HEXB	61.264	67.777	22.8	13	23	8	0.656	0.613	0.586	1.528	1.435	1.484	2.397	1.99703e-05
W5P3C9	Kinesin-like protein OS=Ovis aries OX=9940 GN=KIF9	KIF9	89.848	213.24	32.2	25	51	25	1.003	0.999	1.022	1.006	0.953	0.994	0.977	0.25028
W5P3E0	Uncharacterized protein OS=Ovis aries OX=9940	---	26.845	8.1251	4.9	1	2	1	0.903	0.955	1.043	0.922	1.129	1.121	1.093	0.33106
W5P3E7	Uncharacterized protein OS=Ovis aries OX=9940	---	71.24	6.5802	2.2	1	1	1
W5P3E8	Rab GDP dissociation inhibitor OS=Ovis aries OX=9940 GN=GDI1	GDI1	48.928	227.2	46.8	17	32	11	0.883	0.79	0.731	1.204	1.318	1.187	1.543	0.0024191
W5P3H4	Peptidase M20 domain containing 1 OS=Ovis aries OX=9940 GN=PM20D1	PM20D1	55.717	7.2307	2.4	1	1	1
W5P3I0	Phosphatidylinositol binding clathrin assembly protein OS=Ovis aries OX=9940 GN=PICALM	PICALM	62.863	11.094	3.8	2	2	2	0.641	0.772	1.053	1.355	1.265	1.112	1.513	0.05022
W5P3I5	Carnosine dipeptidase 2 OS=Ovis aries OX=9940 GN=CNDP2	CNDP2	50.606	110.64	23.9	10	11	10	0.796	0.789	0.817	1.169	1.265	1.27	1.542	0.000118451
W5P3M5	Uncharacterized protein OS=Ovis aries OX=9940 GN=CCDC83	CCDC83	49.008	87.474	27.1	13	17	13	1.014	0.974	1.013	1.085	0.986	1.056	1.042	0.26674
W5P3N6	Beta-hexosaminidase OS=Ovis aries OX=9940 GN=LOC101112162	LOC101112162	62.36	112.47	27	14	26	9	0.975	0.926	0.939	1.064	1.07	1.095	1.137	0.00192111
W5P3N9	Uncharacterized protein OS=Ovis aries OX=9940 GN=TOM1L1	TOM1L1	52.359	6.8732	1.9	1	1	1
W5P3P5	Uncharacterized protein OS=Ovis aries OX=9940 GN=LOC101115734	LOC101115734	89.664	323.31	27.4	22	76	19	1.098	1.109	1.112	0.865	0.827	0.883	0.776	0.00020455
W5P3Q1	Uncharacterized protein OS=Ovis aries OX=9940 GN=TIMM21	TIMM21	27.935	27.018	15.2	3	7	3	1.124	1.046	1.086	0.903	1.057	0.876	0.871	0.084481
W5P3R8	Uncharacterized protein OS=Ovis aries OX=9940 GN=CPQ	CPQ	52.791	323.31	42	18	107	18	0.984	0.983	0.971	1.004	1.021	1.004	1.031	0.0123559
W5P3S1	Uncharacterized protein OS=Ovis aries OX=9940 GN=LOC101115991	LOC101115991	89.377	139.08	21.5	16	29	13	0.606	0.576	0.642	1.398	1.572	1.432	2.413	5.5023e-05
W5P3S7	ATPase H+ transporting accessory protein 1 OS=Ovis aries OX=9940 GN=ATP6AP1	ATP6AP1	51.421	23.673	7.7	3	5	3	0.873	0.795	0.812	1.26	1.211	1.197	1.479	0.00026251
W5P3U0	Theg spermatid protein like OS=Ovis aries OX=9940 GN=THEGL	THEGL	52.222	78.885	24.5	12	15	12	1.007	1.062	0.915	0.924	1.081	1.105	1.042	0.60322
W5P3X6	Uncharacterized protein OS=Ovis aries OX=9940 GN=UBAC1	UBAC1	45.094	20.431	8.2	3	3	3	0.675	0.719	0.645	1.373	1.407	1.523	2.11	7.6587e-05
W5P3Y5	Uncharacterized protein OS=Ovis aries OX=9940	---	13.642	27.941	24	4	9	4	1.156	1.092	1.118	0.83	0.829	0.847	0.745	8.0079e-05
W5P3Z1	Uncharacterized protein OS=Ovis aries OX=9940	---	14.314	16.054	16.8	2	5	2	1.092	1.218	1.095	0.848	0.745	0.843	0.715	0.0037757
W5P428	Uncharacterized protein OS=Ovis aries OX=9940 GN=C6orf118	C6orf118	54.754	30.101	10.6	5	5	5	1.374	1.187	1.335	0.646	0.622	0.607	0.481	0.000115824
W5P429	Uncharacterized protein OS=Ovis aries OX=9940 GN=STARD6	STARD6	25.75	6.2298	4.9	1	1	1
W5P432	Nipsnap homolog 1 OS=Ovis aries OX=9940 GN=NIPSNAP1	NIPSNAP1	33.09	24.997	9.9	2	2	2	0.845	1.102	0.925	1.08	1.014	1.107	1.115	0.23806
W5P440	Uncharacterized protein OS=Ovis aries OX=9940 GN=HERC4	HERC4	118.59	142.58	15	13	16	13	0.878	0.979	0.872	1.043	1.234	1.085	1.232	0.030318
W5P448	Uncharacterized protein OS=Ovis aries OX=9940 GN=GAPDHS	GAPDHS	40.019	323.31	63	19	115	18	1.1	1.094	1.063	0.88	0.915	0.88	0.821	0.00030087
W5P451	Phosphodiesterase OS=Ovis aries OX=9940 GN=PDE10A	PDE10A	89.294	163.91	25.3	20	28	20	1.024	1.02	1.057	1.018	0.889	0.933	0.916	0.096016
W5P466	Uncharacterized protein OS=Ovis aries OX=9940	---	9.3588	72.224	40.5	6	25	6	0.91	0.958	0.902	1.093	1.118	1.116	1.201	0.00080176
W5P473	Uncharacterized protein OS=Ovis aries OX=9940	---	7.1863	15.801	29	2	7	2	1.176	1.191	1.127	0.893	0.759	0.799	0.701	0.0021752
W5P479	Uncharacterized protein OS=Ovis aries OX=9940	---	13.079	24.276	30.8	4	4	4	1.054	0.974	0.937	1.02	0.959	1.057	1.024	0.61958
W5P485	Uncharacterized protein OS=Ovis aries OX=9940 GN=UBXN11	UBXN11	57.181	191.72	46.5	21	42	21	0.916	0.916	0.934	1.088	1.12	1.135	1.209	0.000178177
W5P486	Uncharacterized protein OS=Ovis aries OX=9940	---	10.342	22.749	17.7	2	3	2	1.021	1.1	1.05	0.885	0.949	0.985	0.889	0.036363
W5P496	EF-hand calcium binding domain 2 OS=Ovis aries OX=9940 GN=EFCAB2	EFCAB2	17.908	12.222	12.9	2	3	2	0.985	1.033	0.983	0.99	1.071	0.983	1.014	0.68908
W5P4A8	Uncharacterized protein OS=Ovis aries OX=9940 GN=RNASET2	RNASET2	26.659	17.54	11.3	3	3	3	0.525	0.531	0.55	1.622	1.619	1.63	3.033	0.00016124
W5P4B3	Uncharacterized protein OS=Ovis aries OX=9940 GN=NRDC	NRDC	133.09	32.286	3.4	4	5	4	1.205	1.214	1.152	0.732	0.803	0.756	0.642	0.000155046
W5P4C3	Chromosome 16 open reading frame 89 OS=Ovis aries OX=9940 GN=C16orf89	C16orf89	41.578	6.6225	2.7	1	1	1	0.627	0.714	0.694	1.377	1.528	1.404	2.117	0.000120804
W5P4C7	Uncharacterized protein OS=Ovis aries OX=9940 GN=SEPT7	SEPT7	48.743	174.77	38.3	16	33	15	0.906	0.943	0.891	1.066	1.096	1.134	1.203	0.00167607
W5P4E7	Cytochrome c oxidase subunit OS=Ovis aries OX=9940 GN=COX6B1	COX6B1	10.186	18.738	38.4	3	3	3	0.83	0.928	0.918	1.034	1.116	1.181	1.245	0.0139835
W5P4H0	Uncharacterized protein OS=Ovis aries OX=9940 GN=DNASE1L1	DNASE1L1	36.47	20.899	7.4	2	2	2
W5P4I0	RuvB-like helicase OS=Ovis aries OX=9940 GN=RUVBL1	RUVBL1	46.337	20.106	9.8	3	3	3	0.884	0.85	0.903	1.287	1.254	0.98	1.335	0.033437
W5P4I9	Heterogeneous nuclear ribonucleoprotein U OS=Ovis aries OX=9940 GN=HNRNPU	HNRNPU	82.192	6.8576	1.2	1	1	1	1.256	1.084	1.036	0.854	0.851	0.855	0.758	0.042419
W5P4M1	Prohibitin 2 OS=Ovis aries OX=9940 GN=PHB2	PHB2	30.569	83.687	41.1	10	16	10	1.157	1.026	1.029	0.901	0.797	0.894	0.807	0.0186573
W5P4M2	Tripeptidyl peptidase 2 OS=Ovis aries OX=9940 GN=TPP2	TPP2	132.79	270.4	26.8	32	47	32	0.807	0.772	0.81	1.342	1.284	1.229	1.614	8.3643e-05
W5P4N1	Uncharacterized protein OS=Ovis aries OX=9940	---	64.316	14.43	4.3	2	2	2	0.93	1.03	1.063	1.001	0.935	1.072	0.995	0.9347
W5P4N5	Uncharacterized protein OS=Ovis aries OX=9940 GN=TMEM209	TMEM209	62.86	63.863	13	8	9	8	0.928	0.989	1.02	0.998	0.984	1.041	1.029	0.41852
W5P4S2	Thioredoxin like 1 OS=Ovis aries OX=9940 GN=TXNL1	TXNL1	32.521	67.9	34.5	6	10	6	0.992	1.04	1.055	0.915	0.98	0.951	0.922	0.040384
W5P4S7	Uncharacterized protein OS=Ovis aries OX=9940 GN=HERPUD2	HERPUD2	45.081	6.3209	2.2	1	1	1	0.784	1.074	1.028	0.888	1.011	1.282	1.102	0.55024
W5P4V0	Uncharacterized protein OS=Ovis aries OX=9940 GN=GLT6D1	GLT6D1	36.434	15.977	4.9	1	1	1	0.958	0.995	1.014	1.062	1.056	0.967	1.04	0.33004
W5P4V1	Uncharacterized protein OS=Ovis aries OX=9940 GN=TCTE3	TCTE3	22.642	36.608	31.4	5	10	5	0.963	0.985	1.023	1.019	0.924	0.887	0.953	0.32654
W5P500	Proteasome subunit beta type OS=Ovis aries OX=9940 GN=PSMB1	PSMB1	26.362	70.214	32.4	6	14	6	0.983	0.942	0.924	1.072	1.075	1.106	1.142	0.0031003
W5P508	Eukaryotic translation initiation factor 3 subunit B OS=Ovis aries OX=9940 GN=EIF3B	EIF3B	80.725	29.97	6.7	4	4	4	0.808	0.834	0.78	1.287	1.248	1.282	1.576	3.5041e-05
W5P510	Polypeptide N-acetylgalactosaminyltransferase OS=Ovis aries OX=9940 GN=GALNT3	GALNT3	72.715	15.236	3.9	2	3	2	1.013	0.969	0.859	0.916	1.122	0.957	1.054	0.55082
W5P520	Uncharacterized protein OS=Ovis aries OX=9940 GN=HEATR9	HEATR9	66.472	14.468	4.3	2	2	2	1.024	0.993	0.934	0.867	0.947	1.295	1.054	0.7778
W5P528	Uncharacterized protein OS=Ovis aries OX=9940	---	267.47	254.9	13.8	28	35	28	1.063	1.07	1.049	0.981	0.857	0.951	0.876	0.083824
W5P533	Uncharacterized protein OS=Ovis aries OX=9940 GN=TEX30	TEX30	25.252	7.4604	3.6	1	1	1
W5P549	Cation channel sperm associated 4 OS=Ovis aries OX=9940 GN=CATSPER4	CATSPER4	44.914	7.6736	2.8	1	2	1	0.916	0.957	0.82	1.002	1.318	1.133	1.282	0.055998
W5P550	Uncharacterized protein OS=Ovis aries OX=9940	---	486.2	323.31	28.9	117	180	114	1.08	1.086	1.06	0.917	0.889	0.904	0.84	0.000116694
W5P561	Uncharacterized protein OS=Ovis aries OX=9940 GN=ACTRT2	ACTRT2	41.984	207.27	42.2	22	89	20	1.046	1.022	0.973	0.981	1.025	0.982	0.983	0.53784
W5P583	Uncharacterized protein OS=Ovis aries OX=9940 GN=ACP1	ACP1	18.115	32.551	25.9	3	4	3	1.129	0.813	0.9	1	1.135	1.133	1.15	0.23538
W5P599	Uncharacterized protein OS=Ovis aries OX=9940 GN=EPCAM	EPCAM	35.351	7.475	4.8	1	1	1	1.022	1.03	1.077	1.024	0.911	0.937	0.918	0.089384
W5P5C4	Uncharacterized protein OS=Ovis aries OX=9940 GN=NARS	NARS	64.264	9.5008	3.4	1	1	1	0.877	0.825	0.926	1.078	1.197	1.258	1.344	0.0063966
W5P5E2	Uncharacterized protein OS=Ovis aries OX=9940 GN=MCCC2	MCCC2	61.121	104.39	23.3	10	10	10	1.022	1.019	1.039	0.974	0.934	0.997	0.943	0.042538
W5P5G5	Uncharacterized protein OS=Ovis aries OX=9940 GN=CAPNS1	CAPNS1	28.04	46.134	21.5	6	7	6	0.85	0.89	0.877	1.193	1.168	1.156	1.344	5.7997e-05
W5P5H4	Uncharacterized protein OS=Ovis aries OX=9940 GN=AARS	AARS	106.74	33.907	6.4	5	5	5	0.953	0.884	0.937	1.112	1.122	1.151	1.22	0.00133811
W5P5H5	Uncharacterized protein OS=Ovis aries OX=9940 GN=CLPB	CLPB	75.491	34.153	8	5	6	5	0.999	0.896	1.017	0.985	1.021	1.117	1.072	0.26752
W5P5H9	Uncharacterized protein OS=Ovis aries OX=9940 GN=CPA5	CPA5	49.295	48.951	17	7	13	7	0.944	0.971	0.948	1.092	1.063	1.068	1.126	0.00060351
W5P5I7	Calmodulin OS=Ovis aries OX=9940 GN=CALM2	CALM2	16.706	191.39	52.7	11	75	10	1.08	1.017	1.111	0.863	0.905	0.913	0.836	0.0046632
W5P5J6	Uncharacterized protein OS=Ovis aries OX=9940 GN=STPG4	STPG4	26.074	88.326	53.4	9	14	9	0.992	0.958	1.009	1.085	1.083	1.069	1.094	0.0048768
W5P5J9	Uncharacterized protein OS=Ovis aries OX=9940 GN=CCDC90B	CCDC90B	28.556	11.976	7.3	2	2	2	1.052	0.988	1.073	0.861	1.035	1.005	0.932	0.30548
W5P5K7	Phosphomannomutase OS=Ovis aries OX=9940 GN=PMM2	PMM2	28.085	31.731	15	4	5	4	0.995	1.202	1.154	0.844	0.987	0.956	0.832	0.070121
W5P5L6	CDP-diacylglycerol--glycerol-3-phosphate 3-phosphatidyltransferase OS=Ovis aries OX=9940 GN=PGS1	PGS1	57.684	18.817	5.1	2	2	2	0.995	0.875	1.076	1.185	1.061	0.87	1.058	0.65924
W5P5L7	Uncharacterized protein OS=Ovis aries OX=9940 GN=LRRC23	LRRC23	39.619	119.93	46.5	14	33	14	0.992	0.953	1.032	1.017	1	1.005	1.015	0.54586
W5P5N6	Sec1 family domain containing 1 OS=Ovis aries OX=9940 GN=SCFD1	SCFD1	70.479	12.552	4.3	2	2	2	1.158	0.86	1.162	0.911	1.092	0.819	0.887	0.42042
W5P5P6	Uncharacterized protein OS=Ovis aries OX=9940 GN=CARHSP1	CARHSP1	17.057	19.768	14.5	3	5	3	0.974	1.025	0.955	1.077	1.05	1.17	1.116	0.048359
W5P5Q0	Trafficking protein particle complex 12 OS=Ovis aries OX=9940 GN=TRAPPC12	TRAPPC12	68.34	34.578	9.1	5	6	5	0.909	0.877	0.937	1.064	1.185	1.161	1.252	0.0041848
W5P5T5	Uncharacterized protein OS=Ovis aries OX=9940	---	9.6577	13.111	24.1	2	2	2
W5P5T7	Uncharacterized protein OS=Ovis aries OX=9940	---	43.709	6.4467	14	5	5	1
W5P5V3	Uncharacterized protein OS=Ovis aries OX=9940 GN=NDUFB7	NDUFB7	16.384	39.066	43.1	4	6	4	1.033	0.97	1.079	0.935	1.064	0.945	0.955	0.41828
W5P5W8	Profilin OS=Ovis aries OX=9940 GN=LOC101111342	LOC101111342	15.054	23.474	24.3	3	8	3	1.185	0.995	0.982	0.841	0.945	1.057	0.899	0.29842
W5P5W9	Triosephosphate isomerase OS=Ovis aries OX=9940 GN=TPI1	TPI1	22.807	148.96	72	14	41	14	0.859	0.865	0.853	1.2	1.24	1.188	1.408	1.73208e-05
W5P5X2	Uncharacterized protein OS=Ovis aries OX=9940 GN=TTC7A	TTC7A	95.953	7.3548	1	1	1	1
W5P5Y5	Casein kinase I isoform alpha OS=Ovis aries OX=9940 GN=CSNK1A1	CSNK1A1	38.914	106.87	41.8	14	26	13	1.039	1.032	1.036	0.962	0.949	0.97	0.927	0.00034351
W5P5Y6	Uncharacterized protein OS=Ovis aries OX=9940	---	31.097	91.627	36.2	8	12	8	1.166	0.981	1.073	0.926	0.861	0.796	0.802	0.029498
W5P5Y7	Uncharacterized protein OS=Ovis aries OX=9940 GN=DNAJB1	DNAJB1	38.217	57.802	29.4	9	9	8	1.171	1.049	1.059	0.924	0.916	0.738	0.786	0.039938
W5P610	Chloride intracellular channel protein OS=Ovis aries OX=9940 GN=CLIC1	CLIC1	28.118	52.972	25.9	5	6	5	0.54	0.682	0.739	1.441	1.408	1.447	2.191	0.0139033
W5P612	Uncharacterized protein OS=Ovis aries OX=9940 GN=CRELD1	CRELD1	45.361	7.5203	4	1	1	1	1.217	1.061	0.918	0.943	0.966	0.89	0.876	0.21036
W5P619	Transmembrane protein 239 OS=Ovis aries OX=9940 GN=TMEM239	TMEM239	19.395	8.5488	7.7	1	1	1
W5P621	Uncharacterized protein OS=Ovis aries OX=9940 GN=USP7	USP7	128.77	234.59	27.8	30	40	30	0.885	0.868	0.911	1.199	1.086	1.155	1.291	0.00135948
W5P640	Lamin A/C OS=Ovis aries OX=9940 GN=LMNA	LMNA	73.618	188.44	40.1	26	36	26	0.962	0.963	0.923	1.074	1.097	1.086	1.144	0.00091833
W5P642	Cytochrome b-c1 complex subunit 7 OS=Ovis aries OX=9940 GN=UQCRB	UQCRB	13.357	57.559	56	7	14	7	0.919	0.986	0.868	1.072	1.172	1.185	1.237	0.0119382
W5P644	Uncharacterized protein OS=Ovis aries OX=9940 GN=TKTL1	TKTL1	64.873	6.5332	1.5	1	1	1
W5P645	Uncharacterized protein OS=Ovis aries OX=9940 GN=RAB14	RAB14	23.897	131.24	66.5	12	22	12	0.695	0.725	0.732	1.367	1.348	1.377	1.901	1.4991e-06
W5P655	Uncharacterized protein OS=Ovis aries OX=9940 GN=HK1	HK1	102.54	323.31	44.4	44	147	40	0.952	0.971	0.953	1.037	1.069	1.018	1.086	0.0061612
W5P657	WD repeat domain 87 OS=Ovis aries OX=9940 GN=WDR87	WDR87	331.92	35.971	2	6	7	6	1.339	1.311	1.24	0.697	0.49	0.69	0.483	0.0032842
W5P663	Uncharacterized protein OS=Ovis aries OX=9940 GN=ENO3	ENO3	47.068	-2	14.5	5	28	1
W5P669	Tubulin beta chain OS=Ovis aries OX=9940 GN=TUBB4A	TUBB4A	43.193	26.323	50.6	21	251	0
W5P673	Uncharacterized protein OS=Ovis aries OX=9940 GN=PDPR	PDPR	95.977	84.464	15.5	11	12	11	1.049	1.132	1.037	0.95	0.934	0.867	0.855	0.0162617
W5P676	Uncharacterized protein OS=Ovis aries OX=9940	---	45.454	28.111	9.3	4	4	1
W5P689	Ubiquitin carboxyl-terminal hydrolase OS=Ovis aries OX=9940 GN=USP5	USP5	95.748	53.954	10.3	7	7	7	0.78	0.709	0.762	1.313	1.315	1.418	1.797	0.000103247
W5P694	Uncharacterized protein OS=Ovis aries OX=9940 GN=RPLP2	RPLP2	11.648	6.9063	10.8	1	1	1	0.775	0.813	0.936	1.264	0.877	1.514	1.448	0.110062
W5P6B2	Uncharacterized protein OS=Ovis aries OX=9940 GN=UQCR10	UQCR10	7.4295	41.033	50	3	7	3	1.155	1.103	1.086	0.823	0.864	0.91	0.777	0.00181682
W5P6B3	Phospholipid scramblase OS=Ovis aries OX=9940 GN=PLSCR1	PLSCR1	32.636	34.812	7.9	2	5	2	0.978	1.023	1.067	1.054	0.953	0.944	0.962	0.4133
W5P6F3	Phospholipid scramblase OS=Ovis aries OX=9940	---	20.533	10.786	10.2	2	2	2
W5P6F9	Dipeptidyl peptidase 3 OS=Ovis aries OX=9940 GN=DPP3	DPP3	79.275	152.23	20.7	12	14	12	0.749	0.788	0.727	1.243	1.306	1.294	1.697	4.3009e-05
W5P6G0	Proteasome 26S subunit, non-ATPase 8 OS=Ovis aries OX=9940 GN=PSMD8	PSMD8	32.756	59.41	21.6	8	11	8	0.784	0.921	0.823	1.241	1.26	1.181	1.456	0.00184098
W5P6H9	Uncharacterized protein OS=Ovis aries OX=9940 GN=ACP2	ACP2	47.069	21.424	6.1	2	3	2	1.102	0.97	1.052	0.897	1.014	0.978	0.925	0.20798
W5P6K4	Uncharacterized protein OS=Ovis aries OX=9940 GN=GLYCTK	GLYCTK	54.865	57.121	11.1	5	7	5	0.935	0.842	0.885	1.14	1.057	1.292	1.311	0.0152599
W5P6M2	Uncharacterized protein OS=Ovis aries OX=9940 GN=PSMD5	PSMD5	56.187	28.324	9.9	4	4	4	0.783	0.95	0.941	1.42	1.004	1.169	1.344	0.071059
W5P6V4	Uncharacterized protein OS=Ovis aries OX=9940 GN=GLG1	GLG1	110.17	19.094	3.4	3	3	3	0.77	0.78	0.873	1.225	1.269	1.305	1.568	0.00050249
W5P6V5	Uncharacterized protein OS=Ovis aries OX=9940 GN=MRPS36	MRPS36	11.589	45.721	41.7	4	11	4	0.972	0.999	0.995	0.99	1.035	1.025	1.028	0.156497
W5P6V7	Uncharacterized protein OS=Ovis aries OX=9940 GN=DDX39A	DDX39A	53.752	11.423	3.8	2	2	2
W5P6W0	Uncharacterized protein OS=Ovis aries OX=9940 GN=RAB23	RAB23	26.664	8.9564	6.8	1	1	1
W5P6W5	Uncharacterized protein OS=Ovis aries OX=9940 GN=SPACA9	SPACA9	24.991	323.31	71.7	15	68	15	1.085	1.126	1.041	0.872	0.868	0.92	0.818	0.0023977
W5P6X4	Eukaryotic translation initiation factor 3 subunit K OS=Ovis aries OX=9940 GN=EIF3K	EIF3K	25.073	7.3205	6.4	1	1	1	0.943	0.725	0.892	1.105	1.105	1.417	1.417	0.039262
W5P6Y6	Uncharacterized protein OS=Ovis aries OX=9940 GN=AK8	AK8	54.813	168.83	48.4	22	42	22	0.996	0.959	0.988	1.006	1.081	1.059	1.069	0.052258
W5P6Z7	Uncharacterized protein OS=Ovis aries OX=9940 GN=BCAP29	BCAP29	28.191	12.833	7.5	2	2	2	1.305	1.394	1.453	0.58	0.382	0.562	0.367	0.00178489
W5P707	Uncharacterized protein OS=Ovis aries OX=9940 GN=ACTN4	ACTN4	101.4	60.002	9.1	7	8	7	0.753	0.829	0.785	1.274	1.397	1.228	1.647	0.00046113
W5P710	General transcription factor IIIC subunit 4 OS=Ovis aries OX=9940 GN=GTF3C4	GTF3C4	89.43	6.1962	0.9	1	3	1	0.786	0.815	0.809	1.333	1.276	1.207	1.583	0.00011899
W5P713	Uncharacterized protein OS=Ovis aries OX=9940	---	41.772	84.872	24.2	10	14	10	1.151	0.931	0.823	1.079	1.058	1.034	1.092	0.42876
W5P716	Uncharacterized protein OS=Ovis aries OX=9940 GN=CKB	CKB	18.495	12.868	12.9	2	2	2	0.734	0.825	0.744	1.414	1.113	1.423	1.715	0.0038556
W5P718	Uncharacterized protein OS=Ovis aries OX=9940 GN=C1orf100	C1orf100	17.474	32.945	32.9	5	5	5	1.196	1.273	1.224	0.776	0.749	0.684	0.598	0.00024423
W5P726	Uncharacterized protein OS=Ovis aries OX=9940 GN=PRCP	PRCP	56.214	261.73	37.6	17	48	17	1.084	1.036	0.987	1.032	1	0.912	0.948	0.30076
W5P758	Uncharacterized protein OS=Ovis aries OX=9940 GN=TEKT5	TEKT5	56.431	323.31	67.3	39	130	39	1.161	1.119	1.145	0.806	0.82	0.794	0.707	1.83275e-05
W5P759	Uncharacterized protein OS=Ovis aries OX=9940 GN=AIFM2	AIFM2	41.883	6.873	2.3	1	1	1
W5P765	T-complex protein 1 subunit gamma OS=Ovis aries OX=9940 GN=CCT3	CCT3	63.599	323.31	57.7	37	83	37	0.785	0.824	0.801	1.305	1.27	1.264	1.593	1.55635e-05
W5P772	Uncharacterized protein OS=Ovis aries OX=9940 GN=ECH1	ECH1	42.586	12.076	4.9	2	3	2
W5P779	Uncharacterized protein OS=Ovis aries OX=9940	---	54.582	12.038	3.8	2	2	2	1.003	0.99	1.075	0.945	1.056	0.955	0.963	0.43548
W5P780	Uncharacterized protein OS=Ovis aries OX=9940 GN=SLC25A22	SLC25A22	33.873	18.344	7.5	3	4	3	1.043	1.123	0.966	0.985	0.899	0.985	0.916	0.177579
W5P781	Uncharacterized protein OS=Ovis aries OX=9940 GN=TSGA13	TSGA13	31.721	46.35	23.9	5	7	5	1.067	1.137	1.143	0.902	0.788	0.902	0.774	0.0068607
W5P7C2	Uncharacterized protein OS=Ovis aries OX=9940 GN=SEPHS1	SEPHS1	42.88	17.261	8.4	2	3	2	0.808	0.918	0.855	1.101	1.199	1.291	1.391	0.005038
W5P7C6	ERCC excision repair 6 like, spindle assembly checkpoint helicase OS=Ovis aries OX=9940 GN=ERCC6L	ERCC6L	138.37	6.2985	0.7	1	1	1	0.549	0.463	0.542	1.672	1.596	1.674	3.18	3.7216e-05
W5P7C8	Uncharacterized protein OS=Ovis aries OX=9940 GN=CCDC178	CCDC178	100.51	37.767	7.8	6	6	6	0.957	0.921	0.957	1.102	0.994	1.165	1.15	0.045858
W5P7E0	Uncharacterized protein OS=Ovis aries OX=9940	---	58.077	40.492	9	3	3	3	0.838	0.919	1.026	1.128	1.153	1.042	1.194	0.052939
W5P7F4	Uncharacterized protein OS=Ovis aries OX=9940 GN=CFAP97D1	CFAP97D1	19.558	51.623	31.1	7	13	7	1.156	1.249	1.172	0.797	0.741	0.74	0.637	0.000195184
W5P7G7	Proteasome subunit beta type OS=Ovis aries OX=9940	---	25.451	7.5199	8.4	2	4	1
W5P7L2	V-type proton ATPase subunit G OS=Ovis aries OX=9940 GN=ATP6V1G1	ATP6V1G1	13.708	15.896	11.9	2	2	2	0.722	0.681	0.673	1.58	1.32	1.354	2.049	0.00028442
W5P7L4	Non-specific cytotoxic cell receptor protein 1 homolog (zebrafish) OS=Ovis aries OX=9940 GN=NCCRP1	NCCRP1	28.707	34.859	16.2	2	4	2	0.905	1.294	0.957	0.917	0.955	1.241	0.986	0.94742
W5P7Q3	Uncharacterized protein OS=Ovis aries OX=9940 GN=PHB	PHB	29.804	136.2	51.5	13	25	13	0.978	1.066	1.021	0.998	1.027	0.955	0.972	0.4401
W5P7R7	Trinucleotide repeat containing 6C OS=Ovis aries OX=9940 GN=TNRC6C	TNRC6C	188.72	-2	0.7	1	1	1	1.498	1.422	1.494	0.366	0.344	0.481	0.27	0.00022228
W5P7S0	Uncharacterized protein OS=Ovis aries OX=9940 GN=PIP4K2C	PIP4K2C	47.138	22.27	7.6	3	4	3	1.021	0.977	0.963	1.064	0.994	1.039	1.046	0.167141
W5P7T1	Uncharacterized protein OS=Ovis aries OX=9940 GN=PLS1	PLS1	71.149	34.378	7.9	5	6	5	1.086	0.964	0.926	1.042	1.082	0.907	1.018	0.81668
W5P7T7	Uncharacterized protein OS=Ovis aries OX=9940 GN=CFAP77	CFAP77	25.431	120.08	44.5	10	24	10	1.066	0.993	0.981	1.042	1.06	0.983	1.015	0.68926
W5P7T9	KIAA1468 OS=Ovis aries OX=9940 GN=KIAA1468	KIAA1468	117.28	169	17.9	16	22	16	0.699	0.72	0.653	1.451	1.287	1.474	2.033	0.000162068
W5P7V8	Cystatin OS=Ovis aries OX=9940 GN=LOC101104772	LOC101104772	16.446	18.889	12.6	1	3	1	0.978	0.923	0.888	1.167	1.059	1.098	1.192	0.0116823
W5P7W2	Uncharacterized protein OS=Ovis aries OX=9940 GN=SDF4	SDF4	40.385	25.94	8.8	3	5	3	0.839	0.854	0.869	1.223	1.173	1.219	1.411	3.678e-05
W5P7W7	Uncharacterized protein OS=Ovis aries OX=9940	---	11.138	41.937	39.8	4	11	4	1.081	0.94	1.11	0.981	0.839	0.954	0.886	0.162204
W5P7X5	WAP four-disulfide core domain 2 OS=Ovis aries OX=9940 GN=WFDC2	WFDC2	10.466	171.69	76	11	19	11	0.307	0.233	0.244	1.793	1.789	1.947	7.052	2.2992e-05
W5P7Y4	Uncharacterized protein OS=Ovis aries OX=9940	---	27.875	104.62	38.4	8	19	8	0.786	0.936	0.822	1.227	1.168	1.313	1.458	0.0037376
W5P7Z1	Ribosomal protein S16 OS=Ovis aries OX=9940 GN=RPS16	RPS16	18.039	13.182	6.2	1	1	1
W5P816	NAD(P)H-hydrate epimerase OS=Ovis aries OX=9940 GN=NAXE	NAXE	32.078	62.418	23.2	5	11	5	1.09	0.96	0.978	0.99	0.978	0.969	0.97	0.545
W5P820	WAP four-disulfide core domain 8 OS=Ovis aries OX=9940 GN=WFDC8	WFDC8	27.632	9.4939	4.1	1	2	1	1.053	1.2	1.164	0.86	0.775	0.855	0.729	0.0036837
W5P824	Actin-related protein 2/3 complex subunit 4 OS=Ovis aries OX=9940 GN=ARPC4	ARPC4	19.616	13.949	11.3	2	4	2	0.637	0.821	0.718	1.327	1.445	1.347	1.893	0.00117696
W5P829	Uncharacterized protein OS=Ovis aries OX=9940 GN=TRAPPC13	TRAPPC13	46.731	11.641	4.1	2	2	2	0.974	0.957	0.987	1.044	1.116	0.994	1.081	0.09164
W5P830	Uncharacterized protein OS=Ovis aries OX=9940	---	30.125	-2	3	1	1	1	0.93	0.877	0.964	1.043	1.19	1.116	1.209	0.015917
W5P857	Uncharacterized protein OS=Ovis aries OX=9940 GN=PHOSPHO1	PHOSPHO1	27.31	42.253	22	6	7	6	0.99	0.867	1.015	1.118	1.079	1.094	1.146	0.050378
W5P861	Uncharacterized protein OS=Ovis aries OX=9940	---	10.479	24.037	16.8	2	4	2	0.395	0.375	0.347	2.015	1.716	1.763	4.919	1.69705e-05
W5P874	Uncharacterized protein OS=Ovis aries OX=9940 GN=ABHD16A	ABHD16A	65.96	38.37	6.8	4	4	4	1.106	1.134	0.951	0.905	0.906	0.957	0.867	0.073776
W5P878	Uncharacterized protein OS=Ovis aries OX=9940 GN=CPT2	CPT2	74.444	291.76	47.9	30	65	30	1.016	1.057	1.007	1.014	0.958	0.964	0.953	0.109098
W5P879	Collagen type XXI alpha 1 chain OS=Ovis aries OX=9940 GN=COL21A1	COL21A1	99.247	13.391	2.1	2	2	2	0.999	0.881	0.888	1.047	1.219	1.091	1.213	0.034238
W5P887	Cystatin OS=Ovis aries OX=9940	---	16.158	38.709	18.5	3	6	3	0.662	0.759	0.673	1.307	1.815	1.198	2.063	0.0060429
W5P894	Sialin OS=Ovis aries OX=9940 GN=SLC17A5	SLC17A5	52.683	6.2294	1.7	1	1	1
W5P8A3	IBA57, iron-sulfur cluster assembly OS=Ovis aries OX=9940 GN=IBA57	IBA57	38.425	17.121	6.9	2	3	2	0.995	0.818	1.054	0.939	1.224	1.065	1.126	0.33568
W5P8B2	Uncharacterized protein OS=Ovis aries OX=9940 GN=TRIM23	TRIM23	64.607	7.2238	1.7	1	2	1	0.934	0.815	0.801	0.997	1.619	1.036	1.432	0.108076
W5P8B3	Translocase of inner mitochondrial membrane 50 OS=Ovis aries OX=9940 GN=TIMM50	TIMM50	40.767	62.877	22.8	6	8	6	1.222	0.973	1.174	0.801	0.841	1.036	0.795	0.093941
W5P8B4	Trafficking protein particle complex 8 OS=Ovis aries OX=9940 GN=TRAPPC8	TRAPPC8	160.81	104.82	9.5	11	13	11	0.663	0.76	0.702	1.41	1.349	1.366	1.941	9.5365e-05
W5P8B9	ATP-dependent Clp protease proteolytic subunit OS=Ovis aries OX=9940 GN=CLPP	CLPP	29.693	63.556	29	6	13	6	0.955	0.994	0.986	0.974	1.046	0.98	1.022	0.45232
W5P8C5	Uncharacterized protein OS=Ovis aries OX=9940 GN=TBATA	TBATA	39.168	36.106	17.8	5	6	5	0.942	0.903	0.847	1.176	1.116	1.083	1.254	0.0044424
W5P8C6	Uncharacterized protein OS=Ovis aries OX=9940 GN=C9orf43	C9orf43	51.241	15.46	4.7	2	3	2	1.216	1.147	1.126	0.777	0.788	0.842	0.69	0.00039783
W5P8C7	X-ray repair cross complementing 3 OS=Ovis aries OX=9940 GN=XRCC3	XRCC3	37.452	-2	2.8	1	1	1	0.922	1.049	0.858	0.96	1.182	1.128	1.156	0.169023
W5P8F3	1-acylglycerol-3-phosphate O-acyltransferase 5 OS=Ovis aries OX=9940 GN=AGPAT5	AGPAT5	33.423	73.421	19.9	7	8	7	1.092	1.015	1.008	0.928	0.849	0.943	0.873	0.030595
W5P8H6	Uncharacterized protein OS=Ovis aries OX=9940 GN=SELENOV	SELENOV	40.456	21.254	7.9	3	5	3	1.079	1.067	1.049	0.884	0.903	0.947	0.856	0.0020594
W5P8I3	Uncharacterized protein OS=Ovis aries OX=9940 GN=LOC101105553	LOC101105553	14.326	29.877	35	4	6	4	0.866	0.972	0.874	1.154	1.056	1.206	1.26	0.0128016
W5P8I5	Uncharacterized protein OS=Ovis aries OX=9940	---	26.851	66.527	24.5	5	14	5	0.982	0.911	1.009	1.072	1.11	1.03	1.107	0.052761
W5P8K0	Uncharacterized protein OS=Ovis aries OX=9940 GN=DCTN2	DCTN2	44.844	143.55	42.4	15	19	15	0.609	0.774	0.79	1.305	1.462	1.377	1.907	0.00191757
W5P8K1	Uncharacterized protein OS=Ovis aries OX=9940	---	14.543	60.577	36.6	3	5	3	1.086	1.184	1.035	0.962	0.856	0.765	0.782	0.031702
W5P8L0	Delta-1-pyrroline-5-carboxylate synthase OS=Ovis aries OX=9940 GN=ALDH18A1	ALDH18A1	87.253	6.7243	1.5	1	1	1
W5P8N8	Isocitrate dehydrogenase [NAD] subunit, mitochondrial OS=Ovis aries OX=9940 GN=IDH3B	IDH3B	42.497	84.464	28.1	10	22	10	1.043	1.076	1.132	0.846	0.84	0.882	0.79	0.00113977
W5P8P2	Uncharacterized protein OS=Ovis aries OX=9940 GN=ACSBG2	ACSBG2	74.931	323.31	44.2	30	80	30	1.046	1.101	1.054	0.94	0.932	0.919	0.872	0.00137628
W5P8P7	Uncharacterized protein OS=Ovis aries OX=9940 GN=POC1A	POC1A	45.238	26.688	10.1	4	5	4	1.093	1.113	1.088	0.911	0.838	0.828	0.782	0.00133529
W5P8T5	Uncharacterized protein OS=Ovis aries OX=9940 GN=PPM1B	PPM1B	42.834	49.011	25.1	8	11	6	0.669	0.819	0.746	1.321	1.482	1.243	1.811	0.00158268
W5P8T6	5-phosphohydroxy-L-lysine phospho-lyase OS=Ovis aries OX=9940 GN=PHYKPL	PHYKPL	49.851	19.715	8.6	3	3	3	1.004	1.114	0.843	0.962	1.257	0.881	1.047	0.7769
W5P8U3	Protein phosphatase 1 regulatory subunit 13B OS=Ovis aries OX=9940 GN=PPP1R13B	PPP1R13B	106.86	-2	0.8	1	1	1
W5P8V4	Beta defensin OBD138 OS=Ovis aries OX=9940	---	6.9835	11.479	24.6	1	4	1	0.758	0.739	0.794	1.27	1.167	1.421	1.684	0.00103883
W5P8W3	Beta defensin OBD130 OS=Ovis aries OX=9940	---	8.8636	38.702	29.1	2	4	2	0.959	0.994	1.106	0.99	0.929	1.042	0.968	0.58878
W5P8X4	Beta-defensin OS=Ovis aries OX=9940	---	7.569	13.695	36.4	2	2	2	0.817	0.912	0.843	1.134	1.176	1.292	1.4	0.0026994
W5P8Y2	Uncharacterized protein OS=Ovis aries OX=9940	---	6.9022	15.72	31.1	1	1	1	0.847	0.927	0.807	1.143	1.189	1.261	1.392	0.0026155
W5P8Y5	Uncharacterized protein OS=Ovis aries OX=9940 GN=ARHGAP5	ARHGAP5	172.34	6.4567	0.7	1	1	1
W5P8Z1	Uncharacterized protein OS=Ovis aries OX=9940	---	8.9924	26.06	37	4	6	4	0.548	0.549	0.478	1.747	1.558	1.541	3.077	5.538e-05
W5P8Z3	Uncharacterized protein OS=Ovis aries OX=9940 GN=PSMC4	PSMC4	47.366	158.43	38.5	19	25	19	0.714	0.718	0.728	1.379	1.276	1.384	1.87	2.049e-05
W5P906	Uncharacterized protein OS=Ovis aries OX=9940 GN=DPP4	DPP4	88.443	18.67	3.5	3	4	3	0.479	0.428	0.448	1.842	1.479	1.747	3.74	5.9013e-05
W5P913	ATP synthase membrane subunit 6.8PL OS=Ovis aries OX=9940 GN=ATP5MPL	ATP5MPL	6.834	-2	11.7	1	1	1	0.953	0.893	1.069	1.041	0.941	1.172	1.082	0.3999
W5P925	cAMP-dependent protein kinase catalytic subunit alpha OS=Ovis aries OX=9940 GN=PRKACA	PRKACA	40.485	210.65	38.7	15	45	7	1.07	1.054	0.973	0.894	0.992	0.95	0.916	0.105064
W5P929	Uncharacterized protein OS=Ovis aries OX=9940 GN=MARS	MARS	100.31	17.192	2.1	1	1	1
W5P931	Cell cycle control protein OS=Ovis aries OX=9940 GN=TMEM30A	TMEM30A	51.646	74.294	12.6	7	11	7	1.002	0.909	0.946	1.059	1.113	1.045	1.126	0.025216
W5P935	Uncharacterized protein OS=Ovis aries OX=9940 GN=APMAP	APMAP	46.026	29.576	12.9	4	4	4	0.854	0.787	0.882	1.258	1.333	1.083	1.456	0.006137
W5P936	Beta defensin OBD108 OS=Ovis aries OX=9940	---	8.9833	39.587	27.7	1	1	1	0.998	1.085	1.108	0.797	0.961	1.034	0.875	0.17396
W5P942	Beta defensin OBD109a OS=Ovis aries OX=9940	---	9.9568	7.5261	11.6	1	3	1	1.005	0.841	0.837	1.026	1.375	1.073	1.295	0.080863
W5P945	Sodium/potassium-transporting ATPase subunit beta OS=Ovis aries OX=9940 GN=ATP1B3	ATP1B3	31.509	64.367	28.7	9	24	9	1.061	1.063	1.012	0.955	0.962	0.891	0.895	0.0192977
W5P953	Uncharacterized protein OS=Ovis aries OX=9940 GN=SMCP	SMCP	10.983	60.475	68.9	8	18	8	1.357	1.413	1.378	0.49	0.417	0.435	0.324	2.1068e-05
W5P958	Isocitrate dehydrogenase [NAD] subunit, mitochondrial OS=Ovis aries OX=9940 GN=IDH3G	IDH3G	42.987	119.64	31.7	8	16	8	1.047	0.993	1.057	0.968	0.959	0.951	0.929	0.022104
W5P972	Uncharacterized protein OS=Ovis aries OX=9940 GN=HSDL2	HSDL2	45.171	145.4	38.8	18	31	18	1.017	1.062	1.053	0.932	1.01	0.922	0.914	0.046578
W5P994	Lon protease homolog, mitochondrial OS=Ovis aries OX=9940 GN=LONP1	LONP1	105.37	195.6	22.4	21	35	21	1.025	0.999	1.024	1.011	0.964	1.065	0.997	0.9155
W5P9A0	Uncharacterized protein OS=Ovis aries OX=9940 GN=ALDH5A1	ALDH5A1	47.976	70.491	22.4	9	12	9	1.226	1.223	1.261	0.811	0.621	0.72	0.58	0.0194156
W5P9A4	Uncharacterized protein OS=Ovis aries OX=9940 GN=NDC1	NDC1	76.554	47.744	11.4	7	7	7	1.03	0.999	0.955	0.992	1.033	1.043	1.028	0.35494
W5P9B0	Uncharacterized protein OS=Ovis aries OX=9940 GN=DSG1	DSG1	112.76	7.4545	1.8	1	1	1	0.969	0.934	0.811	1.076	1.227	1.124	1.263	0.024361
W5P9C1	Troponin C2, fast skeletal type OS=Ovis aries OX=9940 GN=TNNC2	TNNC2	16.171	6.2439	10.8	2	3	1	0.613	1.326	1.126	0.952	0.82	1.153	0.954	0.98358
W5P9D5	Uncharacterized protein OS=Ovis aries OX=9940 GN=LRRC71	LRRC71	61.795	75.07	11.3	5	7	5	1.427	1.138	1.315	0.753	0.541	0.761	0.53	0.0077957
W5P9G8	Uncharacterized protein OS=Ovis aries OX=9940 GN=PLD3	PLD3	54.634	6.2858	2.4	1	1	1	0.682	0.908	0.877	1.149	1.263	1.322	1.514	0.0132446
W5P9H3	Uncharacterized protein OS=Ovis aries OX=9940 GN=STPG1	STPG1	37.043	120.36	40.6	10	13	10	0.931	0.899	1.011	1.062	1.103	1.076	1.141	0.022055
W5P9I9	Acetyl-coenzyme A synthetase OS=Ovis aries OX=9940 GN=ACSS1	ACSS1	64.063	263.39	45.8	24	55	24	1.045	1.073	1.023	0.841	0.914	0.947	0.86	0.0159806
W5P9K6	Uncharacterized protein OS=Ovis aries OX=9940 GN=PSMC3	PSMC3	50.645	208.64	54.6	19	36	19	0.724	0.71	0.703	1.365	1.378	1.399	1.938	2.482e-07
W5P9M2	Uncharacterized protein OS=Ovis aries OX=9940 GN=PTGR1	PTGR1	35.742	47.517	21	5	6	5	0.718	0.867	0.856	1.297	1.305	1.228	1.569	0.0020752
W5P9N0	Uncharacterized protein OS=Ovis aries OX=9940 GN=BPIFA3	BPIFA3	27.029	12.399	7.1	2	3	2	1.174	1.195	1.059	0.916	0.695	0.87	0.724	0.023882
W5P9N7	Uncharacterized protein OS=Ovis aries OX=9940 GN=JMJD6	JMJD6	47.529	6.8388	3.1	1	1	1
W5P9P2	Uncharacterized protein OS=Ovis aries OX=9940 GN=MYO6	MYO6	145.1	133.66	10.6	12	16	12	0.857	0.891	0.876	1.159	1.137	1.224	1.341	0.00029594
W5P9P7	Uncharacterized protein OS=Ovis aries OX=9940	---	24.995	7.8365	4.7	1	1	1
W5P9Q0	Uncharacterized protein OS=Ovis aries OX=9940 GN=PI4K2B	PI4K2B	55.551	61.638	20.7	8	8	8	0.97	1.022	1.104	0.914	1.041	0.924	0.93	0.26314
W5P9Q8	NADH dehydrogenase [ubiquinone] 1 subunit C2 OS=Ovis aries OX=9940 GN=NDUFC2	NDUFC2	14.409	30.104	36.9	4	6	4	0.774	0.799	0.994	1.209	1.114	1.24	1.388	0.0172636
W5P9R3	Uncharacterized protein OS=Ovis aries OX=9940 GN=PSMD14	PSMD14	34.524	49.206	17	5	7	5	0.779	0.754	0.786	1.292	1.269	1.318	1.673	3.3159e-06
W5P9S9	Uncharacterized protein OS=Ovis aries OX=9940 GN=LY6G5B	LY6G5B	21.502	19.953	14.8	2	3	2	1.024	1.265	1.025	0.852	0.812	0.959	0.791	0.054599
W5P9T1	Uncharacterized protein OS=Ovis aries OX=9940 GN=ENTPD1	ENTPD1	59.51	23.437	5.9	3	5	3	0.939	0.904	0.947	1.262	1.037	1.049	1.2	0.052136
W5P9U4	Proteasome subunit alpha type OS=Ovis aries OX=9940 GN=PSMA1	PSMA1	29.585	101.29	41.1	12	21	12	0.752	0.758	0.769	1.33	1.21	1.323	1.695	7.6831e-05
W5P9U6	Serine protease 38 OS=Ovis aries OX=9940 GN=PRSS38	PRSS38	33.757	7.8493	3.6	1	1	1	1.281	1.227	1.07	0.724	0.841	0.73	0.641	0.0036797
W5P9V5	Uncharacterized protein OS=Ovis aries OX=9940 GN=PIGR	PIGR	85.476	36.36	6.5	4	4	4	0.6	0.622	0.532	1.466	1.667	1.549	2.669	8.109e-05
W5P9X2	MICOS complex subunit OS=Ovis aries OX=9940 GN=CHCHD3	CHCHD3	26.757	125.87	40.9	9	13	9	1.23	1.24	1.104	0.753	0.797	0.799	0.657	0.00057856
W5P9X7	Uncharacterized protein OS=Ovis aries OX=9940 GN=SPATA4	SPATA4	39.45	40.432	16.4	5	8	5	1.154	0.986	1.026	0.784	0.804	1.182	0.875	0.34822
W5P9Y1	Sorting nexin 6 OS=Ovis aries OX=9940 GN=SNX6	SNX6	44.671	11.87	5.4	2	2	2	1.105	1.039	0.965	0.936	0.844	1.122	0.933	0.46404
W5P9Z9	Casein kinase II subunit beta OS=Ovis aries OX=9940 GN=CSNK2B	CSNK2B	27.013	80.136	38.7	7	19	7	1.045	1.046	1.093	0.91	0.909	0.889	0.851	0.00062428
W5PA19	BPI fold containing family A member 1 OS=Ovis aries OX=9940 GN=BPIFA1	BPIFA1	25.67	14.383	10.1	2	3	2	0.347	0.345	0.387	1.614	1.553	1.926	4.72	3.7191e-05
W5PA43	Uncharacterized protein OS=Ovis aries OX=9940 GN=CFAP43	CFAP43	192.79	323.31	30.9	53	84	53	1.109	1.129	1.077	0.895	0.858	0.857	0.787	0.00027516
W5PA48	Uncharacterized protein OS=Ovis aries OX=9940 GN=AAMDC	AAMDC	13.388	29.85	26.2	2	2	2	0.98	0.98	0.971	1.065	1.076	0.993	1.069	0.12068
W5PA49	IQ motif containing F1 OS=Ovis aries OX=9940 GN=IQCF1	IQCF1	24.51	99.054	25.7	7	13	7	1.094	1.084	1.101	0.889	0.942	0.91	0.836	0.00050011
W5PA65	Cofilin 2 OS=Ovis aries OX=9940 GN=CFL2	CFL2	18.605	17.434	27.9	4	6	2	0.922	1.12	1.216	0.898	0.939	0.858	0.827	0.099679
W5PA75	ATP-dependent (S)-NAD(P)H-hydrate dehydratase OS=Ovis aries OX=9940 GN=CARKD	CARKD	33.686	65.86	31.3	9	12	9	0.858	0.958	0.888	1.15	1.131	1.148	1.268	0.00194034
W5PA87	Uncharacterized protein OS=Ovis aries OX=9940 GN=TRIM42	TRIM42	82.989	29.514	6.2	5	6	5	1.144	1.1	1.258	0.798	0.809	0.779	0.681	0.00076053
W5PA90	Aspartylglucosaminidase OS=Ovis aries OX=9940 GN=AGA	AGA	37.055	20.275	9	3	3	3	1.111	1.134	1.228	0.822	0.695	0.884	0.691	0.0085555
W5PA96	IQ motif containing F5 OS=Ovis aries OX=9940 GN=IQCF5	IQCF5	20.903	44.701	30.5	7	15	7	1.202	1.17	1.166	0.815	0.732	0.845	0.676	0.0008801
W5PAC3	Uncharacterized protein OS=Ovis aries OX=9940 GN=TXNDC8	TXNDC8	14.658	67.561	53.5	6	24	6	1.038	1.039	0.965	1.019	1.043	0.93	0.984	0.70784
W5PAD0	Cysteinyl-tRNA synthetase 2, mitochondrial OS=Ovis aries OX=9940 GN=CARS2	CARS2	54.534	27.456	6.4	2	2	2	0.848	0.826	0.882	1.189	1.288	1.15	1.419	0.00083582
W5PAD7	Uncharacterized protein OS=Ovis aries OX=9940	---	21.098	13.2	10.3	2	4	2	1.554	1.205	1.415	0.46	0.559	0.502	0.364	0.00041823
W5PAE6	IQ motif containing F6 OS=Ovis aries OX=9940 GN=IQCF6	IQCF6	18.857	8.6111	7	1	1	1	1.048	0.756	1.193	0.85	1.09	1.12	1.021	0.85672
W5PAG0	Lysine--tRNA ligase OS=Ovis aries OX=9940 GN=KARS	KARS	65.172	12.954	4.9	2	2	2
W5PAI3	Uncharacterized protein OS=Ovis aries OX=9940 GN=YOD1	YOD1	37.917	11.574	4.6	2	2	2	1.111	1.006	0.795	1.085	1.028	1.054	1.088	0.45098
W5PAI8	Nicotinamide-nucleotide adenylyltransferase OS=Ovis aries OX=9940 GN=NMNAT3	NMNAT3	28.74	50.539	29.4	7	11	7	0.98	0.933	1.013	1.012	0.978	1.15	1.073	0.2782
W5PAJ2	Uncharacterized protein OS=Ovis aries OX=9940 GN=PSAP	PSAP	58.124	7.3917	1.9	1	2	1
W5PAJ3	Uncharacterized protein OS=Ovis aries OX=9940 GN=BPIFB1	BPIFB1	51.715	75.958	21.8	8	9	8	0.367	0.374	0.39	1.605	1.808	1.756	4.57	1.45e-06
W5PAK0	Uncharacterized protein OS=Ovis aries OX=9940 GN=RLN3	RLN3	14.776	28.965	30.1	4	4	4	0.684	0.604	0.624	1.542	1.516	1.414	2.339	4.4571e-05
W5PAL6	Uncharacterized protein OS=Ovis aries OX=9940 GN=RAB4B	RAB4B	23.842	19.928	23.3	4	5	3	0.752	0.767	0.858	1.363	1.168	1.326	1.623	0.00153657
W5PAL7	Uncharacterized protein OS=Ovis aries OX=9940 GN=PRDX5	PRDX5	23.164	162.72	52.1	11	64	11	1.064	1.033	1.036	0.952	0.899	0.908	0.881	0.0031351
W5PAM9	Leucine rich repeats and guanylate kinase domain containing OS=Ovis aries OX=9940 GN=LRGUK	LRGUK	94.903	66.997	11.5	8	16	8	0.953	1.144	0.995	0.873	1.063	0.86	0.904	0.30844
W5PAP4	IQ motif containing M OS=Ovis aries OX=9940 GN=IQCM	IQCM	58.543	22.661	7.8	4	4	4	0.986	1.032	0.947	1.014	1.061	1.015	1.042	0.22366
W5PAQ4	Uncharacterized protein OS=Ovis aries OX=9940 GN=FUCA1	FUCA1	54.278	138.79	30.9	16	26	16	0.976	0.987	1.005	1.01	0.957	0.962	0.987	0.52152
W5PAR6	Uncharacterized protein OS=Ovis aries OX=9940 GN=PRSS42	PRSS42	36.799	78.773	30.7	9	14	9	1.058	1.071	1.058	1.026	0.853	0.966	0.893	0.166262
W5PAS5	Uncharacterized protein OS=Ovis aries OX=9940 GN=HMGCL	HMGCL	34.199	21.967	9.8	3	5	3	1.047	1.003	1	1.025	0.941	1.071	0.996	0.89954
W5PAT6	Uncharacterized protein OS=Ovis aries OX=9940	---	215.72	12.302	1.5	2	2	2	0.953	0.884	0.988	1.112	1.021	1.14	1.159	0.034641
W5PAV9	Uncharacterized protein OS=Ovis aries OX=9940	---	70.663	29.291	6.7	4	6	4	0.875	0.943	0.972	1.171	1.099	1.097	1.207	0.0076389
W5PAW9	Protein tyrosine phosphatase, mitochondrial 1 OS=Ovis aries OX=9940 GN=PTPMT1	PTPMT1	22.819	43.78	32.2	5	6	5	1.02	0.909	0.997	1.042	0.941	0.967	1.008	0.86468
W5PAX1	Glutamate-cysteine ligase catalytic subunit OS=Ovis aries OX=9940 GN=GCLC	GCLC	66.77	39.148	9.9	5	7	5	0.873	0.824	0.881	1.124	1.377	1.209	1.439	0.0045835
W5PAZ2	Uncharacterized protein OS=Ovis aries OX=9940 GN=GSPT1	GSPT1	68.851	65.562	19.9	10	12	10	0.905	0.841	0.952	1.143	1.022	1.257	1.268	0.027964
W5PB03	Uncharacterized protein OS=Ovis aries OX=9940	---	42.339	169.47	15.2	7	9	7	1.059	1.029	1.164	0.997	0.842	0.861	0.83	0.044365
W5PB07	Proteasome subunit alpha type OS=Ovis aries OX=9940 GN=PSMA8	PSMA8	27.938	75.748	43.6	8	13	6	0.89	0.773	0.863	1.285	1.237	1.201	1.474	0.00116179
W5PB18	Coilin OS=Ovis aries OX=9940 GN=COIL	COIL	55.136	36.577	10.8	4	5	4	1.119	1.232	1.174	0.873	0.757	0.72	0.667	0.0031165
W5PB27	Uncharacterized protein OS=Ovis aries OX=9940 GN=NDUFS3	NDUFS3	30.343	134.6	51.1	14	27	14	1.02	0.998	1.077	0.97	0.989	0.944	0.938	0.073098
W5PB30	UDP-galactose-4-epimerase OS=Ovis aries OX=9940 GN=GALE	GALE	38.422	44.798	19.3	5	7	5	1.039	1.097	0.845	1.001	0.951	1.147	1.04	0.68912
W5PB39	Dihydrolipoyl dehydrogenase OS=Ovis aries OX=9940 GN=DLD	DLD	54.169	323.31	39.5	19	50	19	1.033	1.094	1.048	0.92	0.901	0.964	0.877	0.0076426
W5PB50	Uncharacterized protein OS=Ovis aries OX=9940 GN=LYPLA2	LYPLA2	24.767	23.296	10.8	2	2	2	0.8	0.814	0.784	1.164	1.37	1.302	1.6	0.00069571
W5PB60	Uncharacterized protein OS=Ovis aries OX=9940	---	25.117	18.747	14.2	3	3	3	0.865	1.067	0.91	0.966	1.256	0.949	1.116	0.39512
W5PB65	Uncharacterized protein OS=Ovis aries OX=9940	---	30.042	17.296	9.6	3	3	3	1.011	1.006	1.011	1.08	0.98	0.945	0.992	0.83862
W5PB87	Uncharacterized protein OS=Ovis aries OX=9940 GN=VWA8	VWA8	215.73	43.358	3.5	6	7	6	0.997	0.988	0.895	0.995	0.946	1.26	1.111	0.35614
W5PB94	RAD23 homolog B, nucleotide excision repair protein OS=Ovis aries OX=9940 GN=RAD23B	RAD23B	40.663	36.785	16.3	5	6	4	0.545	0.65	0.632	1.522	1.394	1.595	2.469	0.000178995
W5PBA1	Uncharacterized protein OS=Ovis aries OX=9940	---	17.588	24.498	16	4	7	4	1.049	0.987	0.979	1.074	0.931	0.935	0.975	0.63
W5PBA2	Uncharacterized protein OS=Ovis aries OX=9940 GN=BAG6	BAG6	121.19	177.95	14	11	19	11	0.613	0.763	0.78	1.251	1.532	1.443	1.96	0.0022956
W5PBB2	Uncharacterized protein OS=Ovis aries OX=9940 GN=PRSS45	PRSS45	35.281	28.966	12.3	4	4	4	0.924	1.028	0.985	1.042	1.069	0.987	1.055	0.23914
W5PBB5	Uncharacterized protein OS=Ovis aries OX=9940 GN=CTSF	CTSF	50.893	323.31	48.5	22	65	22	1.052	1.019	1.036	1.022	0.918	0.986	0.942	0.137321
W5PBC0	Uncharacterized protein OS=Ovis aries OX=9940	---	25.303	29.065	16.4	3	4	3
W5PBC1	Uncharacterized protein OS=Ovis aries OX=9940	---	44.804	48.816	18.2	5	9	5	0.823	1.028	0.902	0.963	0.982	1.192	1.139	0.238
W5PBF2	EFR3 homolog A OS=Ovis aries OX=9940 GN=EFR3A	EFR3A	94.56	134.43	16.3	13	18	13	0.995	0.971	1.065	0.921	1	1.039	0.977	0.61974
W5PBF9	Uncharacterized protein OS=Ovis aries OX=9940 GN=TMEM38B	TMEM38B	32.452	34.59	15.8	3	3	3	1.195	1.45	1.207	0.626	0.646	0.649	0.499	0.00041627
W5PBG1	Uncharacterized protein OS=Ovis aries OX=9940	---	10.721	9.3084	17.7	1	1	1	0.64	0.788	0.73	1.346	1.145	1.644	1.916	0.0060232
W5PBG8	Uncharacterized protein OS=Ovis aries OX=9940	---	61.571	25.527	6.9	4	4	4	0.596	0.544	0.579	1.533	1.589	1.605	2.75	2.4039e-06
W5PBH2	Uncharacterized protein OS=Ovis aries OX=9940 GN=UBA6	UBA6	118.98	208.97	27.2	24	37	24	0.764	0.809	0.803	1.304	1.229	1.296	1.612	5.5957e-05
W5PBH5	Coiled-coil domain containing 88B OS=Ovis aries OX=9940 GN=CCDC88B	CCDC88B	152.26	7.3361	0.7	1	1	1
W5PBI1	Uncharacterized protein OS=Ovis aries OX=9940	---	26.182	79.297	34.8	8	19	8	0.419	0.503	0.422	1.713	1.715	1.768	3.866	2.1849e-05
W5PBI9	Fibronectin type III and SPRY domain containing 1 like OS=Ovis aries OX=9940 GN=FSD1L	FSD1L	55.233	11.617	4.7	2	2	2	1.036	0.963	1.125	0.955	0.976	0.952	0.923	0.160916
W5PBK1	Uncharacterized protein OS=Ovis aries OX=9940 GN=TRAPPC11	TRAPPC11	128.16	54.017	7.5	8	8	8	0.728	0.792	0.789	1.407	1.337	1.204	1.71	0.00056013
W5PBK4	Uncharacterized protein OS=Ovis aries OX=9940 GN=LOC101102765	LOC101102765	34.483	133.73	28.9	8	15	8	1.002	1.066	1.083	0.982	0.991	0.901	0.912	0.074442
W5PBM0	Uncharacterized protein OS=Ovis aries OX=9940	---	20.291	7.3975	7.9	1	1	1
W5PBM6	Uncharacterized protein OS=Ovis aries OX=9940 GN=BTBD16	BTBD16	58.3	98.667	23.9	11	15	11	1.107	1.149	1.144	0.778	0.825	0.874	0.729	0.0008751
W5PBN7	Uncharacterized protein OS=Ovis aries OX=9940	---	66.166	-2	6.4	3	7	1	0.627	1.013	0.905		1.053	1.422	1.459	0.174302
W5PBP1	Uncharacterized protein OS=Ovis aries OX=9940 GN=RPS14	RPS14	17.258	7.2079	14.4	1	1	1
W5PBQ7	Mitochondrial carrier 2 OS=Ovis aries OX=9940 GN=MTCH2	MTCH2	33.297	239.74	32.3	9	17	9	1.007	1.229	1.121	0.79	0.804	0.838	0.724	0.0060577
W5PBR2	Uncharacterized protein OS=Ovis aries OX=9940 GN=FNDC8	FNDC8	35.251	234.85	63.9	20	59	20	1.039	1.08	1.056	0.909	0.925	0.958	0.879	0.0025215
W5PBR8	Centrosomal protein 70 OS=Ovis aries OX=9940 GN=CEP70	CEP70	66.345	18.462	4.9	3	3	3
W5PBT2	Uncharacterized protein OS=Ovis aries OX=9940	---	57.599	30.759	14	5	10	4	1.117	0.967	0.955	0.996	1.144	0.99	1.03	0.6879
W5PBU2	Uncharacterized protein OS=Ovis aries OX=9940 GN=CCDC129	CCDC129	114.48	-2	0.8	1	1	1	1.018	0.996	1.163	0.986	0.824	0.997	0.884	0.185999
W5PBU5	Uncharacterized protein OS=Ovis aries OX=9940	---	28.584	19.791	18.2	3	3	3	0.915	0.916	0.824	1.104	1.203	1.184	1.315	0.003344
W5PBV5	Uncharacterized protein OS=Ovis aries OX=9940	---	41.85	67.996	24.5	8	14	8	1.082	1.053	1.03	0.899	1.018	0.998	0.921	0.111881
W5PBX0	Phospholipid-transporting ATPase OS=Ovis aries OX=9940 GN=ATP11A	ATP11A	126.6	13.716	3.5	3	4	2
W5PBY1	Uncharacterized protein OS=Ovis aries OX=9940 GN=MROH7	MROH7	144.22	64.33	7.6	9	10	9	0.952	0.997	1.031	0.996	1.047	1	1.021	0.49292
W5PBZ0	Uncharacterized protein OS=Ovis aries OX=9940	---	66.885	39.908	7.7	5	10	3	0.95	0.993	0.861	0.982	1.145	1.046	1.132	0.11458
W5PBZ2	Uncharacterized protein OS=Ovis aries OX=9940 GN=CYLC2	CYLC2	47.603	323.31	44.5	31	80	31	1.091	1.081	1.076	0.912	0.878	0.898	0.828	8.347e-05
W5PC00	Uncharacterized protein OS=Ovis aries OX=9940 GN=AKR1B1	AKR1B1	35.915	85.167	30.1	8	16	8	0.807	0.901	0.897	1.245	1.03	1.241	1.35	0.0146817
W5PC09	Proteasome subunit alpha type OS=Ovis aries OX=9940 GN=PSMA6	PSMA6	27.399	123.28	62.2	14	24	14	0.813	0.848	0.811	1.218	1.259	1.269	1.515	2.3373e-05
W5PC18	Phosphoribosyl pyrophosphate synthetase associated protein 1 OS=Ovis aries OX=9940 GN=PRPSAP1	PRPSAP1	36.408	86.327	31.7	8	15	6	0.741	0.748	0.768	1.313	1.378	1.402	1.813	1.59288e-05
W5PC25	Uncharacterized protein OS=Ovis aries OX=9940 GN=LOC101116273	LOC101116273	27.586	11.847	7.5	2	2	2
W5PC44	Uncharacterized protein OS=Ovis aries OX=9940	---	30.074	28.847	21.6	5	9	3	0.978	0.866	0.987	1.122	1.058	1.134	1.171	0.02846
W5PC46	Protein phosphatase 3 regulatory subunit B, beta OS=Ovis aries OX=9940 GN=PPP3R2	PPP3R2	17.702	28.359	25.3	4	7	4	0.801	0.926	0.812	1.019	1.318	1.124	1.363	0.025416
W5PC47	Uncharacterized protein OS=Ovis aries OX=9940 GN=LOC105604929	LOC105604929	12.575	6.268	7	1	2	1
W5PC48	Uncharacterized protein OS=Ovis aries OX=9940 GN=LEXM	LEXM	47.667	94.452	32.4	14	18	14	0.983	0.941	0.999	1.016	1.017	1.129	1.082	0.119199
W5PC58	Uncharacterized protein OS=Ovis aries OX=9940 GN=LUZP2	LUZP2	30.009	323.31	58.7	17	109	17	0.987	0.949	1.001	1.015	1.028	1.034	1.048	0.050182
W5PC74	ATP/GTP binding protein like 2 OS=Ovis aries OX=9940 GN=AGBL2	AGBL2	104.59	-2	0.9	1	1	1
W5PC75	Uncharacterized protein OS=Ovis aries OX=9940 GN=MTFP1	MTFP1	18.084	6.6684	5.4	1	1	1	1.221	1.1	1.096	0.892	0.803	0.808	0.733	0.0031799
W5PC82	Malic enzyme OS=Ovis aries OX=9940 GN=ME1	ME1	60.936	133.55	31.4	12	21	12	0.678	0.69	0.705	1.45	1.479	1.356	2.067	1.71634e-05
W5PC99	Uncharacterized protein OS=Ovis aries OX=9940 GN=CABYR	CABYR	48.715	177.29	36.6	14	44	14	1.009	1.006	1.01	0.977	1.002	0.988	0.981	0.058738
W5PCB3	Small VCP interacting protein OS=Ovis aries OX=9940 GN=SVIP	SVIP	6.4733	16.493	43.1	2	5	2	0.876	0.937	0.957	1.074	1.159	0.986	1.162	0.050516
W5PCC3	Uncharacterized protein OS=Ovis aries OX=9940 GN=GSTO2	GSTO2	28.171	83.359	42.8	11	22	11	0.999	1.083	1.033	0.983	0.953	0.908	0.913	0.050499
W5PCD5	Armadillo repeat containing 8 OS=Ovis aries OX=9940 GN=ARMC8	ARMC8	75.425	18.466	4.5	3	3	3	0.909	0.83	1.015	1.139	1.111	1.117	1.223	0.073481
W5PCE0	Phospholipase B-like OS=Ovis aries OX=9940 GN=PLBD2	PLBD2	63.215	140.61	29.1	14	34	14	0.927	0.931	0.957	1.056	1.052	1.133	1.151	0.0057631
W5PCE9	MICOS complex subunit MIC13 OS=Ovis aries OX=9940 GN=C19orf70	C19orf70	13.346	11.908	13.6	2	3	2	1.007	0.995	1.064	1.019	0.863	1.072	0.963	0.58266
W5PCF9	Uncharacterized protein OS=Ovis aries OX=9940 GN=CCDC189	CCDC189	37.925	38.909	27.7	6	8	6	1.054	0.886	0.967	1.02	1.065	1.014	1.066	0.27534
W5PCI8	Uncharacterized protein OS=Ovis aries OX=9940 GN=CFAP70	CFAP70	126.43	210.34	18.3	23	31	23	1.041	1.083	1.144	0.928	0.819	0.922	0.817	0.0142228
W5PCK4	Uncharacterized protein OS=Ovis aries OX=9940 GN=HNRNPR	HNRNPR	70.902	6.1875	1.7	1	1	1
W5PCK5	Glutamine rich 2 OS=Ovis aries OX=9940 GN=QRICH2	QRICH2	164.35	273.35	19.3	30	48	30	1.014	1.035	1.036	0.93	0.967	0.976	0.931	0.0120572
W5PCM4	Uncharacterized protein OS=Ovis aries OX=9940 GN=LUZP1	LUZP1	114.99	6.4198	0.8	1	2	1	1.162	1.211	1.187	0.748	0.806	0.755	0.649	8.0007e-05
W5PCP3	Uncharacterized protein OS=Ovis aries OX=9940 GN=DDX4	DDX4	79.858	20.836	5.1	3	3	2	1.257	1.136	0.868	0.765	0.675	1.268	0.83	0.3925
W5PCQ8	Uncharacterized protein OS=Ovis aries OX=9940 GN=SLC25A4	SLC25A4	32.911	16.376	16.4	5	10	2	1.1	1.081	1.01	1.034	0.904	0.91	0.893	0.086742
W5PCT0	Uncharacterized protein OS=Ovis aries OX=9940 GN=LIPE	LIPE	100.99	319.59	39	25	38	9	0.662	0.575	0.631	1.504	1.36	1.593	2.386	0.000155182
W5PCT1	Uncharacterized protein OS=Ovis aries OX=9940 GN=LIPE	LIPE	83.809	7.4171	28.4	17	28	1	1.011	0.982	0.903	1.382	0.743	1.048	1.096	0.7557
W5PCT5	Solute carrier family 25 member 6 OS=Ovis aries OX=9940 GN=SLC25A6	SLC25A6	28.715	12.743	24.8	7	12	2	1.238	1.263	1.268	0.662	0.718	0.656	0.54	3.579e-05
W5PCV2	Uncharacterized protein OS=Ovis aries OX=9940	---	69.951	7.3069	2	1	1	1	0.901	1.086	0.939	0.978	1.207	0.954	1.073	0.50908
W5PCV7	Uncharacterized protein OS=Ovis aries OX=9940	---	33.664	-2	2.3	1	2	1	0.865	1.085	1.093	0.881	1.08	1.019	0.979	0.85694
W5PCW4	Phosphoglycerate mutase OS=Ovis aries OX=9940 GN=BPGM	BPGM	30.098	33.359	18.9	5	7	5	0.807	0.917	0.83	1.201	1.241	1.25	1.446	0.00081548
W5PCX2	Uncharacterized protein OS=Ovis aries OX=9940 GN=PLPP1	PLPP1	32.343	31.053	15.1	3	3	3	0.823	0.901	0.885	1.1	1.392	1.124	1.386	0.015955
W5PCY9	Spermatid associated OS=Ovis aries OX=9940 GN=SPERT	SPERT	47.679	25.495	9	4	4	4	0.975	1.06	0.927	1.078	1.037	0.977	1.044	0.41828
W5PCZ2	Serine/threonine-protein phosphatase OS=Ovis aries OX=9940 GN=PPP3CB	PPP3CB	56.778	11.737	12.2	6	9	2
W5PD03	Uncharacterized protein OS=Ovis aries OX=9940	---	29.163	63.631	19.7	6	15	6	1.056	1.026	1.105	0.912	0.868	0.929	0.85	0.0053809
W5PD14	Uncharacterized protein OS=Ovis aries OX=9940 GN=CFAP58	CFAP58	103.59	323.31	55.8	59	98	59	1.018	0.995	1.025	0.98	0.959	0.985	0.962	0.034721
W5PD15	Elongation factor 1-alpha OS=Ovis aries OX=9940 GN=LOC101120236	LOC101120236	50.14	44.437	13.9	7	9	7	0.967	1.059	1.087	0.998	0.92	0.954	0.923	0.1337
W5PD21	Uncharacterized protein OS=Ovis aries OX=9940 GN=LRP2BP	LRP2BP	40.904	27.764	13.2	4	5	4	0.854	0.884	1.097	1	0.997	1.164	1.115	0.29562
W5PD32	Uncharacterized protein OS=Ovis aries OX=9940 GN=MANF	MANF	20.995	20.099	13.5	2	2	2	1.032	0.884	0.899	1.134	1.118	1.041	1.17	0.046598
W5PD34	Uncharacterized protein OS=Ovis aries OX=9940 GN=DCTN4	DCTN4	52.392	39.458	12.8	5	6	5	0.821	1.221	0.549	1.299	1.023	1.247	1.377	0.20392
W5PD35	Uncharacterized protein OS=Ovis aries OX=9940 GN=CABS1	CABS1	42.375	20.952	11.4	3	3	3	0.805	0.785	0.766	1.327	1.481	1.183	1.694	0.00140288
W5PD36	Anoctamin OS=Ovis aries OX=9940 GN=ANO5	ANO5	105.76	32.414	5	5	6	5	0.957	0.913	0.843	1.108	1.229	1.089	1.263	0.0115955
W5PD43	HtrA serine peptidase 1 OS=Ovis aries OX=9940 GN=HTRA1	HTRA1	35.158	21.138	8.4	3	4	3	0.862	0.687	0.747	1.068	1.6	1.315	1.735	0.0156419
W5PD56	Uncharacterized protein OS=Ovis aries OX=9940 GN=HUWE1	HUWE1	482.58	69.688	2.9	10	11	10	0.802	0.938	0.858	1.047	1.121	1.323	1.344	0.024298
W5PD64	Uncharacterized protein OS=Ovis aries OX=9940 GN=ARL8B	ARL8B	20.412	42.849	19.9	4	6	4	0.96	0.84	0.93	1.21	1.373	1.072	1.339	0.024558
W5PD65	Uncharacterized protein OS=Ovis aries OX=9940 GN=WDR64	WDR64	123.65	185.35	22.8	24	36	24	0.998	1.037	1.058	0.885	0.996	0.964	0.92	0.097144
W5PD71	Pentaxin OS=Ovis aries OX=9940 GN=CRP	CRP	25.274	251.4	33.5	7	13	7	0.505	0.584	0.581	1.603	1.527	1.592	2.828	3.5664e-05
W5PD72	Testis specific serine kinase 6 OS=Ovis aries OX=9940 GN=TSSK6	TSSK6	30.731	57.419	31.8	8	11	8	1.01	0.957	1.067	0.998	0.983	1.02	0.989	0.77682
W5PD78	Tyrosine-protein kinase OS=Ovis aries OX=9940 GN=SYK	SYK	72.214	11.21	2.7	2	2	2
W5PD85	Histidine triad nucleotide binding protein 3 OS=Ovis aries OX=9940 GN=HINT3	HINT3	16.337	41.308	33.6	3	5	3	0.778	0.88	0.818	1.256	1.222	1.247	1.504	0.00036335
W5PD90	AU RNA binding methylglutaconyl-CoA hydratase OS=Ovis aries OX=9940 GN=AUH	AUH	24.438	181.61	40	10	20	10	0.991	1.016	0.983	1.029	0.967	1.004	1.003	0.88734
W5PD97	Uncharacterized protein OS=Ovis aries OX=9940	---	47.271	12.047	4.1	2	3	2	1.205	1.128	1.272	0.821	0.621	0.719	0.599	0.0041586
W5PDB3	Uncharacterized protein OS=Ovis aries OX=9940 GN=C4orf47	C4orf47	34.414	187.85	56.3	14	26	14	1.01	0.981	0.962	1.02	1.005	1.05	1.041	0.101442
W5PDB8	Uncharacterized protein OS=Ovis aries OX=9940 GN=BRMS1L	BRMS1L	40.593	6.304	2.3	1	1	1	1.302	1.224	1.316	0.582	0.731	0.632	0.506	0.00062222
W5PDB9	Uncharacterized protein OS=Ovis aries OX=9940 GN=RPL34	RPL34	14.676	6.4173	6.2	1	1	1
W5PDC0	Uncharacterized protein OS=Ovis aries OX=9940	---	78.074	7.2366	1.3	1	1	1	0.85	0.992	0.925	1.083	1.192	1.073	1.21	0.026663
W5PDC1	Uncharacterized protein OS=Ovis aries OX=9940 GN=GK2	GK2	60.862	275.75	40.6	20	48	14	1.34	1.319	1.324	0.605	0.56	0.575	0.437	1.8258e-06
W5PDD0	Uncharacterized protein OS=Ovis aries OX=9940 GN=LCP1	LCP1	70.438	17.853	5.7	3	3	3
W5PDD6	Secernin 2 OS=Ovis aries OX=9940 GN=SCRN2	SCRN2	47.589	37.823	11.8	3	3	3	0.871	0.699	0.986	1.162	1.275	1.143	1.401	0.031215
W5PDE6	MICOS complex subunit OS=Ovis aries OX=9940	---	17.768	13.334	15.5	2	2	2	0.9	0.853	0.986	1.097	1.215	1.077	1.237	0.0195396
W5PDJ8	Uncharacterized protein OS=Ovis aries OX=9940	---	149.21	229.2	24.6	26	39	26	1.052	1.051	1.066	0.926	0.947	0.93	0.885	0.000119502
W5PDK7	Uncharacterized protein OS=Ovis aries OX=9940 GN=PCCB	PCCB	59.339	87.735	27.1	11	15	11	1.037	0.984	0.955	0.909	1.086	0.953	0.991	0.85054
W5PDL1	WD repeat domain 1 OS=Ovis aries OX=9940 GN=WDR1	WDR1	70.879	44.104	6.5	3	3	3
W5PDL8	Uncharacterized protein OS=Ovis aries OX=9940 GN=HDDC2	HDDC2	23.276	105.92	66.3	9	15	9	0.673	0.708	0.84	1.36	1.39	1.312	1.829	0.00092102
W5PDN7	Glycerol-3-phosphate dehydrogenase OS=Ovis aries OX=9940 GN=GPD2	GPD2	81.132	222.78	39.5	28	42	28	1.161	1.144	1.178	0.811	0.758	0.777	0.674	5.5574e-05
W5PDQ0	Uncharacterized protein OS=Ovis aries OX=9940	---	121.43	266.57	18	10	14	10	1.02	1.06	1.094	0.916	0.93	0.994	0.895	0.02594
W5PDQ2	Uncharacterized protein OS=Ovis aries OX=9940 GN=CFAP45	CFAP45	65.932	320.76	46	39	90	39	1.025	0.99	0.991	1.028	0.989	0.985	0.999	0.94154
W5PDR1	Uncharacterized protein OS=Ovis aries OX=9940 GN=RAB6A	RAB6A	23.562	20.629	11.5	3	6	3	0.832	0.9	0.795	1.311	1.262	1.098	1.453	0.0046007
W5PDR8	Coiled-coil domain containing 96 OS=Ovis aries OX=9940 GN=CCDC96	CCDC96	63.132	275.91	36.6	25	34	25	1.095	1.072	1.012	0.961	0.875	0.945	0.875	0.022798
W5PDU8	Uncharacterized protein OS=Ovis aries OX=9940 GN=GARS	GARS	83.129	11.724	2.3	2	2	2
W5PDW4	Uncharacterized protein OS=Ovis aries OX=9940	---	9.5075	6.5393	10.2	1	1	1	1.091	1.002	0.988	0.919	1.022	1.004	0.956	0.37304
W5PDW9	Thioredoxin reductase 3 OS=Ovis aries OX=9940 GN=TXNRD3	TXNRD3	60.977	11.648	3.6	2	2	2	1.06	0.889	0.99	1.033	1.051	1.048	1.066	0.3274
W5PDY0	Uncharacterized protein OS=Ovis aries OX=9940	---	48.352	62.486	16	6	9	3	0.995	1.067	0.953	1.04	0.954	0.943	0.974	0.59432
W5PE01	Transgelin OS=Ovis aries OX=9940 GN=TAGLN2	TAGLN2	26.358	19.791	14.3	3	3	3
W5PE07	Uncharacterized protein OS=Ovis aries OX=9940 GN=NDUFS4	NDUFS4	19.352	55.846	32.9	6	16	6	1.296	1.258	1.236	0.675	0.706	0.592	0.521	0.00027822
W5PE09	Dynein light chain roadblock OS=Ovis aries OX=9940 GN=DYNLRB2	DYNLRB2	11.103	119.9	64.3	5	20	5	1.036	1.018	1.012	0.911	0.955	1.021	0.942	0.14452
W5PE16	Uncharacterized protein OS=Ovis aries OX=9940 GN=RSPH9	RSPH9	31.336	118.53	38.4	9	24	9	1.011	0.985	0.994	1.059	1.002	1.004	1.025	0.2807
W5PE22	Rab GDP dissociation inhibitor OS=Ovis aries OX=9940 GN=GDI2	GDI2	48.838	45.309	31.4	12	16	6	0.782	0.76	0.791	1.294	1.479	1.152	1.682	0.0021423
W5PE27	S-formylglutathione hydrolase OS=Ovis aries OX=9940 GN=ESD	ESD	32.769	38.604	12.3	4	6	4	0.793	0.745	0.844	1.275	1.141	1.357	1.584	0.00180078
W5PE29	Uncharacterized protein OS=Ovis aries OX=9940	---	16.142	37.184	30.6	6	9	6	1.006	1.017	0.88	1.231	0.984	1.062	1.129	0.21374
W5PE35	Uncharacterized protein OS=Ovis aries OX=9940	---	17.327	229.3	19.5	3	15	3	0.519	0.482	0.467	1.696	1.636	1.658	3.399	1.5758e-06
W5PE70	Uncharacterized protein OS=Ovis aries OX=9940 GN=PRPS1L1	PRPS1L1	35.56	10.266	7.3	2	2	1
W5PEA4	Succinate--CoA ligase [ADP-forming] subunit beta, mitochondrial OS=Ovis aries OX=9940 GN=SUCLA2	SUCLA2	50.191	120.65	29.6	15	24	15	1.075	1.055	1.046	0.907	0.946	0.961	0.886	0.0031249
W5PEB3	Uncharacterized protein OS=Ovis aries OX=9940 GN=LOC101111505	LOC101111505	15.326	69.246	50	5	27	5	0.452	0.434	0.439	1.693	1.768	1.646	3.854	3.0291e-07
W5PEC0	Uncharacterized protein OS=Ovis aries OX=9940 GN=PKIB	PKIB	21.478	21.734	19.1	2	2	2	0.839	0.837	0.85	1.127	1.173	1.366	1.451	0.024457
W5PED3	Uncharacterized protein OS=Ovis aries OX=9940	---	28.285	6.9938	4.2	1	1	1
W5PEE7	Uncharacterized protein OS=Ovis aries OX=9940 GN=PDP1	PDP1	66.839	144.22	20.9	10	14	10	1.055	1.005	1.048	0.945	0.897	0.846	0.865	0.0145604
W5PEE9	Uncharacterized protein OS=Ovis aries OX=9940	---	42.095	14.843	5.1	2	4	2	0.94	1.016	1.09	0.784	0.899	1.236	0.958	0.69628
W5PEF2	Uncharacterized protein OS=Ovis aries OX=9940	---	8.9975	14.726	25	2	2	2	1.018	0.898	1.002	0.918	1.086	1.153	1.082	0.3912
W5PEH2	Uncharacterized protein OS=Ovis aries OX=9940 GN=HADH	HADH	34.285	98.643	30.9	13	20	13	1.066	1.027	1.074	0.946	0.884	0.958	0.88	0.0109822
W5PEH9	Uncharacterized protein OS=Ovis aries OX=9940 GN=NME8	NME8	67.431	240.8	40.1	25	50	25	0.968	0.969	1.001	1.076	1.048	1.029	1.073	0.0142578
W5PEI9	Uncharacterized protein OS=Ovis aries OX=9940	---	100.34	11.004	1.7	2	2	2
W5PEJ2	Uncharacterized protein OS=Ovis aries OX=9940 GN=CCIN	CCIN	66.861	323.31	51.2	33	128	33	1.078	1.088	1.079	0.873	0.893	0.858	0.809	5.9284e-05
W5PEK8	Uncharacterized protein OS=Ovis aries OX=9940 GN=LOC101111242	LOC101111242	15.222	88.601	63.7	7	20	7	0.833	0.924	0.928	1.113	1.141	1.1	1.249	0.0037449
W5PEL2	Uncharacterized protein OS=Ovis aries OX=9940 GN=OGN	OGN	34.16	6.4289	3	1	1	1
W5PEL8	Uncharacterized protein OS=Ovis aries OX=9940 GN=PDXDC1	PDXDC1	87.465	6.425	1	1	1	1
W5PEM1	Prostaglandin E synthase 3 OS=Ovis aries OX=9940 GN=PTGES3	PTGES3	17.852	27.358	21.6	4	4	4	1.039	1.065	1.002	0.605	1.61	0.712	0.942	0.65744
W5PEN8	Uncharacterized protein OS=Ovis aries OX=9940	---	13.519	7.7503	8.5	1	1	1
W5PEP7	ATP synthase subunit beta OS=Ovis aries OX=9940 GN=ATP5F1B	ATP5F1B	56.208	323.31	50.2	22	111	22	1.029	0.972	1.038	0.931	0.989	0.953	0.945	0.107322
W5PEP8	Uncharacterized protein OS=Ovis aries OX=9940 GN=TTC29	TTC29	54.785	78.778	23.3	10	18	10	1.082	1.1	1.009	0.964	0.908	0.956	0.886	0.020563
W5PEQ9	Serine and arginine rich splicing factor 1 OS=Ovis aries OX=9940 GN=SRSF1	SRSF1	27.006	8.4646	5.1	1	1	1	0.855	1.061	0.952	0.986	1.1	1.124	1.119	0.197083
W5PER5	Envoplakin OS=Ovis aries OX=9940 GN=EVPL	EVPL	228.73	17.575	1.4	3	3	3	0.971	0.933	1.01	1.026	1.084	1.208	1.139	0.073641
W5PES6	Actin-related protein 2/3 complex subunit OS=Ovis aries OX=9940	---	44.657	25.608	10.1	4	4	4	0.889	1.005	0.919	0.987	1.103	1.196	1.168	0.082364
W5PEV7	Dynein light chain OS=Ovis aries OX=9940 GN=DYNLL2	DYNLL2	14.998	109.89	47	8	115	4	1.021	1.019	1.014	1.008	0.94	1.014	0.97	0.32992
W5PEW4	Uncharacterized protein OS=Ovis aries OX=9940 GN=HTATIP2	HTATIP2	30.335	159.42	49.3	16	24	16	0.909	0.907	0.875	1.115	1.178	1.145	1.278	0.0002606
W5PEY2	Uncharacterized protein OS=Ovis aries OX=9940 GN=CTSV	CTSV	37.239	18.043	6.9	2	3	2	0.99	1.126	0.932	0.989	1.052	0.94	0.978	0.7706
W5PEY3	Sodium/potassium-transporting ATPase subunit alpha OS=Ovis aries OX=9940 GN=ATP1A4	ATP1A4	114.44	323.31	39.5	43	128	33	1.015	1.016	0.991	0.976	0.983	0.994	0.977	0.076776
W5PEY4	Uncharacterized protein OS=Ovis aries OX=9940 GN=TCN2	TCN2	47.989	8.7849	3.2	1	3	1	0.756	0.703	0.597	1.362	1.433	1.492	2.085	0.0005821
W5PEZ2	Uncharacterized protein OS=Ovis aries OX=9940 GN=THEG	THEG	43.845	147.75	43.3	17	28	17	1.02	1.05	1.044	0.968	0.995	0.994	0.95	0.0149228
W5PEZ9	Isoprenoid synthase domain containing OS=Ovis aries OX=9940 GN=ISPD	ISPD	59.564	6.4319	1.7	1	1	1	0.766	0.7	0.583	1.609	1.292	1.389	2.094	0.00198006
W5PF12	Uncharacterized protein OS=Ovis aries OX=9940 GN=HSD17B10	HSD17B10	27.169	97.854	28.7	7	11	7	1.029	0.94	1.06	1.047	0.836	1.051	0.969	0.68862
W5PF18	Uncharacterized protein OS=Ovis aries OX=9940 GN=LOC101102454	LOC101102454	8.1894	31.125	32.9	2	6	2	0.988	1.142	0.946	1.02	0.939	0.923	0.937	0.38686
W5PF19	Uncharacterized protein OS=Ovis aries OX=9940 GN=LYPD4	LYPD4	26.732	18.292	9.8	2	4	2	0.951	1.002	0.924	1.058	1.082	1.086	1.121	0.0101448
W5PF58	Uncharacterized protein OS=Ovis aries OX=9940 GN=ESCO1	ESCO1	94.795	-2	1	1	1	1	1.203	1.267	1.278	0.713	0.581	0.765	0.549	0.0020219
W5PF62	Uncharacterized protein OS=Ovis aries OX=9940 GN=DNAJB13	DNAJB13	36.177	238.4	58.2	21	49	21	0.95	0.946	0.945	1.021	1.113	1.083	1.132	0.04002
W5PF78	Uncharacterized protein OS=Ovis aries OX=9940 GN=C10orf120	C10orf120	39.274	62.603	21	7	9	7	1.018	0.93	0.942	1.186	0.907	1.027	1.08	0.4357
W5PF98	Uncharacterized protein OS=Ovis aries OX=9940 GN=LOC105612604	LOC105612604	29.715	26.592	19	4	6	4	1.098	1.154	1.01	0.95	0.969	0.782	0.828	0.071418
W5PFA6	Uncharacterized protein OS=Ovis aries OX=9940 GN=TEX47	TEX47	29.148	27.406	14.7	4	11	4	0.933	0.917	0.95	1.115	1.029	1.196	1.193	0.0173763
W5PFA9	Uncharacterized protein OS=Ovis aries OX=9940 GN=LRRC72	LRRC72	33.448	28.11	15.6	4	5	4	1.094	1.164	1.016	0.811	0.842	0.889	0.776	0.0060412
W5PFB1	Torsin family 1 member B OS=Ovis aries OX=9940 GN=TOR1B	TOR1B	31.564	6.8595	3.6	1	1	1
W5PFB9	Alkaline phosphatase OS=Ovis aries OX=9940 GN=ALPL	ALPL	50.283	14.59	5.2	2	4	2	0.856	0.823	0.87	1.09	1.278	1.27	1.427	0.0029362
W5PFC9	Uncharacterized protein OS=Ovis aries OX=9940 GN=LOC101117129	LOC101117129	77.938	323.31	40.6	22	35	20	0.389	0.422	0.405	1.809	1.671	1.666	4.232	1.1299e-06
W5PFD2	Uncharacterized protein OS=Ovis aries OX=9940 GN=HOOK1	HOOK1	85.175	30.444	5.7	4	4	4
W5PFD6	Uncharacterized protein OS=Ovis aries OX=9940	---	21.894	22.459	16.3	3	5	3	1.145	1.221	1.309	0.627	0.747	0.649	0.55	0.00082133
W5PFF7	Uncharacterized protein OS=Ovis aries OX=9940 GN=TEX101	TEX101	27.235	186.61	44.3	9	29	9	0.59	0.677	0.595	1.539	1.422	1.524	2.409	6.3011e-05
W5PFG2	Outer dense fiber of sperm tails 3 like 2 OS=Ovis aries OX=9940 GN=ODF3L2	ODF3L2	29.751	23.372	20.9	3	3	3	0.96	0.975	0.806	1.334	1.035	1.012	1.233	0.128761
W5PFI1	Uncharacterized protein OS=Ovis aries OX=9940 GN=TRAPPC6B	TRAPPC6B	17.983	11.934	10.1	2	2	2	0.885	0.855	0.83	1.08	1.18	1.35	1.405	0.007602
W5PFI3	Uncharacterized protein OS=Ovis aries OX=9940 GN=NNT	NNT	113.53	171.26	17.6	16	24	16	1.084	1.083	1.054	0.927	0.856	0.919	0.839	0.0027965
W5PFI4	Uncharacterized protein OS=Ovis aries OX=9940 GN=CCT6B	CCT6B	58.037	193.46	27.1	15	26	10	0.828	0.926	0.855	1.166	1.175	1.17	1.346	0.0122778
W5PFJ0	Uncharacterized protein OS=Ovis aries OX=9940 GN=VCL	VCL	103.86	41.658	7.6	6	6	6	0.784	0.829	0.858	1.216	1.151	1.41	1.529	0.003101
W5PFL8	Tetraspanin OS=Ovis aries OX=9940 GN=CD9	CD9	24.278	6.4602	3.7	1	1	1	0.627	0.746	0.708	1.396	1.426	1.422	2.039	0.0052227
W5PFL9	Oxysterol binding protein 2 OS=Ovis aries OX=9940 GN=OSBP2	OSBP2	74.785	104.72	22.6	13	19	13	0.789	0.931	0.904	1.204	1.12	1.227	1.353	0.0063373
W5PFM6	Uncharacterized protein OS=Ovis aries OX=9940 GN=IQCD	IQCD	52.853	172.29	36.8	18	28	18	1.112	1.037	1.086	1.004	0.845	0.954	0.866	0.0575
W5PFM9	Arrestin domain containing 5 OS=Ovis aries OX=9940 GN=ARRDC5	ARRDC5	39.803	88.671	21.8	7	11	7	0.962	0.98	1.001	0.89	1.075	1.073	1.032	0.68224
W5PFP1	Uncharacterized protein OS=Ovis aries OX=9940 GN=LTF	LTF	77.251	323.31	56.6	41	79	39	0.542	0.537	0.528	1.614	1.561	1.548	2.939	1.0872e-07
W5PFP5	Perilipin OS=Ovis aries OX=9940 GN=PLIN3	PLIN3	48.233	45.182	11.8	4	5	4	0.955	1.032	1.001	1.013	1.081	0.963	1.023	0.6112
W5PFR1	Chromosome 13 open reading frame 46 OS=Ovis aries OX=9940 GN=C13orf46	C13orf46	22.357	7.7262	4.9	1	2	1
W5PFR8	Fructose-1,6-bisphosphatase 1 OS=Ovis aries OX=9940 GN=FBP1	FBP1	36.835	229.57	63	22	71	22	0.857	0.816	0.818	1.241	1.25	1.197	1.481	4.3368e-05
W5PFT4	Cilia and flagella associated protein 100 OS=Ovis aries OX=9940 GN=CFAP100	CFAP100	69.59	57.428	14.3	9	10	9	1.099	1.005	1.054	1.006	1.027	1.031	0.97	0.33328
W5PFT8	Uncharacterized protein OS=Ovis aries OX=9940	---	10.023	12.27	22.1	2	2	2
W5PFT9	Cell division cycle 34 OS=Ovis aries OX=9940 GN=CDC34	CDC34	19.948	7.3909	6.2	1	1	1
W5PFU1	Uncharacterized protein OS=Ovis aries OX=9940 GN=PSMD13	PSMD13	42.747	122.6	38.3	15	28	15	0.782	0.796	0.815	1.252	1.314	1.321	1.624	2.0119e-05
W5PFV0	3-hydroxy-3-methylglutaryl coenzyme A synthase OS=Ovis aries OX=9940 GN=HMGCS1	HMGCS1	62.365	19.608	6.2	3	3	3
W5PFV5	Aminopeptidase OS=Ovis aries OX=9940 GN=NPEPPS	NPEPPS	93.181	243.94	36.8	29	41	29	0.809	0.868	0.921	1.19	1.222	1.202	1.391	0.00097892
W5PG09	Phosphoglycerate kinase OS=Ovis aries OX=9940 GN=PGK2	PGK2	44.7	323.31	76.3	38	164	31	0.924	0.877	0.883	1.186	1.129	1.18	1.302	0.00030479
W5PG12	Uncharacterized protein OS=Ovis aries OX=9940 GN=MORC2	MORC2	117.61	6.5873	0.9	1	1	1	0.845	0.631	0.969	1.186	1.168	1.42	1.544	0.034317
W5PG22	V-type proton ATPase subunit G OS=Ovis aries OX=9940 GN=ATP6V1G2	ATP6V1G2	13.565	-2	10.2	1	1	1	0.617	0.618	0.643	1.508	1.421	1.583	2.403	1.67568e-05
W5PG32	Uncharacterized protein OS=Ovis aries OX=9940	---	16.687	51.223	32.5	4	7	4	1.141	0.985	1.153	1.004	0.799	0.912	0.828	0.084519
W5PG36	Uncharacterized protein OS=Ovis aries OX=9940 GN=VDAC2	VDAC2	31.619	323.31	46.6	15	35	15	1.109	1.09	1.071	0.894	0.805	0.878	0.788	0.002125
W5PG41	Hexose-6-phosphate dehydrogenase/glucose 1-dehydrogenase OS=Ovis aries OX=9940 GN=H6PD	H6PD	86.725	6.2926	2	1	1	1	0.943	0.584	0.877	1.183	0.972	1.677	1.594	0.102062
W5PG49	Uncharacterized protein OS=Ovis aries OX=9940	---	35.415	58.491	22.8	6	7	6	1.221	1.198	1.249	0.751	0.628	0.718	0.572	0.00051979
W5PG51	Uncharacterized protein OS=Ovis aries OX=9940	---	29.99	11.112	7.3	2	2	2
W5PG58	Uncharacterized protein OS=Ovis aries OX=9940 GN=SPRYD4	SPRYD4	23.971	10.797	12.6	2	2	2
W5PG64	Uncharacterized protein OS=Ovis aries OX=9940 GN=BSG	BSG	29.571	94.069	30.5	10	23	10	0.986	0.977	0.988	1.014	1.033	1.048	1.049	0.0093993
W5PG72	Uncharacterized protein OS=Ovis aries OX=9940 GN=GOLM1	GOLM1	46.673	26.112	15.7	4	4	4	0.611	0.471	0.544	1.438	1.86	1.559	2.987	0.00051731
W5PG75	Pyruvate carboxylase OS=Ovis aries OX=9940 GN=PC	PC	125.68	134.38	9.6	8	10	8	1.061	1.058	0.974	0.869	1.047	1.014	0.947	0.4264
W5PG83	Serine/threonine-protein phosphatase 2A activator OS=Ovis aries OX=9940 GN=PTPA	PTPA	36.781	72.465	27	7	12	7	0.962	0.936	1.069	1.029	1.136	0.967	1.056	0.4361
W5PG90	Uncharacterized protein OS=Ovis aries OX=9940	---	36.74	22.896	11.4	3	3	3	0.811	0.692	0.729	1.526	1.175	1.35	1.815	0.0026192
W5PG91	Uncharacterized protein OS=Ovis aries OX=9940	---	40.569	-2	1.9	1	1	1	1.007	1.092	1.163	0.931	0.9	0.863	0.826	0.0156753
W5PG92	Uncharacterized protein OS=Ovis aries OX=9940 GN=MINDY3	MINDY3	49.71	24.436	5.2	3	3	3	0.669	0.701	0.713	1.3	1.463	1.484	2.039	0.000101439
W5PG95	Heat shock 70 kDa protein 1A/1B OS=Ovis aries OX=9940 GN=HSPA1A	HSPA1A	70.4	24.918	26.3	17	53	4	0.893	0.878	1.005	1.076	1.117	1.144	1.202	0.015776
W5PG98	Hydroxysteroid 17-beta dehydrogenase 8 OS=Ovis aries OX=9940 GN=HSD17B8	HSD17B8	26.663	37.005	19.3	3	4	3	0.826	0.915	0.877	1.144	1.179	1.219	1.353	0.00097501
W5PGA3	Uncharacterized protein OS=Ovis aries OX=9940 GN=NDUFB9	NDUFB9	21.74	26.842	31.8	4	4	4	0.921	0.971	0.994	1.032	0.889	1.266	1.104	0.44338
W5PGA4	Uncharacterized protein OS=Ovis aries OX=9940 GN=CRAT	CRAT	71.1	164	36.1	21	41	21	1.014	1.022	1.009	1.006	0.971	1.022	0.985	0.37808
W5PGA9	Uncharacterized protein OS=Ovis aries OX=9940 GN=NCSTN	NCSTN	79.323	34.883	6.1	5	5	5	0.861	0.926	0.962	0.999	1.118	1.16	1.192	0.034522
W5PGB0	NAD-dependent protein deacetylase OS=Ovis aries OX=9940 GN=SIRT3	SIRT3	36.922	55.222	22.8	6	9	6	1.02	1.086	1.032	0.868	0.955	0.957	0.886	0.031475
W5PGB2	Uncharacterized protein OS=Ovis aries OX=9940 GN=HSPA1L	HSPA1L	70.362	323.31	53.8	40	147	24	0.919	0.939	0.904	1.174	1.087	1.113	1.222	0.00138485
W5PGC5	Aldose 1-epimerase OS=Ovis aries OX=9940 GN=GALM	GALM	37.612	50.016	15.8	4	7	4	0.943	0.796	0.901	1.268	1.19	1.272	1.413	0.0032215
W5PGC9	Uncharacterized protein OS=Ovis aries OX=9940 GN=MMAA	MMAA	46.888	40.321	14.3	5	8	5	1.048	1.091	1.001	1.004	0.994	0.937	0.935	0.110077
W5PGE9	Uncharacterized protein OS=Ovis aries OX=9940	---	37.737	29.422	11.1	4	5	4	0.838	0.761	0.788	1.22	1.373	1.262	1.615	0.00044135
W5PGG3	Immunity related GTPase cinema OS=Ovis aries OX=9940 GN=IRGC	IRGC	45.856	89.39	30.2	11	17	11	1.064	1	1.099	0.884	0.963	0.911	0.872	0.021501
W5PGH7	Uncharacterized protein OS=Ovis aries OX=9940	---	12.02	171.5	37.6	4	17	2	0.693	0.809	0.748	1.323	1.287	1.447	1.803	0.00049519
W5PGI1	Protein kinase X-linked OS=Ovis aries OX=9940 GN=PRKX	PRKX	35.327	92.65	37.7	11	15	10	1.027	1.035	1.116	0.855	0.934	0.983	0.872	0.047283
W5PGI9	Uncharacterized protein OS=Ovis aries OX=9940	---	52.753	37.389	24.9	10	22	1
W5PGM1	Succinyl-CoA:3-ketoacid-coenzyme A transferase OS=Ovis aries OX=9940 GN=OXCT1	OXCT1	56.382	171.16	38.3	17	46	16	1.087	1.094	1.066	0.942	0.859	0.908	0.834	0.0028752
W5PGN7	Carboxypeptidase OS=Ovis aries OX=9940 GN=CPVL	CPVL	54.475	85.728	20.9	9	36	9	1.081	1.068	1.099	0.894	0.883	0.894	0.822	2.4884e-05
W5PGP1	Uncharacterized protein OS=Ovis aries OX=9940 GN=LPO	LPO	80.953	63.323	15.2	9	10	9	0.367	0.417	0.352	1.94	1.627	1.91	4.821	3.6028e-05
W5PGP2	Solute carrier family 2, facilitated glucose transporter member 5 OS=Ovis aries OX=9940 GN=SLC2A5	SLC2A5	55.986	120.92	10.2	6	9	6	1.038	1.167	1.002	0.973	0.763	1.047	0.868	0.23424
W5PGP8	Queuosine salvage protein OS=Ovis aries OX=9940 GN=C9orf64	C9orf64	39.055	46.446	17	6	7	6	0.941	0.865	0.863	1.077	1.081	1.2	1.258	0.0072772
W5PGS4	Uncharacterized protein OS=Ovis aries OX=9940 GN=FABP5	FABP5	15.575	99.129	50.7	9	13	9	1.039	1.045	1.104	0.988	0.864	0.94	0.876	0.037498
W5PGT1	Nucleoporin 188 OS=Ovis aries OX=9940 GN=NUP188	NUP188	194.6	105.33	8.4	11	15	11	0.937	1.038	1.03	0.979	1.073	1.064	1.037	0.4538
W5PGV7	Uncharacterized protein OS=Ovis aries OX=9940 GN=UBQLN1	UBQLN1	62.848	32.908	10.3	4	7	4	0.715	0.743	0.791	1.372	1.266	1.281	1.743	0.000138169
W5PGV9	Maestro heat like repeat family member 2B OS=Ovis aries OX=9940 GN=MROH2B	MROH2B	180.5	298.98	23.6	34	54	34	0.776	0.76	0.816	1.274	1.286	1.283	1.634	0.0018757
W5PGW8	Uncharacterized protein OS=Ovis aries OX=9940 GN=XPNPEP1	XPNPEP1	74.305	30.187	8	4	4	4
W5PGX1	Uncharacterized protein OS=Ovis aries OX=9940	---	88.96	158.69	19.4	15	41	15	1.065	1.006	1.027	0.934	0.865	1.022	0.911	0.13376
W5PGX8	Uncharacterized protein OS=Ovis aries OX=9940 GN=DNAJC13	DNAJC13	254.3	66.472	5.5	9	9	9	0.839	0.803	0.835	1.218	1.288	1.175	1.486	0.000196894
W5PGY7	Copper transport protein ATOX1 OS=Ovis aries OX=9940 GN=ATOX1	ATOX1	7.4124	6.4256	11.8	1	2	1	0.771	0.858	0.831	1.244	1.292	1.214	1.524	0.0003194
W5PGZ1	Calpain 11 OS=Ovis aries OX=9940 GN=CAPN11	CAPN11	81.243	145.14	21.9	14	30	14	0.833	0.851	0.867	1.243	1.124	1.219	1.406	0.00049838
W5PH02	Uncharacterized protein OS=Ovis aries OX=9940	---	26.809	87.903	17.1	4	8	4	1.05	1.049	1.072	0.944	0.935	0.951	0.892	0.000195005
W5PH06	Uncharacterized protein OS=Ovis aries OX=9940	---	13.871	6.3505	8.4	1	2	1	1.31	1.102	1.084	0.953	0.848	0.604	0.688	0.060297
W5PH21	Uncharacterized protein OS=Ovis aries OX=9940 GN=ODF3	ODF3	27.595	216	66.5	13	71	13	0.916	0.878	0.884	1.089	1.14	1.11	1.247	0.00029695
W5PH25	Uncharacterized protein OS=Ovis aries OX=9940 GN=USP14	USP14	55.94	27.112	7.3	3	3	3	0.741	0.829	0.819	1.319	1.276	1.276	1.62	0.00020124
W5PH29	Uncharacterized protein OS=Ovis aries OX=9940	---	7.3776	12.438	28.8	2	3	2	1.138	1.217	1.158	0.801	0.771	0.796	0.674	7.5942e-05
W5PH42	Uncharacterized protein OS=Ovis aries OX=9940 GN=NUP205	NUP205	227.6	173.37	12.5	23	28	23	1.063	1.054	1.139	0.909	0.942	0.878	0.838	0.0052153
W5PH43	Uncharacterized protein OS=Ovis aries OX=9940 GN=UBE3A	UBE3A	100.36	50.838	9.1	7	9	7	0.889	0.861	0.862	1.158	1.17	1.204	1.352	4.145e-05
W5PH95	Uncharacterized protein OS=Ovis aries OX=9940	---	50.46	25.524	11.2	3	2	2	0.768	0.882	0.903	1.18	1.338	1.108	1.42	0.0095193
W5PHA7	Transmembrane protein 65 OS=Ovis aries OX=9940 GN=TMEM65	TMEM65	17.243	19.394	19.1	3	3	3	1	1.008	1.134	0.91	0.912	1.033	0.909	0.175819
W5PHB0	Uncharacterized protein OS=Ovis aries OX=9940 GN=KYAT1	KYAT1	48.495	6.8544	2.1	1	1	1
W5PHB8	Galactose-1-phosphate uridylyltransferase OS=Ovis aries OX=9940 GN=GALT	GALT	43.341	48.862	16.9	7	8	7	0.81	0.72	0.895	1.192	1.237	1.371	1.567	0.0039407
W5PHC3	Uncharacterized protein OS=Ovis aries OX=9940 GN=RMDN2	RMDN2	47.142	31.012	9.7	5	6	5	1.029	1.002	1.002	0.947	0.954	1.065	0.978	0.57588
W5PHD0	Uncharacterized protein OS=Ovis aries OX=9940 GN=LOC101111693	LOC101111693	84.374	249.83	29.3	28	75	26	1.075	1.045	1.081	0.929	0.915	0.916	0.862	0.00021721
W5PHG7	Uncharacterized protein OS=Ovis aries OX=9940 GN=DCTN3	DCTN3	21.641	19.097	13.6	3	4	3	0.717	0.855	0.663	1.361	1.277	1.405	1.809	0.00173901
W5PHH6	Uncharacterized protein OS=Ovis aries OX=9940 GN=ADAM29	ADAM29	82.034	39.923	7.7	6	10	6	1.169	1.248	1.344	0.788	0.568	0.644	0.532	0.0034981
W5PHL2	Uncharacterized protein OS=Ovis aries OX=9940 GN=LOC101116281	LOC101116281	11.847	17.366	17.9	1	1	1	0.276	0.319	0.308	1.82	2.12	1.857	6.42	4.3797e-06
W5PHL3	Uncharacterized protein OS=Ovis aries OX=9940 GN=DNAI1	DNAI1	79.736	319.15	45.1	29	73	29	1.062	1.085	1.069	0.918	0.919	0.907	0.853	3.5616e-05
W5PHM0	Uncharacterized protein OS=Ovis aries OX=9940 GN=QPCT	QPCT	41.397	20.776	8.3	3	3	3	0.793	0.728	0.791	1.294	1.379	1.278	1.709	0.000123643
W5PHP1	Uncharacterized protein OS=Ovis aries OX=9940 GN=C9orf24	C9orf24	35.051	260.44	75	23	83	23	1.125	1.17	1.12	0.839	0.797	0.825	0.721	8.4963e-05
W5PHP4	T-complex protein 1 subunit delta OS=Ovis aries OX=9940	---	56.579	12.439	48.4	21	50	2	0.747	0.654	0.63	1.621	1.298	1.395	2.124	0.00083961
W5PHQ4	Uncharacterized protein OS=Ovis aries OX=9940 GN=NUDT2	NUDT2	16.869	15.966	16.3	2	2	2
W5PHQ8	Uncharacterized protein OS=Ovis aries OX=9940 GN=TSTD1	TSTD1	14.896	12.644	14	2	2	2	0.721	0.813	0.834	1.378	1.168	1.317	1.631	0.00184117
W5PHR0	Uncharacterized protein OS=Ovis aries OX=9940 GN=HIBADH	HIBADH	34.78	171.27	30.3	7	30	7	1.004	1.073	1.065	0.923	0.844	0.973	0.872	0.041161
W5PHR7	Uncharacterized protein OS=Ovis aries OX=9940 GN=LOC101111988	LOC101111988	14.818	15.178	15	1	4	1	0.921	0.805	0.873	1.124	1.213	1.206	1.363	0.0025384
W5PHS7	Solute carrier family 29 member 1 (Augustine blood group) OS=Ovis aries OX=9940 GN=SLC29A1	SLC29A1	58.504	6.817	2.2	1	1	1	1.309	1.344	1.404	0.553	0.589	0.514	0.408	3.7612e-05
W5PHW0	Uncharacterized protein OS=Ovis aries OX=9940 GN=HSP90AB1	HSP90AB1	83.252	197.57	38.3	28	50	14	0.702	0.79	0.773	1.346	1.411	1.357	1.816	0.000103325
W5PI26	Uncharacterized protein OS=Ovis aries OX=9940 GN=TOMM40	TOMM40	37.857	13.262	8	2	3	2	0.692	0.728	0.82	0.665	2.479	0.928	1.818	0.3874
W5PI38	Citrate synthase OS=Ovis aries OX=9940 GN=CS	CS	51.113	277.48	34.1	21	60	21	1.064	1.021	0.984	0.997	0.969	0.949	0.95	0.128002
W5PI44	Uncharacterized protein OS=Ovis aries OX=9940 GN=PTBP1	PTBP1	59.534	6.4737	2	1	1	1
W5PI58	Uncharacterized protein OS=Ovis aries OX=9940 GN=NDUFA9	NDUFA9	42.96	98.507	28.9	12	18	12	0.999	1.167	0.993	0.963	0.931	0.904	0.886	0.100716
W5PI74	Uncharacterized protein OS=Ovis aries OX=9940 GN=LOC101107613	LOC101107613	72.043	67.222	21.7	9	9	9	0.964	0.924	0.997	0.933	0.963	1.053	1.022	0.64472
W5PI81	Uncharacterized protein OS=Ovis aries OX=9940 GN=AQP7	AQP7	36.043	33.525	11.8	3	7	3	1.305	1.234	1.178	0.703	0.651	0.69	0.55	9.564e-05
W5PI88	EF-hand calcium binding domain 5 OS=Ovis aries OX=9940 GN=EFCAB5	EFCAB5	174.28	323.31	29.7	43	66	43	1.063	1.028	1.074	0.954	0.849	0.935	0.865	0.0189563
W5PIB4	Uncharacterized protein OS=Ovis aries OX=9940 GN=NME7	NME7	42.623	323.31	44.8	14	27	14	1.156	1.206	1.169	0.83	0.741	0.78	0.666	0.000318
W5PIC3	Pseudouridine 5'-phosphatase OS=Ovis aries OX=9940 GN=PUDP	PUDP	22.644	32.916	23.6	4	5	4	0.842	0.757	0.799	1.223	1.234	1.265	1.552	0.000164119
W5PIC7	Discs large MAGUK scaffold protein 5 OS=Ovis aries OX=9940 GN=DLG5	DLG5	202.19	6.1924	0.5	1	1	1	0.856	1.338	1.435	0.532	0.767	0.897	0.605	0.089042
W5PID4	Uncharacterized protein OS=Ovis aries OX=9940 GN=PFDN2	PFDN2	16.648	19.907	18.2	3	5	3	1.369	1.447	1.365	0.439	0.416	0.395	0.299	2.33e-06
W5PIE3	Protein phosphatase methylesterase 1 OS=Ovis aries OX=9940 GN=PPME1	PPME1	39.674	54.07	25.8	8	16	8	0.824	0.91	0.914	1.134	1.205	1.195	1.335	0.00172472
W5PIE9	Uncharacterized protein OS=Ovis aries OX=9940 GN=NIT1	NIT1	49.832	70.051	19.5	6	8	6	0.738	0.695	0.747	1.157	1.28	1.456	1.786	0.0012001
W5PIF5	Uncharacterized protein OS=Ovis aries OX=9940	---	7.4028	17.123	24.7	1	1	1	0.985	0.952	1.015	1.081	0.979	1.045	1.052	0.22034
W5PIF6	L-lactate dehydrogenase OS=Ovis aries OX=9940 GN=LDHC	LDHC	36.251	323.31	59.6	22	132	18	1.087	1.104	1.085	0.855	0.895	0.852	0.794	0.000161413
W5PIG7	Uncharacterized protein OS=Ovis aries OX=9940 GN=ENO1	ENO1	48.195	323.31	73.6	36	185	32	0.994	0.933	0.972	1.002	1.016	1.045	1.057	0.068364
W5PII6	Uncharacterized protein OS=Ovis aries OX=9940 GN=AKAP3	AKAP3	95.027	323.31	60.5	54	219	54	1.059	1.061	1.066	0.916	0.932	0.897	0.862	0.000183261
W5PIJ2	Adenosylhomocysteinase OS=Ovis aries OX=9940 GN=AHCY	AHCY	47.419	138.74	36.7	17	30	17	0.819	0.808	0.792	1.217	1.207	1.239	1.514	2.3997e-06
W5PIK1	Uncharacterized protein OS=Ovis aries OX=9940 GN=LZTFL1	LZTFL1	34.577	57.547	29.4	8	9	8	1.103	1.116	1.052	1.023	0.854	0.871	0.84	0.041744
W5PIL1	UBX domain protein 6 OS=Ovis aries OX=9940 GN=UBXN6	UBXN6	47.26	49.482	17.7	5	5	5	1.228	1.136	0.966	0.912	0.844	0.83	0.777	0.0312
W5PIL6	Ubiquitin carboxyl-terminal hydrolase OS=Ovis aries OX=9940 GN=UCHL5	UCHL5	37.529	106.83	33.4	8	20	8	0.89	0.782	0.82	1.317	1.232	1.234	1.518	0.00066279
W5PIM8	Galactokinase 1 OS=Ovis aries OX=9940 GN=GALK1	GALK1	40.888	261.1	26.9	11	19	11	0.872	0.792	0.811	1.236	1.24	1.207	1.488	0.000195118
W5PIM9	Uncharacterized protein OS=Ovis aries OX=9940 GN=TCTE1	TCTE1	55.428	112	22.3	9	15	9	1.062	1.034	1.021	1.008	0.882	0.965	0.916	0.095161
W5PIN4	L-lactate dehydrogenase OS=Ovis aries OX=9940 GN=LDHA	LDHA	39.742	279.35	59.3	24	80	18	1.109	1.152	1.128	0.778	0.83	0.811	0.714	0.000101704
W5PIR2	Uncharacterized protein OS=Ovis aries OX=9940 GN=ANGEL2	ANGEL2	53.497	36.855	11.1	4	6	4	0.782	0.905	1.004	1.212	1.463	0.66	1.239	0.54362
W5PIT5	Protoporphyrinogen oxidase OS=Ovis aries OX=9940 GN=PPOX	PPOX	50.648	33.586	11.1	4	7	4	0.852	0.919	0.893	1.239	1.14	1.102	1.307	0.0029383
W5PIU9	Uncharacterized protein OS=Ovis aries OX=9940 GN=ARMC6	ARMC6	53.137	31.686	9.7	5	5	5	1.151	1.018	1.117	0.961	0.954	0.815	0.831	0.045723
W5PIV9	CDGSH iron sulfur domain 3 OS=Ovis aries OX=9940 GN=CISD3	CISD3	15.362	12.455	14	2	3	2	0.971	0.993	0.953	1.065	0.991	1.094	1.08	0.074998
W5PIY3	40S ribosomal protein S24 OS=Ovis aries OX=9940	---	15.338	10.496	19.5	2	2	2
W5PIZ5	Uncharacterized protein OS=Ovis aries OX=9940 GN=ACTRT1	ACTRT1	42.122	18.943	12.7	5	7	3	1.253	1.295	1.294	0.734	0.574	0.628	0.504	0.0108846
W5PIZ6	Uncharacterized protein OS=Ovis aries OX=9940 GN=MLYCD	MLYCD	39.402	27.421	12.2	4	5	4	0.957	1.138	1.019	0.879	0.942	0.978	0.899	0.152298
W5PIZ7	DnaJ heat shock protein family (Hsp40) member C5 OS=Ovis aries OX=9940 GN=DNAJC5	DNAJC5	19.546	26.024	9.8	2	4	2	0.883	1.119	1.217	0.805	0.969	0.908	0.833	0.185095
W5PJ03	Uncharacterized protein OS=Ovis aries OX=9940 GN=ABCE1	ABCE1	67.288	19.565	4.2	2	2	2	1.04	0.993	1.159	0.867	0.96	0.966	0.875	0.082996
W5PJ12	Uncharacterized protein OS=Ovis aries OX=9940	---	23.528	-2	4.7	1	2	1	1.486	0.971	1.149	0.816	0.686	0.766	0.629	0.028016
W5PJ13	Pleiotrophin OS=Ovis aries OX=9940 GN=PTN	PTN	18.803	23.896	23.8	3	5	3	0.794	0.762	0.878	1.389	1.137	1.26	1.555	0.0035353
W5PJ14	Extended synaptotagmin 2 OS=Ovis aries OX=9940 GN=ESYT2	ESYT2	89.144	7.4542	2.5	1	1	1
W5PJ21	Polypeptide N-acetylgalactosaminyltransferase OS=Ovis aries OX=9940 GN=GALNT10	GALNT10	63.452	19.83	6.5	3	3	3	0.621	0.645	0.531	1.433	1.552	1.638	2.573	0.000181749
W5PJ55	RAD23 homolog A, nucleotide excision repair protein OS=Ovis aries OX=9940 GN=RAD23A	RAD23A	41.422	38.037	14.7	4	6	3	0.802	0.797	0.721	1.311	1.394	1.187	1.678	0.00088477
W5PJ56	Uncharacterized protein OS=Ovis aries OX=9940 GN=DPYSL2	DPYSL2	62.277	16.738	7.2	3	3	3	0.848	0.809	0.854	1.099	1.086	1.499	1.467	0.025301
W5PJ73	Uncharacterized protein OS=Ovis aries OX=9940 GN=NDUFS2	NDUFS2	47.06	105.91	31.3	12	22	12	0.967	1.128	1.07	0.888	0.966	0.909	0.873	0.059963
W5PJ75	Spectrin alpha, non-erythrocytic 1 OS=Ovis aries OX=9940 GN=SPTAN1	SPTAN1	259.91	24.625	1.7	4	4	4	0.974	0.774	0.938	1.161	1.218	1.084	1.289	0.030704
W5PJ98	Capping actin protein of muscle Z-line subunit beta OS=Ovis aries OX=9940 GN=CAPZB	CAPZB	26.919	139.78	53.5	15	61	15	1.138	1.135	1.08	0.826	0.838	0.832	0.744	7.6481e-05
W5PJ99	SURP and G-patch domain containing 2 OS=Ovis aries OX=9940 GN=SUGP2	SUGP2	122.54	11.902	2.1	2	2	2
W5PJA0	CutA divalent cation tolerance homolog OS=Ovis aries OX=9940 GN=CUTA	CUTA	18.815	28.273	23.7	3	10	3	0.917	0.949	0.907	1.103	1.107	1.182	1.223	0.00156376
W5PJB6	Uncharacterized protein OS=Ovis aries OX=9940 GN=PGM1	PGM1	65.242	62.688	17.1	9	10	9	0.795	0.748	0.863	1.287	1.307	1.261	1.602	0.00037907
W5PJC2	Proteasome subunit beta type OS=Ovis aries OX=9940 GN=PSMB3	PSMB3	22.993	57.148	29.8	6	8	6	0.747	0.728	0.835	1.456	1.224	1.212	1.685	0.002044
W5PJD0	Phosphoglucomutase 2 OS=Ovis aries OX=9940 GN=PGM2	PGM2	64.986	13.715	7	2	2	2	0.722	0.897	0.621	1.458	1.333	1.245	1.802	0.0067384
W5PJD3	Uncharacterized protein OS=Ovis aries OX=9940 GN=PIP4K2B	PIP4K2B	47.336	13.465	5	2	2	2	1.31	1.304	1.479	0.599	0.494	0.514	0.393	0.000199524
W5PJE4	Uncharacterized protein OS=Ovis aries OX=9940 GN=OSMR	OSMR	109.89	6.3495	0.8	1	1	1
W5PJE6	Sperm acrosome associated 3 OS=Ovis aries OX=9940 GN=SPACA3	SPACA3	18.056	136.26	45.4	8	68	8	1.065	0.965	1.016	1	0.929	1.022	0.969	0.478
W5PJF3	Peptidyl-prolyl cis-trans isomerase OS=Ovis aries OX=9940 GN=PPIF	PPIF	22.122	22.947	10.8	4	7	3	1.021	0.959	1.029	1.034	0.967	1.032	1.008	0.81206
W5PJG3	Uncharacterized protein OS=Ovis aries OX=9940	---	350.56	7.3837	0.6	1	1	1
W5PJG7	Uncharacterized protein OS=Ovis aries OX=9940 GN=CALR	CALR	48.058	68.362	30.7	10	13	10	0.908	0.948	1	1.056	1.078	1.097	1.131	0.014456
W5PJI8	Abhydrolase domain containing 16B OS=Ovis aries OX=9940 GN=ABHD16B	ABHD16B	50.363	31.069	11.1	4	6	4	1.044	0.893	0.997	0.981	1.194	1.013	1.087	0.34732
W5PJJ0	SH3 domain containing GRB2 like 1, endophilin A2 OS=Ovis aries OX=9940 GN=SH3GL1	SH3GL1	40.874	11.902	5.5	2	2	2
W5PJJ7	Uncharacterized protein OS=Ovis aries OX=9940	---	37.179	69.437	24.1	7	13	5	0.898	0.841	0.827	1.311	1.211	1.166	1.437	0.00106008
W5PJK2	Uncharacterized protein OS=Ovis aries OX=9940	---	36.736	74.424	25.5	10	17	8	1.286	1.433	1.243	0.554	0.568	0.637	0.444	0.000180391
W5PJL2	Prominin 1 OS=Ovis aries OX=9940 GN=PROM1	PROM1	96.511	135.41	19.8	14	27	14	0.994	0.908	0.952	1.053	1.05	1.128	1.132	0.024037
W5PJP1	Prolyl-tRNA synthetase 2, mitochondrial OS=Ovis aries OX=9940 GN=PARS2	PARS2	53.965	13.421	5.6	2	2	2	0.918	0.849	1.052	1.019	1.126	1.137	1.164	0.097183
W5PJR2	Uncharacterized protein OS=Ovis aries OX=9940 GN=GSTCD	GSTCD	70.4	8.2289	2.9	1	1	1	1.055	0.903	0.978	1.019	0.941	1.171	1.066	0.4704
W5PJT5	ADAM metallopeptidase domain 7 OS=Ovis aries OX=9940 GN=ADAM7	ADAM7	93.949	31.427	5.4	5	6	5	0.684	0.602	0.708	1.407	1.669	1.295	2.192	0.0009438
W5PJU2	Uncharacterized protein OS=Ovis aries OX=9940	---	26.618	26.086	27.4	5	11	3	0.91	0.853	0.818	1.054	1.303	1.243	1.395	0.0098955
W5PJU4	Uncharacterized protein OS=Ovis aries OX=9940 GN=C17orf98	C17orf98	17.83	59.404	51.3	7	8	7	0.974	1.037	1.036	0.758	0.938	1.125	0.926	0.4831
W5PJW1	Uncharacterized protein OS=Ovis aries OX=9940 GN=SDHC	SDHC	18.42	22	16.6	3	5	3
W5PJX1	Uncharacterized protein OS=Ovis aries OX=9940 GN=CCT6A	CCT6A	53.482	155.27	36.9	16	32	11	0.653	0.653	0.663	1.456	1.386	1.454	2.182	6.7079e-07
W5PJX9	Uncharacterized protein OS=Ovis aries OX=9940 GN=CFAP126	CFAP126	21.26	73.657	48.5	7	17	7	1.034	0.857	1.042	1.133	0.983	1.069	1.086	0.32764
W5PJZ2	Serpin family G member 1 OS=Ovis aries OX=9940 GN=SERPING1	SERPING1	55.697	19.716	7.5	3	3	3	0.273	0.35	0.252	2.069	1.832	1.922	6.655	5.7225e-05
W5PJZ7	Uncharacterized protein OS=Ovis aries OX=9940 GN=AKAP4	AKAP4	95.18	323.31	74.1	76	676	76	1.046	1.021	1.031	0.967	0.957	0.95	0.928	0.00099902
W5PK04	Phosphoglycerate mutase OS=Ovis aries OX=9940 GN=PGAM1	PGAM1	22.885	13.558	21	3	5	1	0.57	0.58	0.52	1.664	1.579	1.545	2.867	1.64166e-05
W5PK26	Uncharacterized protein OS=Ovis aries OX=9940 GN=LASP1	LASP1	29.699	7.3176	3.5	1	1	1	0.897	0.957	0.877	1.201	1.082	1.111	1.243	0.0060157
W5PK27	Myosin light chain 6 OS=Ovis aries OX=9940 GN=MYL6	MYL6	23.442	15.12	10.3	2	2	2	0.634	0.856	0.708	1.317	1.349	1.423	1.86	0.0022775
W5PK34	Uncharacterized protein OS=Ovis aries OX=9940 GN=LOC101122332	LOC101122332	41.917	6.7117	3	1	1	1	1.185	1.123	1.18	0.87	0.706	0.828	0.689	0.0045353
W5PK35	Uncharacterized protein OS=Ovis aries OX=9940 GN=SPATS1	SPATS1	32.641	44.233	22.7	6	7	6	1.26	1.233	1.135	0.71	0.831	0.687	0.614	0.00183842
W5PK37	Uncharacterized protein OS=Ovis aries OX=9940 GN=SPATA45	SPATA45	11.501	24.76	33	4	6	4	1.038	0.908	0.999	1.037	0.892	1.118	1.035	0.7069
W5PK42	Solute carrier family 25 member 37 OS=Ovis aries OX=9940 GN=SLC25A37	SLC25A37	36.959	-2	2.7	1	1	1
W5PK48	Uncharacterized protein OS=Ovis aries OX=9940	---	17.112	12.217	9.9	1	1	1
W5PK58	Uncharacterized protein OS=Ovis aries OX=9940 GN=UBA3	UBA3	53.59	10.986	3.1	1	1	1
W5PK66	Uncharacterized protein OS=Ovis aries OX=9940 GN=PARK7	PARK7	20.063	131.65	58.2	11	29	11	0.892	0.898	0.933	1.162	0.997	1.126	1.206	0.0189592
W5PK89	Outer dense fiber of sperm tails 2 OS=Ovis aries OX=9940 GN=ODF2	ODF2	95.74	323.31	58.7	66	371	66	1.084	1.064	1.069	0.913	0.903	0.903	0.845	1.74337e-05
W5PK95	Uncharacterized protein OS=Ovis aries OX=9940 GN=HNRNPA2B1	HNRNPA2B1	37.429	56.841	19	6	8	6	1.186	1.228	1.136	0.821	0.76	0.809	0.673	0.00026328
W5PKB8	Uncharacterized protein OS=Ovis aries OX=9940 GN=ANKEF1	ANKEF1	87.024	299.27	44.9	32	52	32	0.981	1.014	1.017	0.978	0.986	1.01	0.987	0.44802
W5PKD2	Glutaryl-CoA dehydrogenase OS=Ovis aries OX=9940 GN=GCDH	GCDH	48.731	13.772	3.9	2	3	2	1.346	1.497	1.252	0.675	0.511	0.418	0.392	0.0030024
W5PKE2	Uncharacterized protein OS=Ovis aries OX=9940	---	28.534	254.03	54.7	13	33	13	0.958	0.953	1.015	1.012	1.041	1.091	1.075	0.073662
W5PKE5	Uncharacterized protein OS=Ovis aries OX=9940 GN=MED30	MED30	20.416	-2	5.1	1	1	1	1.044	0.73	0.916	1.448	0.967	1.039	1.284	0.20634
W5PKF5	Uncharacterized protein OS=Ovis aries OX=9940 GN=PEBP4	PEBP4	30.381	87.062	25.8	6	37	6	0.989	0.928	0.946	1.007	1.048	1.07	1.092	0.027835
W5PKH1	Uncharacterized protein OS=Ovis aries OX=9940	---	18.424	23.593	17	3	6	3	1.338	1.55	1.455	0.497	0.422	0.453	0.316	5.7413e-05
W5PKH9	Glutaminyl-peptide cyclotransferase like OS=Ovis aries OX=9940 GN=QPCTL	QPCTL	44.428	7.3176	2.3	1	1	1	0.991	1.006	1.143	0.917	1.156	0.789	0.911	0.43858
W5PKJ7	Ubiquitin protein ligase E3 component n-recognin 4 OS=Ovis aries OX=9940 GN=UBR4	UBR4	571.63	215.47	5.3	23	26	23	0.89	0.822	0.873	1.205	1.164	1.174	1.371	0.000264
W5PKK9	Uncharacterized protein OS=Ovis aries OX=9940	---	9.3609	14.264	21.7	2	4	2	1.092	0.979	0.945	0.95	1.007	0.971	0.971	0.58138
W5PKL6	Eukaryotic translation initiation factor 4 gamma 2 OS=Ovis aries OX=9940 GN=EIF4G2	EIF4G2	105.94	-2	0.7	1	1	1	1.137	1.016	1.066	0.951	0.921	0.89	0.858	0.0157033
W5PKM1	Phospholipid-transporting ATPase OS=Ovis aries OX=9940 GN=ATP11C	ATP11C	128.39	245.54	22.4	25	48	24	0.887	0.88	0.917	1.11	1.16	1.201	1.293	0.00059743
W5PKM4	Uncharacterized protein OS=Ovis aries OX=9940 GN=DYDC1	DYDC1	21.115	35.368	25.7	5	10	5	1.048	1.118	1.089	1.036	0.822	0.879	0.841	0.067135
W5PKM5	PGAM family member 5, mitochondrial serine/threonine protein phosphatase OS=Ovis aries OX=9940 GN=PGAM5	PGAM5	25.651	68.548	45.6	8	13	8	1.049	1.154	1.075	0.891	0.846	0.905	0.806	0.0035845
W5PKN0	Adenylate kinase 9 OS=Ovis aries OX=9940 GN=AK9	AK9	220.46	323.31	20	36	50	36	1.04	1.077	1.052	0.926	0.954	0.954	0.894	0.0014441
W5PKN1	Uncharacterized protein OS=Ovis aries OX=9940 GN=DYDC2	DYDC2	22.967	7.0685	5	1	1	1
W5PKN2	Uncharacterized protein OS=Ovis aries OX=9940 GN=NUP155	NUP155	155.53	283.8	21.9	24	42	24	1.038	1.057	1.045	0.989	0.859	0.947	0.89	0.106676
W5PKQ2	Uncharacterized protein OS=Ovis aries OX=9940 GN=FAM213A	FAM213A	25.612	18.702	14.4	3	3	3	1.031	1.279	0.851	0.958	0.882	0.986	0.894	0.46256
W5PKR7	Uncharacterized protein OS=Ovis aries OX=9940 GN=SPATA32	SPATA32	40.638	212.9	55.5	18	50	18	1.058	1.038	1.031	0.95	0.935	0.989	0.919	0.0100783
W5PKS2	Uncharacterized protein OS=Ovis aries OX=9940 GN=SARAF	SARAF	36.347	7.597	2.7	1	1	1
W5PKS7	Uncharacterized protein OS=Ovis aries OX=9940 GN=HSDL1	HSDL1	37.058	26.195	11.5	4	4	4	0.904	1.097	1.031	0.883	1.104	1.011	0.989	0.89422
W5PKT1	Uncharacterized protein OS=Ovis aries OX=9940 GN=C7orf31	C7orf31	67.52	213.27	42.1	21	44	21	1.128	1.162	1.143	0.846	0.784	0.853	0.723	0.00032238
W5PKT2	Radial spoke head 6 homolog A OS=Ovis aries OX=9940 GN=RSPH6A	RSPH6A	80.647	141.84	24.1	14	38	14	1.069	1.098	1.166	0.857	0.869	0.842	0.77	0.00067641
W5PKT3	Serine/threonine-protein phosphatase OS=Ovis aries OX=9940 GN=PPP3CC	PPP3CC	59.288	78.028	23	10	14	6	0.894	0.896	0.903	1.164	1.169	1.141	1.29	2.9979e-06
W5PKU3	Uncharacterized protein OS=Ovis aries OX=9940	---	70.843	12.571	2.5	2	2	2	0.403	0.437	0.432	1.947	1.562	1.793	4.168	3.6348e-05
W5PKU9	Ubiquinol-cytochrome c reductase complex assembly factor 2 OS=Ovis aries OX=9940 GN=UQCC2	UQCC2	15.924	23.17	16.2	2	2	2	0.957	1.209	1.078	0.871	0.887	0.955	0.836	0.074881
W5PKV1	Uncharacterized protein OS=Ovis aries OX=9940 GN=DNASE2	DNASE2	39.68	16.702	8.4	3	4	3
W5PKV4	Uncharacterized protein OS=Ovis aries OX=9940 GN=CCHCR1	CCHCR1	98.149	10.064	1.6	1	1	1	1.318	0.7	0.953	0.868	1.15	1.095	1.048	0.73794
W5PKW0	Uncharacterized protein OS=Ovis aries OX=9940 GN=PA2G4	PA2G4	43.83	41.816	13.2	5	5	1	0.95	0.925	1.184	1.001	0.943	1.019	0.969	0.76464
W5PKX4	Dynein assembly factor 1, axonemal OS=Ovis aries OX=9940 GN=DNAAF1	DNAAF1	81.361	6.813	1.3	1	1	1
W5PKX5	Quinoid dihydropteridine reductase OS=Ovis aries OX=9940 GN=QDPR	QDPR	23.806	10.451	10.7	1	2	1	0.859	0.397	0.948	1.579	1.057	1.456	1.857	0.089401
W5PKX6	Uncharacterized protein OS=Ovis aries OX=9940 GN=DCTN6	DCTN6	21.294	13.767	9.2	2	3	2	1.037	1.138	1.119	0.978	0.869	0.806	0.805	0.025697
W5PL17	Uncharacterized protein OS=Ovis aries OX=9940 GN=LOC101116368	LOC101116368	57.834	122.76	26.5	13	20	13	1.007	0.984	1.047	0.993	0.995	1.014	0.988	0.579
W5PL19	Uncharacterized protein OS=Ovis aries OX=9940 GN=MYL12B	MYL12B	19.692	17.245	17	2	2	2	0.688	0.641	1.202	1.758	0.915	0.965	1.437	0.28262
W5PL52	Uncharacterized protein OS=Ovis aries OX=9940 GN=GHITM	GHITM	37.014	35.989	11.6	5	7	5	1.079	0.987	1.145	0.953	0.868	0.957	0.865	0.054961
W5PL55	Activating transcription factor 6 OS=Ovis aries OX=9940 GN=ATF6	ATF6	63.769	14.729	4.4	2	2	2	0.965	0.772	0.901	1.045	1.227	1.257	1.338	0.029259
W5PL66	Uncharacterized protein OS=Ovis aries OX=9940 GN=PPA2	PPA2	38.416	146.49	41	14	33	14	0.942	0.932	1.011	1.067	1.021	1.109	1.108	0.042398
W5PL67	Succinate--CoA ligase [GDP-forming] subunit beta, mitochondrial OS=Ovis aries OX=9940 GN=SUCLG2	SUCLG2	46.637	251.18	57.6	24	58	24	1.058	1.046	1.067	0.961	0.906	0.889	0.869	0.0043153
W5PL69	Bleomycin hydrolase OS=Ovis aries OX=9940 GN=BLMH	BLMH	52.944	67.474	15.7	7	9	7	0.705	0.756	0.717	1.342	1.488	1.29	1.892	0.000179811
W5PL79	Aldehyde dehydrogenase 4 family member A1 OS=Ovis aries OX=9940 GN=ALDH4A1	ALDH4A1	66.084	129.14	27	13	16	13	0.994	0.954	1.049	1.017	0.916	0.954	0.963	0.41154
W5PL91	Protein-tyrosine sulfotransferase OS=Ovis aries OX=9940 GN=TPST1	TPST1	42.179	8.1771	3.2	1	1	1	1.065	0.927	1.059	0.905	1.047	1.033	0.978	0.75214
W5PLA6	Uncharacterized protein OS=Ovis aries OX=9940 GN=PPIL6	PPIL6	34.729	47.343	21.5	7	15	7	1.069	1.124	1.186	0.846	0.841	0.877	0.759	0.00109649
W5PLB6	Uncharacterized protein OS=Ovis aries OX=9940 GN=SPART	SPART	72.843	11.402	3.1	2	2	2	1	0.724	0.841	1.143	1.277	1.208	1.414	0.022902
W5PLB9	Proteasome 26S subunit, non-ATPase 11 OS=Ovis aries OX=9940 GN=PSMD11	PSMD11	48.008	77.741	20.4	8	15	8	0.878	0.881	0.826	1.204	1.202	1.186	1.39	0.000102726
W5PLE9	Uncharacterized protein OS=Ovis aries OX=9940 GN=ERP29	ERP29	28.991	10.617	8.5	2	2	2	1.085	0.632	0.983	1.163	1.276	1.018	1.28	0.20654
W5PLH2	Uncharacterized protein OS=Ovis aries OX=9940 GN=SIAE	SIAE	58.474	16.921	6.1	3	3	3	0.572	0.664	0.645	1.233	1.64	1.64	2.399	0.00118308
W5PLI6	Uncharacterized protein OS=Ovis aries OX=9940 GN=ENPP5	ENPP5	54.345	11.097	3.1	2	2	2
W5PLJ1	Uncharacterized protein OS=Ovis aries OX=9940 GN=DARS	DARS	57.096	53.426	14.4	6	7	6	1.003	0.797	0.806	1.093	1.333	1.148	1.371	0.029323
W5PLM2	Uncharacterized protein OS=Ovis aries OX=9940 GN=SUOX	SUOX	60.472	63.655	14.8	7	10	7	1.102	1.069	1.108	0.941	0.871	1.012	0.861	0.02782
W5PLM3	Sperm surface protein Sp17 OS=Ovis aries OX=9940 GN=SPA17	SPA17	18.622	137.27	62.1	11	48	11	1.044	1.022	1.063	0.95	0.911	0.988	0.911	0.022436
W5PLM5	Serine/threonine-protein phosphatase OS=Ovis aries OX=9940 GN=PPP5C	PPP5C	65.2	13.158	3.1	2	2	2	0.837	0.801	0.845	1.25	1.286	1.188	1.5	0.000140577
W5PLN7	Alpha-mannosidase OS=Ovis aries OX=9940	---	105.66	8.9107	7	6	13	1	0.726	0.688	0.686	1.324	1.341	1.56	2.012	0.00023847
W5PLQ7	Uncharacterized protein OS=Ovis aries OX=9940 GN=CCDC8	CCDC8	56.164	-2	2	1	1	1	0.75	0.683	0.716	1.348	1.373	1.441	1.937	3.9535e-05
W5PLQ9	Uncharacterized protein OS=Ovis aries OX=9940 GN=SBDS	SBDS	28.759	35.02	25.2	6	6	6	1.129	0.995	1.047	1.002	0.991	0.834	0.892	0.169363
W5PLR7	Uncharacterized protein OS=Ovis aries OX=9940 GN=XPO7	XPO7	124.05	142.76	18.9	16	24	16	0.848	0.846	0.822	1.208	1.316	1.164	1.466	0.00053911
W5PLS0	Carboxypeptidase D OS=Ovis aries OX=9940 GN=CPD	CPD	146.5	130.38	14.6	16	20	16	1.208	1.192	1.056	0.69	0.804	0.891	0.69	0.0119631
W5PLV3	RAB5B, member RAS oncogene family OS=Ovis aries OX=9940 GN=RAB5B	RAB5B	24.927	8.5006	19.4	4	6	1	0.868	0.766	0.866	1.194	1.314	1.198	1.482	0.00160259
W5PLW2	Uncharacterized protein OS=Ovis aries OX=9940 GN=SEMA3F	SEMA3F	89.206	13.955	3.2	2	2	2
W5PLW6	Uncharacterized protein OS=Ovis aries OX=9940 GN=ACADVL	ACADVL	75.805	323.31	43.1	28	79	28	1.061	1.061	1.04	0.934	0.927	0.958	0.892	0.00066006
W5PLY2	Eukaryotic translation initiation factor 3 subunit H OS=Ovis aries OX=9940 GN=EIF3H	EIF3H	32.411	27.903	16.9	4	5	4	0.926	0.946	0.987	1.038	1.028	1.161	1.129	0.050422
W5PLY6	Uncharacterized protein OS=Ovis aries OX=9940 GN=SLC25A19	SLC25A19	35.584	68.403	26.9	8	10	8	1.126	1.089	1.194	0.844	0.847	0.843	0.743	0.008184
W5PLZ0	Uncharacterized protein OS=Ovis aries OX=9940 GN=ATP6V1B2	ATP6V1B2	56.932	193.89	43.7	19	30	19	0.725	0.789	0.741	1.34	1.358	1.342	1.792	2.1136e-05
W5PM04	Uncharacterized protein OS=Ovis aries OX=9940	---	189.2	323.31	17	36	194	36	1.039	1.047	1.038	0.908	0.954	0.921	0.891	0.00149665
W5PM16	Calcium-transporting ATPase OS=Ovis aries OX=9940 GN=ATP2C2	ATP2C2	99.366	11.916	2.1	2	3	2	1.045	0.973	1.189	0.949	0.977	0.847	0.865	0.120444
W5PM24	Uncharacterized protein OS=Ovis aries OX=9940 GN=LYZL6	LYZL6	16.569	14.554	6.8	2	8	2	1.095	1.023	1.06	0.999	0.937	0.839	0.873	0.065197
W5PM26	X-ray radiation resistance associated 1 OS=Ovis aries OX=9940 GN=XRRA1	XRRA1	89.588	66.194	13.3	10	12	10	1.138	0.981	1.009	0.928	1.02	0.981	0.936	0.29242
W5PM44	Uncharacterized protein OS=Ovis aries OX=9940	---	159.26	251.45	19	31	52	31	0.944	0.981	0.94	1.078	1.137	1.062	1.144	0.0056365
W5PM65	Serine/threonine-protein phosphatase 2A 56 kDa regulatory subunit OS=Ovis aries OX=9940 GN=PPP2R5A	PPP2R5A	56.525	59.929	13.7	7	11	7	0.954	0.901	0.976	1.145	1.094	1.047	1.161	0.013242
W5PM70	Spastin OS=Ovis aries OX=9940 GN=SPAST	SPAST	68.376	6.3086	1.4	1	2	1	1.404	1.333	1.382	0.494	0.512	0.574	0.384	3.8131e-05
W5PM73	Uncharacterized protein OS=Ovis aries OX=9940 GN=UAP1	UAP1	58.691	12.377	5.2	2	2	2	1.024	0.929	0.958	1.156	0.946	1.058	1.086	0.28642
W5PM77	Uncharacterized protein OS=Ovis aries OX=9940 GN=AFG1L	AFG1L	54.858	25.8	8.5	4	5	4	1.251	1.226	1.473	0.684	0.539	0.57	0.454	0.00102105
W5PM86	Alpha-mannosidase OS=Ovis aries OX=9940	---	107.96	183.08	22.5	17	38	7	0.762	0.809	0.864	1.25	1.045	1.312	1.481	0.0075636
W5PMA0	AP complex subunit sigma OS=Ovis aries OX=9940 GN=AP2S1	AP2S1	17.014	12.115	16.2	2	2	2	1.181	1.084	1.081	0.706	1.037	0.858	0.777	0.083403
W5PMA2	Uncharacterized protein OS=Ovis aries OX=9940 GN=WDR78	WDR78	91.238	165.59	26.6	19	33	19	0.977	0.971	0.957	1.079	1.024	1.103	1.104	0.012743
W5PMC6	Uncharacterized protein OS=Ovis aries OX=9940	---	148.35	323.31	34.1	42	86	42	1.015	1.053	1.066	0.939	0.887	0.947	0.885	0.0083447
W5PMD1	Uncharacterized protein OS=Ovis aries OX=9940 GN=SPCS2	SPCS2	28.441	13.038	11.5	2	2	2	0.923
W5PMD2	Uncharacterized protein OS=Ovis aries OX=9940 GN=SEPT4	SEPT4	113.14	323.31	56.5	54	100	53	0.974	0.98	0.986	1.036	0.992	1.019	1.036	0.053462
W5PMF0	Uncharacterized protein OS=Ovis aries OX=9940 GN=RSPH1	RSPH1	34.738	160.79	44.2	11	35	11	1.055	1.138	1.116	0.865	0.887	0.866	0.791	0.00063764
W5PMF2	Diacylglycerol kinase OS=Ovis aries OX=9940 GN=DGKA	DGKA	82.628	41.232	8.7	5	7	5	0.993	0.904	1.03	0.966	1.079	1.072	1.065	0.29844
W5PMF6	Uncharacterized protein OS=Ovis aries OX=9940	---	41.757	19.04	7.2	3	3	3	0.847	0.855	0.94	1.295	1.016	1.195	1.327	0.023924
W5PMH0	Proteolipid protein 2 OS=Ovis aries OX=9940 GN=PLP2	PLP2	16.123	8.0811	8.9	1	2	1	0.872	0.891	0.891	1.023	1.277	1.202	1.32	0.054638
W5PMH6	Uncharacterized protein OS=Ovis aries OX=9940	---	23.087	9.5566	7.5	1	1	1	0.712	0.593	0.61	1.473	1.608	1.394	2.337	0.00026492
W5PMJ1	Uncharacterized protein OS=Ovis aries OX=9940	---	41.104	17.604	8.7	2	2	2	0.801	0.849	1.027	0.997	1.058	1.406	1.293	0.12556
W5PMJ7	NAD kinase 2, mitochondrial OS=Ovis aries OX=9940 GN=NADK2	NADK2	43.942	49.859	20.3	6	8	6	0.909	0.935	0.981	0.997	1.012	1.078	1.093	0.053477
W5PML1	Uncharacterized protein OS=Ovis aries OX=9940 GN=TLDC1	TLDC1	49.928	12.421	4.2	2	2	2
W5PMM5	Uncharacterized protein OS=Ovis aries OX=9940 GN=ERP44	ERP44	46.717	43.818	16.3	6	8	6	0.947	0.924	0.863	1.148	1.175	1.178	1.281	0.00102149
W5PMM7	Protein disulfide-isomerase OS=Ovis aries OX=9940 GN=PDIA3	PDIA3	50.909	94.115	33.6	13	15	13	0.877	0.934	0.911	1.057	1.132	1.089	1.204	0.0023383
W5PMP1	Uncharacterized protein OS=Ovis aries OX=9940 GN=COTL1	COTL1	16.01	12.115	12	2	3	2	0.703	0.545	0.728	1.608	1.379	1.4	2.22	0.00148326
W5PMQ9	Uncharacterized protein OS=Ovis aries OX=9940 GN=SAE1	SAE1	38.306	6.3549	3.8	1	1	1
W5PMS2	Uncharacterized protein OS=Ovis aries OX=9940 GN=NSF	NSF	83.121	274.97	36	26	41	26	0.801	0.775	0.812	1.275	1.276	1.323	1.622	1.62751e-05
W5PMX2	Uncharacterized protein OS=Ovis aries OX=9940 GN=C1orf141	C1orf141	49.712	60.628	18.3	8	8	8	1.066	1.045	1.16	0.93	0.916	0.93	0.849	0.037282
W5PMX3	Uncharacterized protein OS=Ovis aries OX=9940 GN=DNAJC11	DNAJC11	63.84	38.981	12	6	7	6	1.049	0.965	1.008	0.955	1.079	1.122	1.044	0.48508
W5PMX7	RAB35, member RAS oncogene family OS=Ovis aries OX=9940 GN=RAB35	RAB35	22.763	14	10.9	2	2	2
W5PMZ6	Alpha-mannosidase OS=Ovis aries OX=9940	---	113.73	62.561	16.1	14	23	4	0.899	0.844	0.877	1.156	1.215	1.149	1.344	0.00031882
W5PN01	Uncharacterized protein OS=Ovis aries OX=9940 GN=NDUFV3	NDUFV3	56.23	25.711	7.2	4	4	4	1.163	0.982	0.844	0.809	0.766	1.491	1.026	0.95458
W5PN31	Uncharacterized protein OS=Ovis aries OX=9940	---	15.14	74.951	57.6	10	43	9	1.059	1.034	1.038	0.962	0.896	0.891	0.878	0.0071202
W5PN44	Uncharacterized protein OS=Ovis aries OX=9940 GN=C6orf203	C6orf203	30.715	6.7408	3.4	1	1	1	1.067	1.126	1.234	0.909	0.769	0.8	0.723	0.0078814
W5PN65	Uncharacterized protein OS=Ovis aries OX=9940 GN=PI4K2A	PI4K2A	54.136	24.217	8.8	4	4	4
W5PN67	Uncharacterized protein OS=Ovis aries OX=9940 GN=FAM71B	FAM71B	63.149	228.79	30	21	48	21	1.344	1.366	1.349	0.497	0.532	0.586	0.398	0.0026967
W5PN85	Acetyl-CoA acetyltransferase 1 OS=Ovis aries OX=9940 GN=ACAT1	ACAT1	45.449	185.47	32.6	13	36	13	1.088	1.064	1.09	0.909	0.966	0.92	0.862	0.00179978
W5PN88	Uncharacterized protein OS=Ovis aries OX=9940 GN=EEF2	EEF2	95.451	36.639	7	6	6	6	0.935	1.131	1.071	0.994	0.994	0.868	0.91	0.26968
W5PNB3	Uncharacterized protein OS=Ovis aries OX=9940	---	25.015	-2	13.8	3	5	1
W5PNC2	Uncharacterized protein OS=Ovis aries OX=9940 GN=NANS	NANS	37.996	26.764	11.8	4	6	4	0.787	0.866	0.899	1.156	1.105	1.358	1.418	0.0094199
W5PNC6	Family with sequence similarity 221 member A OS=Ovis aries OX=9940 GN=FAM221A	FAM221A	32.934	42.005	27.2	6	7	6	0.907	0.913	0.894	1.003	1.2	1.22	1.261	0.068476
W5PNE0	Translocase of inner mitochondrial membrane 22 OS=Ovis aries OX=9940 GN=TIMM22	TIMM22	20.49	7.3378	7.7	1	1	1	1.023	0.892	0.931	0.866	1.28	1.111	1.144	0.3648
W5PNF2	Uncharacterized protein OS=Ovis aries OX=9940 GN=TEX36	TEX36	22.461	27.761	16.8	4	4	4	0.915	0.9	0.873	1.206	1.185	1.064	1.285	0.0038427
W5PNG6	Uncharacterized protein OS=Ovis aries OX=9940	---	9.2928	7.0425	12	1	1	1
W5PNH3	Leucine rich colipase like 1 OS=Ovis aries OX=9940 GN=LRCOL1	LRCOL1	18.294	33.301	32.3	5	7	5	0.926	0.915	0.821	1.108	1.027	1.075	1.206	0.0130755
W5PNM2	Uncharacterized protein OS=Ovis aries OX=9940 GN=STK11	STK11	49.393	13.045	6.4	2	2	2	0.996	0.875	0.79	1.089	1.252		1.32	0.069716
W5PNM5	Phosphoribosyl pyrophosphate synthetase 2 OS=Ovis aries OX=9940 GN=PRPS2	PRPS2	31.229	-2	6.3	3	3	1
W5PNM6	Uncharacterized protein OS=Ovis aries OX=9940 GN=NAPA	NAPA	33.204	41.213	22.4	6	7	6	0.932	0.946	0.994	0.903	1.167	1.049	1.086	0.37108
W5PNN6	Uncharacterized protein OS=Ovis aries OX=9940 GN=NDUFAF5	NDUFAF5	38.05	19.42	7	2	3	2	0.98	0.941	1.064	1.002	0.979	1.081	1.026	0.6106
W5PNP1	Milk fat globule-EGF factor 8 protein OS=Ovis aries OX=9940 GN=MFGE8	MFGE8	48.359	227.68	41.2	17	51	17	0.806	0.836	0.818	1.241	1.154	1.233	1.475	0.000104638
W5PNP5	T-complex 11 OS=Ovis aries OX=9940 GN=TCP11	TCP11	56.799	23.67	6.3	2	2	2	0.885	1.029	1.08	1.023	0.99	1.029	1.016	0.76812
W5PNR7	Succinate dehydrogenase complex iron sulfur subunit B OS=Ovis aries OX=9940 GN=SDHB	SDHB	31.134	59.714	25	7	11	7	0.873	0.818	0.928	1.215	1.222	1.115	1.356	0.0028961
W5PNT5	Uncharacterized protein OS=Ovis aries OX=9940 GN=PSMD6	PSMD6	45.505	130.61	32.9	13	17	13	0.75	0.782	0.825	1.259	1.274	1.167	1.57	0.00031876
W5PNV2	Serine/threonine-protein phosphatase OS=Ovis aries OX=9940 GN=PPP1CA	PPP1CA	37.512	167.05	40.6	15	51	1
W5PNV3	Uncharacterized protein OS=Ovis aries OX=9940 GN=AK1	AK1	23.385	139.09	69.9	14	38	14	0.963	0.941	0.915	1.068	1.059	1.071	1.134	0.00113706
W5PNV6	Coiled-coil domain containing 180 OS=Ovis aries OX=9940 GN=CCDC180	CCDC180	189.84	291.23	22.7	36	47	36	1.033	0.984	1.044	0.994	0.88	0.953	0.924	0.115239
W5PNW8	Uncharacterized protein OS=Ovis aries OX=9940 GN=ANKRD53	ANKRD53	60.178	25.781	6.2	2	2	2	1.003	1.031	1.092	1.089	0.861	0.924	0.919	0.29836
W5PNX0	Sperm flagellar 2 OS=Ovis aries OX=9940 GN=SPEF2	SPEF2	209.61	323.31	22.9	39	56	39	0.999	1.029	0.995	0.987	1.009	1.029	1.001	0.97058
W5PNX6	Uncharacterized protein OS=Ovis aries OX=9940 GN=PREP	PREP	80.611	160.44	31	18	25	18	0.728	0.732	0.798	1.452	1.362	1.272	1.81	0.000258
W5PNX7	Uncharacterized protein OS=Ovis aries OX=9940 GN=LOC101122926	LOC101122926	13.269	55.052	48.3	6	12	6	1.009	1.042	1.081	1.028	0.994	0.974	0.957	0.156204
W5PNY4	Pyridoxal kinase OS=Ovis aries OX=9940 GN=PDXK	PDXK	31.788	8.8936	6	1	1	1	0.908	0.827	1.023	1.086	1.16	1.117	1.219	0.035158
W5PNZ5	Peptidylprolyl isomerase OS=Ovis aries OX=9940 GN=FKBP4	FKBP4	54.879	135.63	32.4	15	19	15	0.656	0.703	0.748	1.41	1.347	1.387	1.967	7.6272e-05
W5PP03	Uncharacterized protein OS=Ovis aries OX=9940 GN=ATP5F1D	ATP5F1D	17.566	51.181	22.6	3	9	3	0.945	1.156	0.924	0.961	0.872	0.98	0.93	0.43768
W5PP11	ADP ribosylation factor guanine nucleotide exchange factor 2 OS=Ovis aries OX=9940 GN=ARFGEF2	ARFGEF2	197.38	33.137	5.6	9	11	5	0.817	0.697	0.598	1.378	1.484	1.355	1.997	0.00177525
W5PP20	Uncharacterized protein OS=Ovis aries OX=9940 GN=TRAPPC2	TRAPPC2	16.415	6.9692	5.7	1	2	1	1.172	0.954	0.751	1.409	0.758	1.042	1.115	0.69202
W5PP29	Zinc finger protein 638 OS=Ovis aries OX=9940 GN=ZNF638	ZNF638	220.02	11.318	0.8	2	2	2	1.385	1.385	1.384	0.524	0.543	0.464	0.369	0.002258
W5PP30	ATPase ASNA1 OS=Ovis aries OX=9940 GN=ASNA1	ASNA1	38.808	19.283	7.5	3	4	3	0.868	0.867	0.941	1.228	1.188	1.051	1.296	0.0091649
W5PP36	Uncharacterized protein OS=Ovis aries OX=9940 GN=ARL2	ARL2	20.907	15.978	11.4	2	3	2	0.935	0.924	0.95	1.015	1.16	1.123	1.174	0.0178996
W5PP37	ATP synthase subunit d, mitochondrial OS=Ovis aries OX=9940 GN=ATP5PD	ATP5PD	18.72	45.973	39.1	7	8	7	1.215	1.33	1.049	0.752	0.79	0.656	0.612	0.005245
W5PP41	Uncharacterized protein OS=Ovis aries OX=9940 GN=SRRM5	SRRM5	77.806	15.172	3.5	2	2	2	1.343	1.195	1.379	0.623	0.596	0.626	0.471	8.3648e-05
W5PP42	Uncharacterized protein OS=Ovis aries OX=9940 GN=TRMT10B	TRMT10B	36.541	-2	3.8	1	1	1	0.92	0.835	0.82	1.221	1.172	1.212	1.4	0.00087799
W5PP64	Uncharacterized protein OS=Ovis aries OX=9940 GN=FHL1	FHL1	33.472	174.24	58.8	16	35	16	1.027	1.069	1.06	0.962	0.944	0.942	0.902	0.00179996
W5PP67	FERM and PDZ domain containing 1 OS=Ovis aries OX=9940 GN=FRMPD1	FRMPD1	169.23	10.732	1.1	2	2	2	1.152	1.022	1.108	0.993	0.935	0.752	0.817	0.085077
W5PP77	Glyoxalase domain containing 4 OS=Ovis aries OX=9940 GN=GLOD4	GLOD4	52.984	14.684	4.4	2	2	2
W5PP87	Uncharacterized protein OS=Ovis aries OX=9940 GN=HACE1	HACE1	109.71	43.429	4	3	4	3	0.653	0.777	0.718	1.478	1.33	1.264	1.896	0.00071872
W5PPA8	Uncharacterized protein OS=Ovis aries OX=9940 GN=EMC8	EMC8	23.776	-2	3.3	1	1	1	1.196	1.194	1.268	0.694	0.75	0.736	0.596	7.5816e-05
W5PPC4	Uncharacterized protein OS=Ovis aries OX=9940 GN=CNBD1	CNBD1	58.611	24.604	7.1	3	3	3	1.081	1.058	1.04	0.861	0.976	0.975	0.885	0.044876
W5PPC7	Uncharacterized protein OS=Ovis aries OX=9940	---	11.745	36.269	35.4	4	7	4	0.824	0.906	0.797	1.164	1.165	1.175	1.387	0.0134812
W5PPC8	Uncharacterized protein OS=Ovis aries OX=9940 GN=GEMIN4	GEMIN4	121.14	14.228	2.1	2	2	2	1.059	0.921	0.914	0.916	1.2	1.079	1.104	0.35926
W5PPD3	Cartilage acidic protein 1 OS=Ovis aries OX=9940 GN=CRTAC1	CRTAC1	63.701	74.198	23	10	10	10	0.703	0.731	0.66	1.352	1.378	1.419	1.981	3.5813e-05
W5PPE8	Uncharacterized protein OS=Ovis aries OX=9940 GN=COX4I1	COX4I1	19.415	78.279	40.8	9	22	9	1.055	1.084	1.083	0.873	0.886	0.948	0.84	0.0028953
W5PPF1	Uncharacterized protein OS=Ovis aries OX=9940 GN=AGPAT3	AGPAT3	43.558	7.3235	2.6	1	2	1	1.057	1.166	1.021	0.891	0.933	0.899	0.839	0.0146598
W5PPG3	Aldehyde dehydrogenase 9 family member A1 OS=Ovis aries OX=9940 GN=ALDH9A1	ALDH9A1	51.297	256.71	43.3	21	44	21	0.949	0.869	0.905	1.231	1.111	1.156	1.285	0.0031004
W5PPG8	Binder of sperm protein homolog 1 OS=Ovis aries OX=9940 GN=BSPH1	BSPH1	11.411	6.3489	9.9	1	2	1	0.778	0.837	0.731	1.382	1.17	1.344	1.661	0.00143959
W5PPH1	Uncharacterized protein OS=Ovis aries OX=9940 GN=RHCG	RHCG	48.44	17.412	5.9	2	2	2	0.991	0.926	0.811	1.008	1.466	0.942	1.252	0.23544
W5PPH5	Uncharacterized protein OS=Ovis aries OX=9940 GN=SPATA17	SPATA17	43.259	48.907	21	7	10	7	0.959	1.179	1.136	0.959	1.014	0.785	0.842	0.159124
W5PPH6	Uncharacterized protein OS=Ovis aries OX=9940 GN=RPS3	RPS3	31.046	12.523	6.8	2	2	2	0.901	1.02	0.807	1.083	1.22	1.099	1.247	0.044336
W5PPI1	Uncharacterized protein OS=Ovis aries OX=9940 GN=ELSPBP1	ELSPBP1	26.035	229.68	61.4	17	58	17	1.033	1.073	1.023	0.903	0.979	0.926	0.897	0.0177833
W5PPL5	GrpE protein homolog OS=Ovis aries OX=9940 GN=GRPEL1	GRPEL1	24.516	39.409	30	6	7	6	1.021	1.12	0.992	0.926	0.8	0.82	0.813	0.023184
W5PPP6	NADH:ubiquinone oxidoreductase core subunit S7 OS=Ovis aries OX=9940 GN=NDUFS7	NDUFS7	20.803	33.646	25.1	5	8	5	1.05	0.993	1.027	0.959	0.917	0.998	0.936	0.086715
W5PPQ1	Uncharacterized protein OS=Ovis aries OX=9940	---	18.836	12.904	17.7	2	2	2	0.903	0.932	1.101	1.075	1.067	0.981	1.064	0.39582
W5PPQ3	Uncharacterized protein OS=Ovis aries OX=9940 GN=TRAPPC10	TRAPPC10	141.65	6.3171	0.7	1	1	1	1.204	0.941	1.272	0.829	0.761	0.913	0.733	0.045524
W5PPQ8	Uncharacterized protein OS=Ovis aries OX=9940 GN=JCHAIN	JCHAIN	18.144	17.888	27.7	2	2	2	0.74	1.042	0.765	1.361	1.096	1.167	1.423	0.046362
W5PPR9	Mitochondrial import inner membrane translocase subunit TIM17 OS=Ovis aries OX=9940 GN=TIMM17B	TIMM17B	18.279	34.757	21.5	2	3	2	1.025	1.058	1.031	1.031	0.866	0.994	0.928	0.227
W5PPS6	Clathrin light chain OS=Ovis aries OX=9940 GN=CLTA	CLTA	22.954	32.665	16.7	5	7	5	0.784	0.707	0.658	1.316	1.473	1.341	1.922	0.00044263
W5PPT2	Chromosome 1 open reading frame 158 OS=Ovis aries OX=9940 GN=C1orf158	C1orf158	23.523	66.289	55	9	24	9	1.015	0.976	1.007	0.992	0.974	0.989	0.986	0.33968
W5PPT6	Tubulin beta chain OS=Ovis aries OX=9940 GN=TUBB	TUBB	49.67	323.31	61.5	28	340	2	0.9	1.028	0.889	0.993	1.228	1.064	1.166	0.123083
W5PPT8	Uncharacterized protein OS=Ovis aries OX=9940	---	16.877	6.3825	8.6	1	1	1
W5PPU0	Uncharacterized protein OS=Ovis aries OX=9940 GN=SPR	SPR	28.731	46.908	24.3	5	6	5	0.844	0.839	0.923	1.149	1.249	1.065	1.329	0.0069372
W5PPU9	Uncharacterized protein OS=Ovis aries OX=9940	---	9.7422	7.4952	12.8	1	2	1	1.045	1.004	1.056	0.987	1.017	0.904	0.937	0.159343
W5PPW9	Lysophospholipase like 1 OS=Ovis aries OX=9940 GN=LYPLAL1	LYPLAL1	22.707	15.513	13.2	2	3	2	0.874	0.842	0.839	1.404	1.067	1.154	1.419	0.053416
W5PPZ7	Uncharacterized protein OS=Ovis aries OX=9940	---	24.649	24.371	18.3	4	4	4	1.035	1.25	0.922	0.974	1.034	0.762	0.864	0.31738
W5PPZ8	Coiled-coil domain containing 114 OS=Ovis aries OX=9940 GN=CCDC114	CCDC114	76.216	280.1	32.3	23	39	23	1.075	1.132	1.159	0.87	0.838	0.833	0.755	0.00041982
W5PQ00	Uncharacterized protein OS=Ovis aries OX=9940 GN=DIABLO	DIABLO	30.56	12.462	6.3	2	2	2	1.084	1.044	1.096	1.052	0.87	0.826	0.852	0.092504
W5PQ12	Uncharacterized protein OS=Ovis aries OX=9940 GN=ACRV1	ACRV1	29.344	246.24	20.9	9	174	9	1.165	1.153	1.158	0.813	0.762	0.821	0.689	0.0039821
W5PQ18	Synaptogyrin OS=Ovis aries OX=9940 GN=SYNGR4	SYNGR4	25.51	11.834	3.8	2	4	2	0.698	0.767	0.69	1.2	1.851	1.283	2.011	0.0080047
W5PQ27	Uncharacterized protein OS=Ovis aries OX=9940 GN=GATD3A	GATD3A	28.689	136.22	40.5	11	24	11	1.055	1.033	1.044	0.955	0.894	0.945	0.892	0.0058246
W5PQ33	Family with sequence similarity 221 member B OS=Ovis aries OX=9940 GN=FAM221B	FAM221B	45.793	42.404	13.3	4	6	4	1.002	0.92	0.955	1.045	1.117	1.048	1.116	0.029076
W5PQ34	Uncharacterized protein OS=Ovis aries OX=9940 GN=DDB1	DDB1	128.38	38.405	5.1	5	5	5	0.829	0.754	0.791	1.103	1.396	1.373	1.631	0.0038788
W5PQ42	DAZ associated protein 1 OS=Ovis aries OX=9940 GN=DAZAP1	DAZAP1	42.935	28.591	14.2	4	4	4	0.88	0.894	0.829	1.256	1.095	1.277	1.394	0.0035953
W5PQ45	Uncharacterized protein OS=Ovis aries OX=9940 GN=HINT2	HINT2	17.173	94.913	51.5	6	20	6	1.036	0.931	0.972	0.973	1.07	1.019	1.042	0.37614
W5PQ48	Uncharacterized protein OS=Ovis aries OX=9940	---	51.789	18.536	6.9	3	4	3	0.891	1.037	1.025	1.022	0.962	1.113	1.049	0.49706
W5PQ61	Uncharacterized protein OS=Ovis aries OX=9940 GN=SPAG8	SPAG8	52.066	169.61	42.8	16	32	16	1.096	1.043	1.08	0.838	0.93	0.97	0.851	0.023525
W5PQ64	Cilia and flagella associated protein 157 OS=Ovis aries OX=9940 GN=CFAP157	CFAP157	62.153	192.04	40.4	23	32	23	1	0.999	1.063	0.964	1.006	0.973	0.961	0.180044
W5PQ69	Uncharacterized protein OS=Ovis aries OX=9940 GN=LRRC43	LRRC43	65.871	47.111	9.9	5	5	5	0.953	0.938	0.998	1.042	1.176	0.974	1.105	0.170736
W5PQ72	Uncharacterized protein OS=Ovis aries OX=9940	---	13.234	6.7068	8.7	1	1	1
W5PQ92	Uncharacterized protein OS=Ovis aries OX=9940 GN=WDR93	WDR93	77.679	64.122	14.5	9	14	9	1.11	1.104	1.127	1.094	0.872	0.858	0.845	0.157003
W5PQ96	Ciliary rootlet coiled-coil, rootletin OS=Ovis aries OX=9940 GN=CROCC	CROCC	213.79	-2	0.4	1	1	1
W5PQ98	ARP3 actin related protein 3 homolog OS=Ovis aries OX=9940 GN=ACTR3	ACTR3	45.939	18.685	5.5	1	1	1	0.788	1.022	0.952	1.219	1.177	0.95	1.211	0.156099
W5PQA8	Peroxiredoxin 6 OS=Ovis aries OX=9940 GN=PRDX6	PRDX6	25.28	70.545	41.4	10	13	10	0.798	0.846	0.882	1.286	1.22	1.135	1.441	0.00140471
W5PQA9	Uncharacterized protein OS=Ovis aries OX=9940	---	13.463	11.84	12.8	2	2	2	0.579	0.695	0.672	1.512	1.417	1.49	2.271	0.00015897
W5PQB5	Uncharacterized protein OS=Ovis aries OX=9940 GN=TEX26	TEX26	33.675	72.707	31	11	16	11	1.08	1.093	1.054	1.002	0.873	0.965	0.88	0.038296
W5PQB6	Uncharacterized protein OS=Ovis aries OX=9940 GN=ACSL5	ACSL5	75.909	77.823	18.6	11	15	11	0.999	1.055	0.985	1.04	1.011	0.971	0.994	0.85666
W5PQC5	60S acidic ribosomal protein P0 OS=Ovis aries OX=9940 GN=RPLP0	RPLP0	33.998	10.665	5.4	2	2	2
W5PQC8	Sulfurtransferase OS=Ovis aries OX=9940 GN=TSTD3	TSTD3	17.967	31.065	27.7	3	6	3	1.101	1.069	1.074	0.87	0.875	0.891	0.813	5.9075e-05
W5PQD0	Uncharacterized protein OS=Ovis aries OX=9940	---	14.555	20.592	24.2	3	5	3	0.493	0.451	0.58	1.671	1.552	1.754	3.266	0.000135373
W5PQE3	Non-lysosomal glucosylceramidase OS=Ovis aries OX=9940 GN=GBA2	GBA2	103.94	20.2	3.7	3	4	3
W5PQF0	T-complex protein 1 subunit eta OS=Ovis aries OX=9940 GN=CCT7	CCT7	59.442	314.65	53.6	28	52	28	0.851	0.818	0.804	1.189	1.204	1.255	1.475	7.868e-05
W5PQF6	Uncharacterized protein OS=Ovis aries OX=9940 GN=PATE2	PATE2	13.171	19.928	20.5	3	3	3
W5PQG5	Adenylyl cyclase-associated protein OS=Ovis aries OX=9940 GN=CAP2	CAP2	53.957	-2	1.6	1	1	1	1.047	1.141	1.08	1.005	0.838	0.844	0.822	0.036937
W5PQG6	Uncharacterized protein OS=Ovis aries OX=9940 GN=ISYNA1	ISYNA1	55.654	168.77	26.6	14	23	14	0.693	0.699	0.707	1.383	1.348	1.394	1.965	2.6627e-07
W5PQI4	alpha-1,2-Mannosidase OS=Ovis aries OX=9940 GN=EDEM2	EDEM2	64.814	-2	1.2	1	1	1
W5PQI7	Uncharacterized protein OS=Ovis aries OX=9940	---	16.353	120.17	39.1	7	22	7	1.112	1.036	1.072	0.881	0.889	0.888	0.825	0.0114236
W5PQJ3	Uncharacterized protein OS=Ovis aries OX=9940 GN=LOC101112445	LOC101112445	80.836	19.476	6.9	4	6	2	0.76	0.868	1.028	1.25	1.042	0.989	1.235	0.130325
W5PQJ5	Uncharacterized protein OS=Ovis aries OX=9940 GN=AMACR	AMACR	42.349	24.506	10.9	4	5	4	1.041	0.953	0.971	1.135	0.91	1.044	1.042	0.61872
W5PQL6	ALMS1, centrosome and basal body associated protein OS=Ovis aries OX=9940 GN=ALMS1	ALMS1	446.14	323.31	14.2	40	60	40	1.131	1.174	1.181	0.77	0.802	0.786	0.676	2.3093e-05
W5PQR0	Family with sequence similarity 129 member B OS=Ovis aries OX=9940 GN=FAM129B	FAM129B	81.686	6.2278	1.2	1	1	1
W5PQR6	Uncharacterized protein OS=Ovis aries OX=9940 GN=EFCAB3	EFCAB3	57.704	110.8	23	13	20	13	1.102	1.203	1.179	0.766	0.748	0.874	0.685	0.002344
W5PQT7	Uncharacterized protein OS=Ovis aries OX=9940 GN=SLC9C2	SLC9C2	131.27	49.276	6.1	6	10	6	0.95	0.943	1.016	0.992	1.069	1.141	1.101	0.112885
W5PQT9	NADPH:adrenodoxin oxidoreductase, mitochondrial OS=Ovis aries OX=9940 GN=FDXR	FDXR	53.974	90.77	29.4	12	16	12	1.066	1.106	1.058	0.96	0.939	0.937	0.878	0.00117812
W5PQU1	Uncharacterized protein OS=Ovis aries OX=9940 GN=CCDC38	CCDC38	65.844	113.37	27.6	14	17	14	1.011	1.07	1.032	0.908	0.933	0.924	0.888	0.0029986
W5PQU5	Nucleoside diphosphate kinase OS=Ovis aries OX=9940 GN=NME4	NME4	20.973	51.728	34.2	7	20	7	0.975	0.973	0.936	1.073	0.791	1.025	1.002	0.94972
W5PQW1	Uncharacterized protein OS=Ovis aries OX=9940 GN=SLC9B1	SLC9B1	55.326	82.191	19.7	8	14	8	1.102	1.177	1.224	0.698	0.743	0.844	0.652	0.0025237
W5PQX3	Uncharacterized protein OS=Ovis aries OX=9940 GN=PCSK4	PCSK4	77.367	21.384	4.1	3	6	3	0.973	0.998	1.029	1.01	0.954	1.056	1.007	0.8658
W5PQX8	Uncharacterized protein OS=Ovis aries OX=9940	---	162.58	6.2753	0.7	1	1	1	0.914	0.919	0.902	1.144	1.02	1.225	1.239	0.058816
W5PQY2	Uncharacterized protein OS=Ovis aries OX=9940 GN=CTH	CTH	44.435	15.974	5.9	2	2	2	0.755	0.741	0.703	1.299	1.372	1.427	1.864	5.8186e-05
W5PQY9	Uncharacterized protein OS=Ovis aries OX=9940	---	79.817	26.809	4.9	4	5	2	1.43	1.134	0.851	0.89	0.618	1.006	0.736	0.21984
W5PQZ5	Uncharacterized protein OS=Ovis aries OX=9940 GN=GDE1	GDE1	37.669	28.577	13.6	5	6	5	0.903	1.078	0.91	0.923	1.038	0.932	1.001	0.97108
W5PR04	Isocitrate dehydrogenase [NADP] OS=Ovis aries OX=9940 GN=IDH2	IDH2	48.786	140.08	42.4	17	37	16	1.024	1.057	0.99	0.978	0.968	1.004	0.961	0.140876
W5PR14	Family with sequence similarity 3 member D OS=Ovis aries OX=9940 GN=FAM3D	FAM3D	25.386	20.861	14.3	3	5	3	0.392	0.435	0.446	1.352	1.859	1.476	3.682	0.00022429
W5PR16	Uncharacterized protein OS=Ovis aries OX=9940 GN=ABHD11	ABHD11	34.586	59.772	25.2	7	11	7	1.111	0.96	1.024	1.018	0.917	1.128	0.99	0.87602
W5PR23	Uncharacterized protein OS=Ovis aries OX=9940 GN=CSE1L	CSE1L	110.43	43.599	6.6	6	7	6	0.818	1.011	0.917	1.049	1.223	1.112	1.232	0.049901
W5PR28	Uncharacterized protein OS=Ovis aries OX=9940	---	47.304	36.624	13.7	5	5	5
W5PR29	Phospholipid-transporting ATPase OS=Ovis aries OX=9940	---	133.41	103.6	13.7	14	17	14	1.08	1.033	1.025	0.867	0.963	0.92	0.876	0.0183612
W5PR48	Hypoxanthine phosphoribosyltransferase OS=Ovis aries OX=9940	---	24.674	48.903	17	3	6	3	0.82	0.829	0.844	1.23	1.142	1.274	1.462	0.00034001
W5PR64	Uncharacterized protein OS=Ovis aries OX=9940 GN=MUT	MUT	83.73	35.426	6.5	4	5	4	1.108	0.982	1.075	1.017	0.986	0.831	0.895	0.194137
W5PR68	Receptor expression-enhancing protein OS=Ovis aries OX=9940 GN=REEP6	REEP6	20.593	27.082	16.8	3	6	3	1.128	1.003	0.925	0.969	0.928	0.971	0.938	0.36736
W5PR77	Uncharacterized protein OS=Ovis aries OX=9940 GN=CFAP69	CFAP69	106.09	88.056	13.1	10	15	10	1.072	0.979	1.046	0.864	1.082	1.03	0.961	0.584
W5PR95	40S ribosomal protein S26 OS=Ovis aries OX=9940	---	13.517	9.8034	12.3	1	1	1
W5PRA0	Uncharacterized protein OS=Ovis aries OX=9940 GN=BPNT1	BPNT1	33.469	49.754	22.7	7	8	7	0.901	0.999	0.978	1.026	1.057	1.095	1.104	0.052935
W5PRB3	CDGSH iron sulfur domain 2 OS=Ovis aries OX=9940 GN=CISD2	CISD2	11.631	10.58	24.5	2	2	2
W5PRD0	Uncharacterized protein OS=Ovis aries OX=9940 GN=IZUMO1	IZUMO1	37.885	266.15	38.5	13	42	13	0.954	0.989	1.029	1.023	0.971	1.055	1.026	0.4785
W5PRD3	Maestro heat like repeat family member 9 OS=Ovis aries OX=9940 GN=MROH9	MROH9	100.94	36.492	6.1	4	5	4	1.009	1.111	1.057	0.868	0.979	0.963	0.884	0.057863
W5PRD7	Uncharacterized protein OS=Ovis aries OX=9940 GN=STOML2	STOML2	38.785	72.488	27.5	7	8	7	1.034	0.984	1.084	1.01	0.926	0.956	0.932	0.137337
W5PRF8	Uncharacterized protein OS=Ovis aries OX=9940	---	49.458	290.94	52	21	61	21	1.108	1.065	1.065	0.888	0.889	0.905	0.828	0.00020301
W5PRG3	Uncharacterized protein OS=Ovis aries OX=9940 GN=ZPBP2	ZPBP2	37.425	210.71	45.4	17	56	17	1.082	1.072	1.019	1.023	0.958	0.944	0.922	0.057682
W5PRG8	Uncharacterized protein OS=Ovis aries OX=9940 GN=CREG1	CREG1	27.136	31.948	17.5	3	6	3	0.493	0.501	0.538	1.695	1.686	1.588	3.243	2.0827e-06
W5PRH3	Eukaryotic translation initiation factor 6 OS=Ovis aries OX=9940 GN=EIF6	EIF6	26.644	45.499	25.3	4	7	4	0.875	0.812	0.767	1.149	1.278	1.199	1.478	0.00134426
W5PRH4	Uncharacterized protein OS=Ovis aries OX=9940 GN=DGUOK	DGUOK	32.089	44.923	12.3	2	2	2	1.178	1.304	1.154	0.737	0.756	0.714	0.607	0.00026469
W5PRI4	Fms related tyrosine kinase 1 OS=Ovis aries OX=9940 GN=FLT1	FLT1	136.62	22.107	2.2	2	3	2	0.827	1.164	1.059	1.128	0.89	0.94	0.97	0.84642
W5PRJ2	Uncharacterized protein OS=Ovis aries OX=9940 GN=CATSPERB	CATSPERB	126.34	6.8081	1.4	1	1	1
W5PRJ4	Valosin containing protein OS=Ovis aries OX=9940 GN=VCP	VCP	89.932	323.31	47.2	34	87	34	0.795	0.793	0.791	1.263	1.297	1.234	1.595	0.00095952
W5PRM8	Uncharacterized protein OS=Ovis aries OX=9940	---	39.2	137.72	34	10	59	10	1.02	1.011	0.984	1.028	1.035	0.988	1.012	0.55032
W5PRP1	Na(+)/H(+) exchange regulatory cofactor NHE-RF OS=Ovis aries OX=9940 GN=SLC9A3R1	SLC9A3R1	39.658	20.842	9.5	3	3	3	0.767	0.789	0.729	1.307	1.285	1.388	1.742	7.623e-05
W5PRQ6	Uncharacterized protein OS=Ovis aries OX=9940 GN=VPS35L	VPS35L	110.03	11.249	3.2	2	4	2	0.225	0.302	0.251	2.142	1.858	1.939	7.634	2.4353e-05
W5PRQ7	Uncharacterized protein OS=Ovis aries OX=9940 GN=LOC101110212	LOC101110212	148.15	101.83	8.5	10	16	10	1.068	1.145	1.044	0.861	0.904	0.86	0.806	0.0026249
W5PRR5	Leukotriene A(4) hydrolase OS=Ovis aries OX=9940 GN=LTA4H	LTA4H	69.593	89.886	18.9	10	10	10	0.811	0.829	0.921	1.095	1.165	1.264	1.376	0.0050578
W5PRS0	Chromosome 6 open reading frame 136 OS=Ovis aries OX=9940 GN=C6orf136	C6orf136	35.54	6.8987	3.8	1	1	1
W5PRS1	Uncharacterized protein OS=Ovis aries OX=9940 GN=UQCC1	UQCC1	34.089	6.405	3	1	1	1	1.477	1.382	1.395	0.442	0.472	0.492	0.331	3.9044e-06
W5PRS8	Uncharacterized protein OS=Ovis aries OX=9940	---	167.02	283.64	17.8	24	59	24	1.166	1.17	1.136	0.794	0.828	0.8	0.698	2.1283e-05
W5PRT7	Cytochrome c oxidase subunit 6A, mitochondrial OS=Ovis aries OX=9940 GN=COX6A1	COX6A1	12.141	22.218	42.7	2	8	2	0.991	0.84	0.967	1.041	0.982	1.115	1.122	0.14072
W5PRU1	Uncharacterized protein OS=Ovis aries OX=9940 GN=C11orf65	C11orf65	33.844	19.739	11.9	3	4	3	1.001	0.99	1.043	0.801	1.053	1.148	0.989	0.86102
W5PRU5	Uncharacterized protein OS=Ovis aries OX=9940 GN=MANBA	MANBA	101.42	218	32.7	28	56	28	0.345	0.361	0.404	1.875	1.785	1.729	4.855	3.6205e-06
W5PRV1	Adenylate cyclase 10 OS=Ovis aries OX=9940 GN=ADCY10	ADCY10	186.48	96.462	7.6	12	14	12	1.039	1.102	1.08	0.913	0.992	0.928	0.88	0.0137835
W5PRV5	Ankyrin repeat domain 45 OS=Ovis aries OX=9940 GN=ANKRD45	ANKRD45	28.791	40.981	20.1	5	7	5	1.059	1.066	1.147	0.875	0.828	0.931	0.805	0.0068781
W5PRX5	BolA family member 3 OS=Ovis aries OX=9940 GN=BOLA3	BOLA3	12.438	34.761	41.8	4	9	4	1.028	1.056	1.064	0.959	0.958	0.908	0.897	0.006502
W5PRY6	Uncharacterized protein OS=Ovis aries OX=9940 GN=ATAD5	ATAD5	212.96	11.342	1.1	2	2	2	1.091	1.043	1.025	1.012	0.914	0.911	0.898	0.050621
W5PRZ8	Uncharacterized protein OS=Ovis aries OX=9940 GN=IARS2	IARS2	97.838	140.86	22.1	16	24	16	1.042	1.007	1.008	0.919	0.949	0.916	0.911	0.004197
W5PS02	Uncharacterized protein OS=Ovis aries OX=9940 GN=IQCK	IQCK	26.282	15.862	17.7	2	3	2	1.118	0.888	1.039	0.94	1.133	0.924	0.984	0.87584
W5PS03	Uncharacterized protein OS=Ovis aries OX=9940 GN=ARMC12	ARMC12	38.439	63.901	21.6	8	14	8	1.01	0.983	0.945	0.907	1.019	0.96	0.982	0.65618
W5PS06	Transmembrane protein 134 OS=Ovis aries OX=9940 GN=TMEM134	TMEM134	19.641	12.739	6.1	2	2	2	0.438	0.395	0.404	1.877	1.862	1.618	4.331	1.70681e-05
W5PS18	Uncharacterized protein OS=Ovis aries OX=9940	---	54.367	96.788	27.8	14	26	14	1.058	1.1	1.07	0.917	0.945	0.882	0.85	0.0021369
W5PS22	WNK lysine deficient protein kinase 1 OS=Ovis aries OX=9940 GN=WNK1	WNK1	243.73	17.465	1.2	3	3	2	0.814	0.776	0.808	1.248	1.28	1.308	1.6	1.99694e-05
W5PS45	Alpha-mannosidase OS=Ovis aries OX=9940	---	113.38	6.8252	0.9	1	1	1	0.824	1.052	0.968	0.98	1.052	1.207	1.139	0.23584
W5PS50	Mitochondrial pyruvate carrier OS=Ovis aries OX=9940 GN=MPC2	MPC2	14.282	30.925	19.7	3	8	3	1.058	1.047	1.004	0.845	1.015	0.851	0.872	0.086462
W5PS56	Uncharacterized protein OS=Ovis aries OX=9940	---	58.247	115.31	15.6	5	7	5	0.957	1.085	1.079	0.95	0.863	0.936	0.881	0.067539
W5PS81	Uncharacterized protein OS=Ovis aries OX=9940 GN=GDPD1	GDPD1	38.851	38.857	20.5	6	7	6	1.031	0.918	1.2	0.841	1.136	0.878	0.907	0.45342
W5PS86	Espin OS=Ovis aries OX=9940 GN=ESPN	ESPN	89.129	19.335	3.7	3	3	3	1.107	0.797	0.905	1.222	0.914	1.166	1.176	0.28224
W5PS88	Aspartate aminotransferase OS=Ovis aries OX=9940 GN=GOT1	GOT1	46.47	156.2	40.9	17	30	17	0.758	0.775	0.82	1.358	1.221	1.245	1.625	0.0002753
W5PS90	Dynein light chain OS=Ovis aries OX=9940 GN=DYNLL1	DYNLL1	10.566	127.77	68.1	8	64	4	1.071	1.028	1.04	0.995	0.903	0.912	0.895	0.028178
W5PS94	Uncharacterized protein OS=Ovis aries OX=9940 GN=NUCB1	NUCB1	53.521	193.26	38	17	25	17	0.446	0.503	0.468	1.745	1.748	1.653	3.632	2.6088e-06
W5PS99	Uncharacterized protein OS=Ovis aries OX=9940 GN=CRISP2	CRISP2	27.187	133.99	41	13	22	13	0.964	1.017	0.981	0.997	0.956	1.041	1.011	0.74
W5PSA0	Uncharacterized protein OS=Ovis aries OX=9940 GN=DHDH	DHDH	36.785	11.666	5.6	2	2	2
W5PSA6	Uncharacterized protein OS=Ovis aries OX=9940 GN=RMDN1	RMDN1	31.507	51.7	28.8	7	11	7	0.93	0.992	0.998	0.962	1.019	1.039	1.034	0.3566
W5PSA9	Uncharacterized protein OS=Ovis aries OX=9940	---	273.21	86.388	6	12	12	12	1.024	1.051	1.131	0.977	0.929	0.978	0.9	0.0372
W5PSC3	Uncharacterized protein OS=Ovis aries OX=9940 GN=PSMD9	PSMD9	24.256	14.337	9.5	2	4	2	0.891	0.862	0.886	1.27	1.076	1.17	1.332	0.0043413
W5PSC5	Myosin IC OS=Ovis aries OX=9940 GN=MYO1C	MYO1C	121.4	9.15	1.6	1	1	1	0.946	0.738	1.043	1.012	1.461	0.942	1.252	0.27368
W5PSD1	Uncharacterized protein OS=Ovis aries OX=9940 GN=LOC101119721	LOC101119721	6.5195	7.2409	21.4	1	2	1	0.952	1.228	1.118	0.782	0.847	1.012	0.801	0.104719
W5PSF2	Uncharacterized protein OS=Ovis aries OX=9940	---	59.388	87.369	16.6	9	15	9	0.989	0.957	0.992	0.992	0.998	1.06	1.038	0.198458
W5PSF3	Diazepam binding inhibitor, acyl-CoA binding protein OS=Ovis aries OX=9940 GN=DBI	DBI	11.601	61.49	53.5	6	27	6	0.783	0.851	0.818	1.293	1.229	1.214	1.524	0.000163084
W5PSF8	Uncharacterized protein OS=Ovis aries OX=9940 GN=CRYZ	CRYZ	35.293	125.83	29.1	8	17	8	0.78	0.8	0.871	1.263	1.243	1.311	1.557	0.00027719
W5PSG8	Uncharacterized protein OS=Ovis aries OX=9940 GN=HDDC3	HDDC3	20.483	7.1824	7.8	1	1	1
W5PSI1	Uncharacterized protein OS=Ovis aries OX=9940 GN=PSMD3	PSMD3	61.662	106.72	25.7	13	19	13	0.844	0.846	0.849	1.142	1.297	1.197	1.432	0.0106392
W5PSI3	Uncharacterized protein OS=Ovis aries OX=9940 GN=TIPRL	TIPRL	27.631	12.882	8.4	2	2	2
W5PSJ3	Uncharacterized protein OS=Ovis aries OX=9940 GN=DCTN1	DCTN1	143.11	145.64	15.3	17	24	17	0.6	0.614	0.622	1.505	1.538	1.508	2.479	1.1127e-07
W5PSJ9	Uncharacterized protein OS=Ovis aries OX=9940 GN=DROSHA	DROSHA	138.3	-2	0.8	1	1	1	1.081	0.856	1.037	1.027	1.118	0.943	1.038	0.66788
W5PSK0	Deoxyribonuclease OS=Ovis aries OX=9940 GN=DNASE1L3	DNASE1L3	35.307	140.55	38.1	15	22	15	0.827	0.863	0.791	1.211	1.296	1.229	1.506	0.00022424
W5PSK1	Uncharacterized protein OS=Ovis aries OX=9940 GN=HYOU1	HYOU1	111.43	121.6	17.6	14	17	14	0.837	0.804	0.871	1.303	1.165	1.267	1.487	0.00063532
W5PSK8	Uncharacterized protein OS=Ovis aries OX=9940 GN=MARCH10	MARCH10	91.049	13.565	1.5	1	2	1	0.911	1.06	1.04	0.902	1.26	0.866	1.006	0.96062
W5PSL1	Uncharacterized protein OS=Ovis aries OX=9940 GN=MTIF3	MTIF3	30.048	13.981	7.8	1	1	1
W5PSL3	Uncharacterized protein OS=Ovis aries OX=9940 GN=CRISP1	CRISP1	28.144	24.543	13	3	11	3	0.588	0.568	0.605	1.669	1.511	1.57	2.697	4.2234e-06
W5PSL4	Uncharacterized protein OS=Ovis aries OX=9940	---	92.128	46.563	8.5	7	11	7	1.115	1.111	0.949	0.85	1.098	0.862	0.885	0.26918
W5PSM0	Uncharacterized protein OS=Ovis aries OX=9940 GN=OSTF1	OSTF1	23.756	8.1771	5.6	1	2	1	0.839	0.837	0.938	1.075	1.315	1.164	1.36	0.0118414
W5PSN9	Acyl-CoA thioesterase 7 OS=Ovis aries OX=9940 GN=ACOT7	ACOT7	42.571	18.338	7	2	2	2	1.065	1.113	1.049	0.821	0.966	0.96	0.851	0.043462
W5PSP6	Uncharacterized protein OS=Ovis aries OX=9940 GN=NMRK1	NMRK1	23.505	15.72	16.6	2	3	2	0.824	1.016	1.003	0.999	0.981	1.258	1.139	0.28928
W5PSQ7	Uncharacterized protein OS=Ovis aries OX=9940	---	25.152	41.497	23	4	8	4	0.513	0.573	0.554	1.585	1.565	1.423	2.788	2.3291e-05
W5PSQ9	Uncharacterized protein OS=Ovis aries OX=9940	---	32.711	112.92	47	12	24	12	1.034	0.998	1.049	0.947	0.926	0.949	0.916	0.0063826
W5PSR4	Uncharacterized protein OS=Ovis aries OX=9940 GN=PDILT	PDILT	66.695	27.626	6.4	4	6	4	1.048	0.933	0.949	1.039	1.039	1.062	1.072	0.129238
W5PST6	Uncharacterized protein OS=Ovis aries OX=9940 GN=SLC44A5	SLC44A5	83.44	38.432	7.5	4	6	4	1.015	1.038	1.028	0.935	0.852	1.048	0.92	0.28638
W5PST9	Beta-defensin OS=Ovis aries OX=9940 GN=DEFB133	DEFB133	6.9084	22.971	49.2	3	4	3	0.785	0.862	0.799	1.245	1.276	1.232	1.534	0.000144513
W5PSU3	Defensin beta 113 OS=Ovis aries OX=9940 GN=DEFB113	DEFB113	8.2287	7.6317	18.6	1	1	1	0.369	0.344	0.309	2.008	1.911	1.721	5.519	1.77875e-05
W5PSU4	tRNA(His) guanylyltransferase OS=Ovis aries OX=9940 GN=THG1L	THG1L	34.79	7.0718	3.7	1	1	1
W5PSU5	Uncharacterized protein OS=Ovis aries OX=9940 GN=C3H2orf81	C3H2orf81	65.58	68.234	15	6	10	6	1.063	1.098	0.905	0.982	1.258	0.831	1.002	0.94702
W5PSU9	IQ motif containing N OS=Ovis aries OX=9940 GN=IQCN	IQCN	142.7	323.31	46.4	52	166	52	0.985	1.006	1.001	1.026	1.001	1.007	1.014	0.22776
W5PSV1	Beta-defensin OS=Ovis aries OX=9940	---	12.067	7.4106	9.4	1	4	1	0.723	0.678	0.728	1.548	1.167	1.465	1.963	0.00171749
W5PSX3	Uncharacterized protein OS=Ovis aries OX=9940 GN=DARS2	DARS2	74.033	12.084	1.8	2	2	2
W5PSY6	Uncharacterized protein OS=Ovis aries OX=9940 GN=SPACA5	SPACA5	17.585	24.735	13.5	3	20	3	0.992	0.993	0.976	1.074	0.93	1.04	1.028	0.6169
W5PSY7	Uncharacterized protein OS=Ovis aries OX=9940	---	153.99	323.31	41.4	41	202	41	1.012	0.975	0.996	1.016	0.997	1.007	1.012	0.36252
W5PSZ5	Annexin OS=Ovis aries OX=9940 GN=ANXA1	ANXA1	38.798	122.82	47.4	14	18	14	0.894	0.9	0.91	1.155	1.138	1.141	1.27	2.0729e-06
W5PSZ6	Testis anion transporter 1 OS=Ovis aries OX=9940 GN=SLC26A8	SLC26A8	108.72	121.54	16.5	16	24	16	1.011	0.966	0.927	1.122	1.065	1.051	1.115	0.027119
W5PSZ8	Triokinase and FMN cyclase OS=Ovis aries OX=9940 GN=TKFC	TKFC	58.375	156.59	32	14	30	14	0.732	0.778	0.787	1.189	1.254	1.371	1.66	0.00043553
W5PT06	Uncharacterized protein OS=Ovis aries OX=9940	---	137.16	78.8	9.8	12	12	12	1.039	1.133	1.009	0.85	0.976	0.858	0.844	0.039261
W5PT19	Phospholipid-transporting ATPase OS=Ovis aries OX=9940 GN=ATP8B3	ATP8B3	144.2	159.92	14.9	17	22	16	1.186	1.136	1.074	0.831	0.735	0.799	0.696	0.00142436
W5PT21	Uncharacterized protein OS=Ovis aries OX=9940 GN=CFAP221	CFAP221	96.556	101.8	16.6	15	18	15	0.972	0.944	0.983	0.972	1.019	1.048	1.048	0.13506
W5PT45	Calmegin OS=Ovis aries OX=9940 GN=CLGN	CLGN	70.118	52.209	13.7	7	7	7	1.166	1.135	1.171	0.787	0.857	0.734	0.685	0.0011564
W5PT68	Uncharacterized protein OS=Ovis aries OX=9940 GN=FLNB	FLNB	282.41	183.5	9.7	18	21	18	1.051	1.019	1.033	1.045	0.933	0.974	0.951	0.21122
W5PT72	Uncharacterized protein OS=Ovis aries OX=9940 GN=RNASE6	RNASE6	17.484	7.0882	7.1	1	1	1
W5PT77	Transporter OS=Ovis aries OX=9940	---	67.484	6.5582	1.5	1	2	1	1.057	1.104	1.18	0.852	0.803	0.938	0.776	0.0101155
W5PT78	Aldo-keto reductase family 1 member E2 OS=Ovis aries OX=9940 GN=AKR1E2	AKR1E2	37.391	22.063	11.2	3	3	3	1.029	1.037	0.987	0.988	0.927	1.053	0.972	0.50234
W5PT79	Ring finger protein 123 OS=Ovis aries OX=9940 GN=RNF123	RNF123	147.22	37.233	2.4	3	5	3	0.674	0.697	0.708	1.464	1.444	1.342	2.044	2.0046e-05
W5PT81	Ataxin 3 OS=Ovis aries OX=9940 GN=ATXN3	ATXN3	42.812	26.998	9.7	4	5	4	0.728	0.742	0.745	1.391	1.372	1.259	1.816	4.4516e-05
W5PT91	Uncharacterized protein OS=Ovis aries OX=9940 GN=UBE2J1	UBE2J1	35.683	42.431	17.9	6	7	6	0.978	1.026	0.932	1.057	1.038	1.078	1.081	0.058438
W5PT97	Uncharacterized protein OS=Ovis aries OX=9940 GN=C8orf82	C8orf82	24.244	13.886	9.6	2	3	2	0.842	0.977	1.117	0.949	1.419	0.759	1.065	0.8681
W5PTA0	Uncharacterized protein OS=Ovis aries OX=9940 GN=ATP5PO	ATP5PO	23.403	140.57	61.5	12	43	12	1.027	1.02	1.03	0.975	0.989	0.969	0.953	0.0020208
W5PTA5	Uncharacterized protein OS=Ovis aries OX=9940 GN=CUTC	CUTC	29.274	23.588	12.5	4	5	4	0.778	0.83	0.864	1.321	1.189	1.234	1.515	0.00066361
W5PTA8	Uncharacterized protein OS=Ovis aries OX=9940 GN=FURIN	FURIN	78.216	-2	1.1	1	2	1	0.96	0.875	1.046	1.283	0.766	1.143	1.108	0.64484
W5PTC7	Uncharacterized protein OS=Ovis aries OX=9940 GN=HTRA2	HTRA2	48.952	53.171	21.6	8	10	8	0.838	0.885	0.835	1.265	1.475	1.001	1.462	0.032265
W5PTE5	Uncharacterized protein OS=Ovis aries OX=9940 GN=GAPVD1	GAPVD1	162.9	-2	0.5	1	1	1
W5PTF0	Uncharacterized protein OS=Ovis aries OX=9940 GN=SLC6A16	SLC6A16	81.813	65.577	6.2	3	7	3	0.897	0.9	0.888	1.143	1.154	1.168	1.291	2.1698e-06
W5PTI5	Phospholipid-transporting ATPase OS=Ovis aries OX=9940	---	135.34	162.24	14.7	18	26	18	0.992	0.951	0.961	1.029	1.036	1.067	1.079	0.0109964
W5PTJ4	Uncharacterized protein OS=Ovis aries OX=9940 GN=NSUN7	NSUN7	81.079	6.9099	1.4	1	1	1
W5PTK3	Uncharacterized protein OS=Ovis aries OX=9940	---	49.718	50.033	14.6	6	6	6	1.1	1.156	1.194	0.692	0.886	0.975	0.74	0.04146
W5PTL1	Uncharacterized protein OS=Ovis aries OX=9940 GN=MS4A14	MS4A14	96.536	280.78	25	19	59	19	0.994	0.991	0.972	0.989	0.999	1.016	1.016	0.20892
W5PTL9	Uncharacterized protein OS=Ovis aries OX=9940 GN=BLM	BLM	159.97	-2	0.6	1	1	1	1.494	1.243	1.176	0.701	0.614	0.544	0.475	0.00194002
W5PTM1	Uncharacterized protein OS=Ovis aries OX=9940 GN=DNAI2	DNAI2	70.02	239.01	38	24	43	24	1.113	1.022	1.005	0.905	0.916	0.992	0.896	0.062096
W5PTP6	Uncharacterized protein OS=Ovis aries OX=9940 GN=ITSN1	ITSN1	194.78	6.6809	0.6	1	1	1	0.832	0.678	0.683	1.485	1.681	0.949	1.876	0.0313
W5PTP8	Hexokinase 2 OS=Ovis aries OX=9940 GN=HK2	HK2	102.9	64.959	7.3	9	35	5	0.813	0.833	0.843	1.231	1.2	1.194	1.456	1.61235e-05
W5PTR1	Abhydrolase domain containing 17A OS=Ovis aries OX=9940 GN=ABHD17A	ABHD17A	25.821	11.551	7.9	2	3	2	1.075	1.041	1.012	0.879	0.957	1.042	0.92	0.1766
W5PTR2	Uncharacterized protein OS=Ovis aries OX=9940 GN=DKKL1	DKKL1	26.445	26.152	17.2	4	7	4	1.007	0.95	1.027	0.982	1.162	0.976	1.046	0.53574
W5PTR3	EF-hand calcium binding domain 1 OS=Ovis aries OX=9940 GN=EFCAB1	EFCAB1	24.844	53.353	34.1	7	10	7	1.097	1.083	1.126	0.896	0.912	0.891	0.816	0.000116162
W5PTR5	Uncharacterized protein OS=Ovis aries OX=9940 GN=HSPA5	HSPA5	72.554	312.14	44.8	28	59	26	0.846	0.929	0.893	1.201	1.116	1.119	1.288	0.0022151
W5PTS4	Uncharacterized protein OS=Ovis aries OX=9940 GN=RNASE4	RNASE4	16.852	116.69	56.5	8	43	8	0.744	0.81	0.744	1.339	1.208	1.305	1.676	0.00025507
W5PTS5	CDGSH iron sulfur domain 1 OS=Ovis aries OX=9940 GN=CISD1	CISD1	12.169	67.774	49.5	6	18	6	0.924	0.997	0.987	1.029	1.059	0.996	1.061	0.117917
W5PTS8	Malectin OS=Ovis aries OX=9940 GN=MLEC	MLEC	25.648	8.1671	5.8	1	1	1	0.721	0.967	0.852	1.144	1.346	1.15	1.433	0.022203
W5PTT1	Uncharacterized protein OS=Ovis aries OX=9940 GN=RABEPK	RABEPK	45.574	6.7205	2.6	1	1	1	0.845	0.886	0.933	1.264	1.023	1.189	1.305	0.0189642
W5PTT9	Uncharacterized protein OS=Ovis aries OX=9940 GN=C9orf135	C9orf135	26.255	92.922	39.1	9	15	9	1.041	1.027	1.138	0.864	0.878	0.848	0.808	0.0032432
W5PTU5	Sperm acrosome associated 1 OS=Ovis aries OX=9940 GN=SPACA1	SPACA1	32.326	323.31	46.9	11	41	11	1.234	1.217	1.273	0.592	0.739	0.66	0.535	0.00064448
W5PTU7	Carbonic anhydrase 2 OS=Ovis aries OX=9940 GN=CA2	CA2	29.407	77.503	27.8	6	17	2	0.73	0.722	0.788	1.361	1.424	1.252	1.802	0.00022393
W5PTU9	Uncharacterized protein OS=Ovis aries OX=9940	---	549.29	94.495	3.6	16	22	13	1.13	1.118	1.054	0.891	0.872	0.896	0.805	0.00073776
W5PTV7	Angiotensin-converting enzyme OS=Ovis aries OX=9940 GN=ACE	ACE	138.23	229.67	17	21	69	21	0.578	0.622	0.597	1.542	1.517	1.518	2.547	8.9669e-07
W5PTW2	Uncharacterized protein OS=Ovis aries OX=9940 GN=SLC25A3	SLC25A3	39.987	25.903	13.9	6	11	4	1.311	1.378	1.302	0.583	0.599	0.526	0.428	4.0109e-05
W5PTW4	Uncharacterized protein OS=Ovis aries OX=9940 GN=PITPNA	PITPNA	30.953	170.18	66.2	18	33	16	0.994	0.977	1.047	0.991	1.006	0.96	0.98	0.4642
W5PTW5	Uncharacterized protein OS=Ovis aries OX=9940 GN=RALB	RALB	23.408	30.753	23.3	5	10	3	0.708	0.688	0.755	1.395	1.376	1.386	1.933	0.00176322
W5PTX9	Uncharacterized protein OS=Ovis aries OX=9940 GN=FOXH1	FOXH1	34.932	6.2561	2.5	1	1	1
W5PTZ0	Uncharacterized protein OS=Ovis aries OX=9940 GN=MS4A5	MS4A5	22.419	38.43	18.1	2	6	2	1.013	0.953	1.045	1.089	1.173	1.111	1.12	0.031381
W5PTZ7	Serine/threonine-protein phosphatase OS=Ovis aries OX=9940 GN=PPP6C	PPP6C	36.323	40.471	18.7	6	8	6	1.118	1.191	1.162	0.887	0.795	0.8	0.715	0.00109712
W5PTZ8	Uncharacterized protein OS=Ovis aries OX=9940 GN=LOC101114959	LOC101114959	17.037	14.488	16.3	2	3	2	0.794	0.687	0.437	1.316	1.599	1.354	2.226	0.0120976
W5PU37	Uncharacterized protein OS=Ovis aries OX=9940 GN=CSNK1G2	CSNK1G2	47.268	138.12	38.6	16	23	8	0.95	1.005	0.937	0.99	1.185	1	1.098	0.2196
W5PU52	Uncharacterized protein OS=Ovis aries OX=9940 GN=FXN	FXN	23.488	7.9089	5.5	1	1	1
W5PU66	IQ motif containing GTPase activating protein 1 OS=Ovis aries OX=9940 GN=IQGAP1	IQGAP1	192.92	20.966	1.8	3	4	3	1.038	0.93	0.99	1.081	1.038	0.983	1.049	0.31948
W5PU71	Uncharacterized protein OS=Ovis aries OX=9940	---	71.472	118.17	27.8	17	25	17	1.086	1.169	1.186	0.855	0.77	0.797	0.704	0.00103609
W5PU83	ZW10 interacting kinetochore protein OS=Ovis aries OX=9940 GN=ZWINT	ZWINT	32.456	6.5076	2.8	1	2	1	1.064	0.969	0.913	1.121	1.079	0.921	1.059	0.49494
W5PU85	Angiotensin-converting enzyme OS=Ovis aries OX=9940 GN=LOC105613829	LOC105613829	72.221	150.41	30.6	20	48	20	1.047	1.096	1.077	0.884	0.879	0.865	0.816	0.000162422
W5PUA1	Uncharacterized protein OS=Ovis aries OX=9940 GN=PPP1R32	PPP1R32	48.022	264.67	52.6	20	39	20	1.01	1.009	0.996	1.016	0.959	0.985	0.982	0.34072
W5PUA8	Uncharacterized protein OS=Ovis aries OX=9940 GN=C6orf163	C6orf163	39.13	184.63	57.3	21	42	21	0.975	1.005	0.999	0.995	1.041	1.026	1.028	0.16672
W5PUC2	Acyl-CoA dehydrogenase short chain OS=Ovis aries OX=9940 GN=ACADS	ACADS	43.473	117.69	32.5	13	26	13	1.084	1.062	1.019	0.946	0.922	0.945	0.889	0.0041986
W5PUD6	Nucleoporin 58 OS=Ovis aries OX=9940 GN=NUP58	NUP58	59.556	40.598	8.8	5	8	5	1.036	1.024	1.047	1.014	0.932	1.007	0.95	0.137257
W5PUD8	Mitochondrial amidoxime reducing component 2 OS=Ovis aries OX=9940 GN=MARC2	MARC2	37.534	16.19	7.2	2	2	2	0.859	1.229	0.967	0.914	1.11	0.939	0.97	0.8589
W5PUF8	Pitrilysin metallopeptidase 1 OS=Ovis aries OX=9940 GN=PITRM1	PITRM1	115.99	219.77	26.9	23	34	23	0.988	1.028	1.006	0.949	0.939	0.972	0.946	0.023064
W5PUH7	Glutathione S-transferase pi 1 OS=Ovis aries OX=9940 GN=GSTP1	GSTP1	22.566	36.084	24.3	4	6	4	0.683	0.766	0.682	1.418	1.416	1.347	1.962	8.387e-05
W5PUL3	Ubiquitin carboxyl-terminal hydrolase OS=Ovis aries OX=9940 GN=UCHL1	UCHL1	28.254	58.14	24.6	6	9	6	0.873	0.932	0.952	1.222	0.897	1.234	1.216	0.160204
W5PUM8	Uncharacterized protein OS=Ovis aries OX=9940 GN=HIP1	HIP1	112.5	323.31	36	35	57	35	0.792	0.759	0.781	1.333	1.269	1.311	1.678	1.55405e-05
W5PUP9	Uncharacterized protein OS=Ovis aries OX=9940 GN=UQCRQ	UQCRQ	9.7201	31.809	39	5	9	5	1.14	1.291	1.085	0.801	0.768	0.746	0.658	0.00172082
W5PUR8	TMEM189-UBE2V1 readthrough OS=Ovis aries OX=9940 GN=TMEM189-UBE2V1	TMEM189-UBE2V1	42.128	25.863	9	4	5	4	0.905	0.971	1.071	0.886	1.103	1.068	1.037	0.70234
W5PUR9	RAN binding protein 9 OS=Ovis aries OX=9940 GN=RANBP9	RANBP9	59.588	6.6206	1.8	1	1	1
W5PUS0	Uncharacterized protein OS=Ovis aries OX=9940 GN=CUL4B	CUL4B	104.62	33.432	4.8	5	7	5	0.84	0.817	0.794	1.188	1.215	1.303	1.512	0.00021686
W5PUT6	Clathrin heavy chain OS=Ovis aries OX=9940 GN=CLTC	CLTC	191.88	323.31	28.9	42	69	42	0.844	0.829	0.876	1.158	1.183	1.156	1.372	5.9797e-05
W5PUU4	SPEM family member 2 OS=Ovis aries OX=9940 GN=SPEM2	SPEM2	58.02	29.409	10.2	3	3	3	0.959	1.05	1.238	0.883	0.996	0.862	0.844	0.129683
W5PUU9	Haloacid dehalogenase like hydrolase domain containing 5 OS=Ovis aries OX=9940 GN=HDHD5	HDHD5	35.303	35.673	17.3	4	5	4	0.789	0.981	0.93	1.358	1.24	0.945	1.312	0.105999
W5PUV1	Uncharacterized protein OS=Ovis aries OX=9940 GN=DCAF7	DCAF7	38.926	69.215	21.3	6	11	6	0.935	1.036	0.981	1.019	1.025	1.006	1.033	0.3286
W5PUV3	Uncharacterized protein OS=Ovis aries OX=9940 GN=NT5E	NT5E	63.21	38.158	9.6	5	5	5	0.574	0.681	0.602	1.437	1.484	1.551	2.408	9.6121e-05
W5PUV9	Uncharacterized protein OS=Ovis aries OX=9940 GN=RDX	RDX	68.401	20.97	11.2	6	8	3	0.842	1.004	0.854	1.047	1.301	1.088	1.273	0.051998
W5PUX0	NADH dehydrogenase [ubiquinone] flavoprotein 1, mitochondrial OS=Ovis aries OX=9940 GN=NDUFV1	NDUFV1	50.619	194.33	42.7	18	38	18	1.062	1.054	1.098	0.902	0.888	0.887	0.833	0.000180882
W5PV03	DnaJ heat shock protein family (Hsp40) member B4 OS=Ovis aries OX=9940 GN=DNAJB4	DNAJB4	38.647	45.976	28.2	7	11	6	0.978	1.114	0.994	0.879	1.083	0.998	0.959	0.58334
W5PV12	Uncharacterized protein OS=Ovis aries OX=9940 GN=MIPEP	MIPEP	75.789	-2	1.4	1	1	1	1.159	1.087	1.309	0.886	0.66	0.767	0.651	0.012663
W5PV13	Uncharacterized protein OS=Ovis aries OX=9940 GN=PUM3	PUM3	73.431	6.3354	1.5	1	1	1	0.713	0.816	0.707	1.437	1.311	1.293	1.807	0.00048218
W5PV21	Uncharacterized protein OS=Ovis aries OX=9940 GN=TSN	TSN	26.169	56.301	29.8	8	10	8	0.916	0.811	0.755	1.176	1.281	1.202	1.474	0.0032394
W5PV38	Uncharacterized protein OS=Ovis aries OX=9940 GN=MORN3	MORN3	27.755	36.913	24.2	4	5	4	1.136	0.966	0.926	1.004	1.073	0.97	1.006	0.89908
W5PV43	LDL receptor related protein associated protein 1 OS=Ovis aries OX=9940 GN=LRPAP1	LRPAP1	38.901	10.869	4.3	2	2	2
W5PV74	Uncharacterized protein OS=Ovis aries OX=9940 GN=APEH	APEH	81.179	96.326	17.9	9	11	9	0.767	0.703	0.773	1.305	1.418	1.264	1.778	0.00023607
W5PV99	Uncharacterized protein OS=Ovis aries OX=9940	---	24.427	7.0739	5.8	1	1	1	1.2	1.107	1.077	0.872	0.91	0.766	0.753	0.0095356
W5PVB8	Uncharacterized protein OS=Ovis aries OX=9940 GN=STRADA	STRADA	48.19	13.483	6.5	2	2	2	0.851	0.777	0.847	1.226	1.291	1.221	1.51	0.0002811
W5PVC1	Synaptojanin 1 OS=Ovis aries OX=9940 GN=SYNJ1	SYNJ1	177.37	7.1205	0.7	1	3	1	0.446	0.499	0.546	1.343	2.052	1.636	3.374	0.00089526
W5PVD0	STIP1 homology and U-box containing protein 1 OS=Ovis aries OX=9940 GN=STUB1	STUB1	33.578	69.209	36.8	9	11	9	1.003	1.049	1.067	0.942	1.054	0.861	0.916	0.2128
W5PVD4	GTP:AMP phosphotransferase AK3, mitochondrial OS=Ovis aries OX=9940 GN=AK3	AK3	25.698	213.75	67.4	19	45	19	0.984	1.02	0.989	1.033	1.007	0.974	1.007	0.7546
W5PVE7	Uncharacterized protein OS=Ovis aries OX=9940 GN=TSKS	TSKS	61.258	27.178	7.3	4	5	4	1.114	0.955	1.021	0.955	0.951	1.026	0.949	0.3725
W5PVG2	Uncharacterized protein OS=Ovis aries OX=9940 GN=LOC101116409	LOC101116409	40.94	85.749	26.5	8	17	8	0.384	0.313	0.359	1.941	1.67	1.811	5.134	2.2476e-05
W5PVH5	Uncharacterized protein OS=Ovis aries OX=9940 GN=INSL6	INSL6	24.975	110.86	39.1	9	32	9	0.95	0.959	0.946	0.993	1.105	0.971	1.075	0.2199
W5PVH6	Uncharacterized protein OS=Ovis aries OX=9940 GN=THOP1	THOP1	79.449	58.164	12.4	8	9	8	1.007	0.737	0.781	1.181	1.235	1.265	1.458	0.0169566
W5PVJ0	Ferritin OS=Ovis aries OX=9940	---	19.969	118.1	43.4	5	10	5	0.947	1.078	0.985	0.953	0.969	1.045	0.986	0.78794
W5PVK4	Uncharacterized protein OS=Ovis aries OX=9940	---	19.467	14.371	14.3	2	3	2	0.972	1.01	1.005	1.068	1.063	1.1	1.082	0.0081964
W5PVL5	Uncharacterized protein OS=Ovis aries OX=9940 GN=HSPA4	HSPA4	94.529	193.58	33.2	24	33	21	0.734	0.736	0.815	1.395	1.297	1.378	1.781	0.00014458
W5PVL6	AP-2 complex subunit alpha OS=Ovis aries OX=9940 GN=AP2A1	AP2A1	102.82	27.532	5	4	5	4	0.916	0.868	0.714	1.238	1.276	1.195	1.485	0.0068213
W5PVL7	NAD-dependent protein deacylase sirtuin-5, mitochondrial OS=Ovis aries OX=9940 GN=SIRT5	SIRT5	33.997	70.001	31	7	11	7	0.935	1.073	1.055	0.93	0.972	0.954	0.932	0.20536
W5PVL9	Uncharacterized protein OS=Ovis aries OX=9940 GN=ADGRL4	ADGRL4	82.313	-2	1.1	1	1	1
W5PVN4	Uncharacterized protein OS=Ovis aries OX=9940 GN=SGTA	SGTA	34.202	82.29	26.2	7	9	7	0.702	0.772	0.708	1.334	1.481	1.391	1.928	0.000103499
W5PVP5	Adenine phosphoribosyltransferase OS=Ovis aries OX=9940 GN=APRT	APRT	12.717	11.464	21.8	2	2	2	1.118	1.092	0.963	0.997	0.871	0.95	0.888	0.124504
W5PVR9	Uncharacterized protein OS=Ovis aries OX=9940 GN=ERMP1	ERMP1	100.01	41.195	6.5	5	5	5	1.175	1.008	1.128	0.877	0.939	0.888	0.817	0.0163415
W5PVT0	Uncharacterized protein OS=Ovis aries OX=9940 GN=UBE2D4	UBE2D4	16.83	12.703	12.2	2	3	2	0.998	0.819	0.896	1.077	1.101	1.11	1.212	0.077575
W5PVT4	Uncharacterized protein OS=Ovis aries OX=9940 GN=GALNS	GALNS	55.505	11.684	3.4	2	2	2	0.995	0.9	0.978	1.149	1.154	0.912	1.119	0.2681
W5PVT6	Uncharacterized protein OS=Ovis aries OX=9940 GN=UBA1	UBA1	117.94	311.12	25.1	23	33	23	0.735	0.749	0.722	1.392	1.369	1.32	1.85	2.6746e-06
W5PVT7	Uncharacterized protein OS=Ovis aries OX=9940	---	27.313	29.759	15.1	2	2	2	0.907	0.966	0.852	1.243	1.081	1.078	1.248	0.020441
W5PVU1	Uncharacterized protein OS=Ovis aries OX=9940 GN=LYRM1	LYRM1	14.343	15.303	14.8	2	3	2	1.07	1.101	1.012	0.933	0.907	0.932	0.871	0.0064595
W5PVU2	Uncharacterized protein OS=Ovis aries OX=9940	---	62.681	33.803	6.9	3	5	3	1.069	1.051	1.091	0.896	1.005	0.901	0.873	0.024104
W5PVU5	Proteasome subunit beta type OS=Ovis aries OX=9940 GN=PSMB7	PSMB7	29.923	25.42	8.3	3	7	3	0.736	0.729	0.624	1.429	1.407	1.405	2.03	0.0056771
W5PVV9	MIA family member 3, ER export factor OS=Ovis aries OX=9940 GN=MIA3	MIA3	207.01	20.518	2	3	4	3	1.011	0.773	0.901	1.129	1.094	1.243	1.291	0.040081
W5PVW5	Palmitoyltransferase OS=Ovis aries OX=9940 GN=ZDHHC20	ZDHHC20	37.78	10.421	5.8	1	1	1	1.132	1.074	1.224	0.788	0.887	0.807	0.724	0.0035038
W5PVY5	Phosphoglycerate mutase OS=Ovis aries OX=9940 GN=PGAM2	PGAM2	29.046	223.21	63.7	22	74	20	0.833	0.853	0.791	1.22	1.273	1.203	1.492	0.00013971
W5PVZ4	Trafficking protein particle complex 2 like OS=Ovis aries OX=9940 GN=TRAPPC2L	TRAPPC2L	15.902	15.436	16.1	2	3	2
W5PVZ9	Uncharacterized protein OS=Ovis aries OX=9940 GN=DAG1	DAG1	97.913	6.4782	1.8	1	1	1
W5PW04	Uncharacterized protein OS=Ovis aries OX=9940 GN=ACAD8	ACAD8	43.676	47.732	18.4	7	9	7	1.081	1.016	1.01	1.038	0.902	0.934	0.925	0.170302
W5PW05	Uncharacterized protein OS=Ovis aries OX=9940 GN=MDH2	MDH2	42.199	323.31	50.4	20	90	20	1.032	1.004	1.033	0.981	0.989	0.986	0.963	0.0177379
W5PW14	ARP1 actin related protein 1 homolog B OS=Ovis aries OX=9940 GN=ACTR1B	ACTR1B	40.461	10.177	11.7	4	6	1	0.624	0.735	0.702	1.389	1.471	1.412	2.073	0.000142377
W5PW22	Uncharacterized protein OS=Ovis aries OX=9940 GN=SCYL2	SCYL2	103.18	11.159	1.9	2	2	2
W5PW27	Uncharacterized protein OS=Ovis aries OX=9940 GN=COX5B	COX5B	15.24	70.839	32.2	7	15	7	0.856	0.881	0.853	1.254	1.104	1.135	1.349	0.0017417
W5PW33	Interleukin 4 induced 1 OS=Ovis aries OX=9940 GN=IL4I1	IL4I1	56.555	323.01	50.7	30	115	30	0.901	0.885	0.892	1.144	1.151	1.091	1.264	0.000184007
W5PW41	Nucleoporin 62 OS=Ovis aries OX=9940 GN=NUP62	NUP62	40.031	52.866	22.1	7	7	7	0.94	0.85	0.974	0.972	1.338	0.971	1.187	0.23062
W5PW57	Uncharacterized protein OS=Ovis aries OX=9940 GN=LOC101114408	LOC101114408	30.426	30.208	13.7	3	4	3	0.832	0.866	0.908	1.174	1.246	1.14	1.366	0.00101735
W5PW62	Uncharacterized protein OS=Ovis aries OX=9940 GN=VDAC1	VDAC1	30.74	7.1183	3.5	1	2	1	1.132	1.225	1.268	0.827	0.699	0.693	0.612	0.00177912
W5PW66	Uncharacterized protein OS=Ovis aries OX=9940 GN=LANCL2	LANCL2	44.992	39.523	19.4	6	7	6	1.189	1.18	1.134	0.812	0.862	0.773	0.699	0.00049659
W5PW69	Vaccinia related kinase 3 OS=Ovis aries OX=9940 GN=VRK3	VRK3	52.509	121.28	33.8	13	19	13	1.047	1.038	1.006	0.967	0.982	0.902	0.922	0.047684
W5PW76	Cytochrome c oxidase subunit 8C OS=Ovis aries OX=9940 GN=COX8C	COX8C	8.1047	8.6221	15.7	1	2	1
W5PW77	ER lipid raft associated 1 OS=Ovis aries OX=9940 GN=ERLIN1	ERLIN1	39.569	6.6127	10.8	3	5	1
W5PW83	Uncharacterized protein OS=Ovis aries OX=9940	---	71.992	11.874	3.6	2	2	2
W5PW84	Uncharacterized protein OS=Ovis aries OX=9940 GN=AGK	AGK	46.704	53.514	18.3	8	10	8	1.057	1.089	1.042	0.892	0.793	0.91	0.814	0.0098427
W5PW95	Tubulin alpha chain OS=Ovis aries OX=9940 GN=TUBA8	TUBA8	54.886	81.69	43.6	22	184	7	0.944	0.914	0.911	1.209	1.136	1.153	1.263	0.00044097
W5PW97	Uncharacterized protein OS=Ovis aries OX=9940 GN=PSMC5	PSMC5	46.323	175.64	51.5	18	33	18	0.899	0.878	0.832	1.182	1.151	1.189	1.35	0.00027733
W5PW99	AarF domain containing kinase 5 OS=Ovis aries OX=9940 GN=ADCK5	ADCK5	63.786	20.702	5.5	3	3	3	1.277	1.32	1.328	0.57	0.52	0.736	0.465	0.0176989
W5PWA4	Uncharacterized protein OS=Ovis aries OX=9940 GN=HAGHL	HAGHL	31.482	29.911	16.6	5	5	5	1.008	1.149	1.103	0.877	0.847	0.971	0.827	0.027759
W5PWA8	Heat shock protein family B (small) member 1 OS=Ovis aries OX=9940 GN=HSPB1	HSPB1	19.509	6.4838	5.4	1	1	1
W5PWD6	14-3-3 protein gamma OS=Ovis aries OX=9940 GN=YWHAG	YWHAG	25.736	35.073	36.9	8	16	2	1.032	1.272	1.142	0.768	0.889	0.796	0.712	0.0106033
W5PWE6	Uncharacterized protein OS=Ovis aries OX=9940 GN=CNNM4	CNNM4	86.606	26.775	5.5	4	4	4	0.817	0.881	0.961	1.13	1.149	1.206	1.311	0.0058416
W5PWE9	Serum albumin OS=Ovis aries OX=9940 GN=ALB	ALB	69.364	13.525	51.6	27	24	1	0.24	0.305	0.23	1.892	2.013	2.054	7.689	2.1693e-05
W5PWF1	Uncharacterized protein OS=Ovis aries OX=9940 GN=NDUFB11	NDUFB11	17.39	22.885	18.2	2	4	2	1.034	1.047	1.091	0.922	0.957	0.94	0.889	0.0037557
W5PWF2	V-type proton ATPase subunit H OS=Ovis aries OX=9940 GN=ATP6V1H	ATP6V1H	55.795	123.99	29.4	10	15	10	0.795	0.769	0.814	1.293	1.273	1.273	1.614	1.50455e-05
W5PWG1	6-phosphofructokinase OS=Ovis aries OX=9940 GN=PFKP	PFKP	86.001	323.31	31.4	26	77	25	0.982	0.986	0.949	1.075	1.033	1.051	1.083	0.008897
W5PWH2	Myosin heavy chain 14 OS=Ovis aries OX=9940 GN=MYH14	MYH14	222.32	38.414	4.2	6	6	5	1.021	0.979	0.928	1.058	1.106	0.98	1.074	0.190101
W5PWI1	Uncharacterized protein OS=Ovis aries OX=9940 GN=PRKACB	PRKACB	39.447	7.3929	22.1	9	16	1	1.029	1.097	1.001	0.988	0.909	0.978	0.919	0.090159
W5PWM0	Uncharacterized protein OS=Ovis aries OX=9940	---	53.757	6.3166	1.8	1	1	1
W5PWN6	Serine/threonine-protein phosphatase OS=Ovis aries OX=9940 GN=CDKL3	CDKL3	31.524	82.644	33.8	8	16	6	0.913	0.82	0.807	1.232	1.362	1.127	1.465	0.0047607
W5PWQ5	Uncharacterized protein OS=Ovis aries OX=9940 GN=EPB41L2	EPB41L2	111.77	10.663	1.5	2	2	2
W5PWS1	Membrane cofactor protein OS=Ovis aries OX=9940	---	39.286	14.28	4.7	1	1	1
W5PWS5	Uncharacterized protein OS=Ovis aries OX=9940 GN=DNAH3	DNAH3	466.56	323.31	27.7	108	183	103	1.061	1.073	1.054	0.911	0.917	0.945	0.87	0.00035903
W5PWT9	Uncharacterized protein OS=Ovis aries OX=9940 GN=DOPEY2	DOPEY2	254.89	-2	0.3	1	1	1
W5PWU4	Uncharacterized protein OS=Ovis aries OX=9940 GN=DNAH12	DNAH12	454.16	323.31	29.7	117	188	111	1.076	1.077	1.075	0.886	0.885	0.919	0.833	0.0045808
W5PWV6	Uncharacterized protein OS=Ovis aries OX=9940 GN=UBE2B	UBE2B	17.312	7.6615	11.2	1	1	1
W5PWX8	Uncharacterized protein OS=Ovis aries OX=9940 GN=LOC101110537	LOC101110537	71.432	7.4524	6	3	7	0
W5PWY1	Uncharacterized protein OS=Ovis aries OX=9940 GN=BAG5	BAG5	52.088	51.875	18.6	7	9	7	0.942	0.972	0.821	1.132	1.185	1.173	1.276	0.0101225
W5PWY3	Uncharacterized protein OS=Ovis aries OX=9940 GN=PDXP	PDXP	31.778	27.169	12.5	3	4	3	1.011	0.807	0.953	1.101	1.087	1.144	1.202	0.052678
W5PWZ7	Serine/threonine-protein phosphatase with EF-hands OS=Ovis aries OX=9940 GN=PPEF1	PPEF1	76.111	222.8	33.3	20	36	20	1.019	1.062	1.014	0.972	0.891	0.992	0.922	0.086385
W5PX00	Uncharacterized protein OS=Ovis aries OX=9940 GN=USP4	USP4	108.71	90.871	14.3	12	14	12	0.843	0.845	0.856	1.169	1.222	1.204	1.413	1.76984e-05
W5PX05	Protein XRP2 OS=Ovis aries OX=9940 GN=RP2	RP2	36.163	82.128	34.2	10	16	10	0.946	0.977	0.903	1.035	1.097	1.092	1.141	0.0110809
W5PX08	RAB11 family interacting protein 4 OS=Ovis aries OX=9940 GN=RAB11FIP4	RAB11FIP4	60.255	-2	1.9	1	1	1	1.153	0.948	1.009	1.091	0.908	0.908	0.935	0.46462
W5PX15	Uncharacterized protein OS=Ovis aries OX=9940 GN=SLC30A9	SLC30A9	62.374	16.16	5.7	3	3	3	1.032	1.045	1.076	0.922	0.911	1.01	0.902	0.040075
W5PX27	Rhophilin associated tail protein 1 like OS=Ovis aries OX=9940 GN=ROPN1L	ROPN1L	30.169	79.735	37.4	10	25	10	1.073	1.073	1.004	1.004	0.952	0.939	0.919	0.048801
W5PX31	Uncharacterized protein OS=Ovis aries OX=9940 GN=SPATA19	SPATA19	17.965	64.83	24	4	9	4	1.234	1.247	1.273	0.522	0.571	0.605	0.452	5.7294e-05
W5PX34	Lysophospholipase I OS=Ovis aries OX=9940 GN=LYPLA1	LYPLA1	22.388	24.062	13.5	3	5	3	0.85	0.886	0.838	1.289	1.21	1.134	1.411	0.00106383
W5PX64	Uncharacterized protein OS=Ovis aries OX=9940	---	32.165	43.801	23.9	5	7	5	0.989	1.053	0.962	0.98	1.078	0.948	1.001	0.9982
W5PX73	Uncharacterized protein OS=Ovis aries OX=9940	---	86.87	18.951	4.1	3	3	3	1.049	1.012	1.033	0.76	1.083	1.084	0.946	0.62088
W5PX87	Uncharacterized protein OS=Ovis aries OX=9940 GN=SSBP1	SSBP1	17.297	27.16	24.3	3	5	3	0.888	0.747	0.73	1.319	1.289	1.277	1.643	0.0152972
W5PXA1	Uncharacterized protein OS=Ovis aries OX=9940	---	50.462	73.172	18.8	10	28	10	0.996	0.993	0.931	0.986	1.091	1.009	1.057	0.21964
W5PXA6	Uncharacterized protein OS=Ovis aries OX=9940 GN=FAHD2A	FAHD2A	34.73	39.335	21.9	4	5	4	0.977	1.022	1.221	0.872	0.802	1.043	0.844	0.172235
W5PXE0	Uncharacterized protein OS=Ovis aries OX=9940 GN=ENPP3	ENPP3	102.58	61.583	10.1	7	9	7	0.726	0.822	0.856	1.2	1.308	1.202	1.543	0.00159553
W5PXE3	Uncharacterized protein OS=Ovis aries OX=9940 GN=ADRM1	ADRM1	41.808	43.597	11.4	4	10	4	0.764	0.816	0.816	1.373	1.209	1.222	1.588	0.00056499
W5PXE5	Uncharacterized protein OS=Ovis aries OX=9940 GN=ATAD1	ATAD1	46.704	14.433	7	2	2	2	0.893	1.125	0.946	0.737	1.192	1.163	1.043	0.89466
W5PXE6	Uncharacterized protein OS=Ovis aries OX=9940 GN=PRSS37	PRSS37	26.235	45.154	24.3	4	6	4	1.155	1.13	1.189	0.875	0.84	0.892	0.75	0.0002391
W5PXF6	Uncharacterized protein OS=Ovis aries OX=9940 GN=PROM2	PROM2	76.226	33.053	6.6	5	8	5	0.657	0.442	0.595	1.418	1.477	1.518	2.605	0.00129915
W5PXG2	Uncharacterized protein OS=Ovis aries OX=9940	---	20.882	25.435	18.5	3	7	2	0.958	0.89	1.005	0.94	1.322	0.985	1.138	0.35002
W5PXG3	Uncharacterized protein OS=Ovis aries OX=9940	---	8.4758	28.801	39.2	5	7	5	1.154	1.187	1.188	0.76	0.786	0.911	0.696	0.0029433
W5PXG7	Uncharacterized protein OS=Ovis aries OX=9940 GN=C11orf88	C11orf88	19.16	11.806	10.7	2	2	2	1.441	1.266	1.307	0.551	0.643	0.532	0.43	0.00026476
W5PXJ0	Uncharacterized protein OS=Ovis aries OX=9940 GN=HTT	HTT	333.14	64.854	3.8	10	10	10	0.759	0.756	0.833	1.241	1.318	1.227	1.612	0.0002431
W5PXK2	Phosphatase and tensin homolog OS=Ovis aries OX=9940 GN=PTEN	PTEN	47.156	6.4227	2	1	1	1	0.942	0.991	0.921	1.165	1.015	1.053	1.133	0.056881
W5PXL7	Uncharacterized protein OS=Ovis aries OX=9940	---	15.977	7.5864	7.6	1	2	1	0.894	0.926	0.98	0.918	1.254	1.137	1.182	0.171737
W5PXM1	Stabilizer of axonemal microtubules 1 OS=Ovis aries OX=9940 GN=SAXO1	SAXO1	54.696	302.12	70.8	30	90	30	0.97	0.965	0.979	1.046	1.014	1.027	1.059	0.0044239
W5PXQ7	USP6 N-terminal like OS=Ovis aries OX=9940 GN=USP6NL	USP6NL	86.175	-2	0.9	1	1	1	1.183	1.149	1.082	0.838	0.901	0.767	0.734	0.0043618
W5PXU9	Phosphorylase b kinase regulatory subunit OS=Ovis aries OX=9940 GN=PHKA2	PHKA2	136.18	12.56	2.6	2	2	2	0.813	0.788	0.612	1.002	1.553	1.534	1.848	0.023884
W5PXV5	WD repeat domain 63 OS=Ovis aries OX=9940 GN=WDR63	WDR63	99.305	253.72	33.3	28	44	28	1	1.066	0.978	0.984	0.962	1.02	0.974	0.45488
W5PXX7	T-complex protein 1 subunit epsilon OS=Ovis aries OX=9940 GN=CCT5	CCT5	59.614	214.96	48.2	26	58	26	0.763	0.778	0.748	1.345	1.278	1.272	1.702	1.74774e-05
W5PXY5	Uncharacterized protein OS=Ovis aries OX=9940	---	15.156	26.383	21.1	2	2	2	0.842	0.886	0.84	1.166	1.411	1.038	1.408	0.021475
W5PY08	Uncharacterized protein OS=Ovis aries OX=9940	---	39.863	6.8922	3	1	1	1	1.06	1.005	1.052	0.896	1.059	0.94	0.929	0.22006
W5PY10	Mucin 15, cell surface associated OS=Ovis aries OX=9940 GN=MUC15	MUC15	37.248	6.3099	2.6	1	1	1
W5PY15	SH3 domain containing GRB2 like 3, endophilin A3 OS=Ovis aries OX=9940 GN=SH3GL3	SH3GL3	37.505	60.663	30.9	9	9	9	0.952	0.957	0.954	1.085	1.067	1.082	1.13	2.1398e-05
W5PY18	Histone H2A OS=Ovis aries OX=9940 GN=H2AFV	H2AFV	13.377	12.792	13.4	2	2	1	1.193	1.14	1.168	0.763	0.865	0.763	0.683	0.00094305
W5PY41	OTU deubiquitinase, ubiquitin aldehyde binding 2 OS=Ovis aries OX=9940 GN=OTUB2	OTUB2	30.301	13.515	12.3	2	2	2	0.84	0.883	0.83	0.807	1.846	0.996	1.429	0.36012
W5PY51	Cysteine rich angiogenic inducer 61 OS=Ovis aries OX=9940 GN=CYR61	CYR61	41.976	26.353	10.2	4	5	4	1.154	0.819	0.985	1.121	1.043	1.11	1.107	0.33708
W5PY88	Uncharacterized protein OS=Ovis aries OX=9940 GN=MORN5	MORN5	20.642	30.563	22.3	3	9	3	1.085	1.054	1.059	0.925	0.992	0.887	0.877	0.0173372
W5PY91	Uncharacterized protein OS=Ovis aries OX=9940 GN=EFHC1	EFHC1	74.003	251.37	44.7	26	55	26	1.096	1.165	1.16	0.78	0.835	0.754	0.692	0.00050475
W5PYA5	NADH dehydrogenase [ubiquinone] 1 alpha subcomplex subunit 8 OS=Ovis aries OX=9940 GN=NDUFA8	NDUFA8	20.105	109.27	68	12	24	12	0.965	0.919	0.987	1.13	1.051	1.041	1.122	0.026104
W5PYB1	BTB domain and CNC homolog 1 OS=Ovis aries OX=9940 GN=BACH1	BACH1	78.148	6.3041	1	1	2	1	1.268	1.309	1.316	0.617	0.649	0.606	0.481	3.1957e-06
W5PYB7	Uncharacterized protein OS=Ovis aries OX=9940 GN=TCHP	TCHP	60.949	52.261	15.2	8	8	8	0.89	1.071	1.039	1.108	0.887	0.937	0.977	0.7968
W5PYC8	NADH:ubiquinone oxidoreductase core subunit S8 OS=Ovis aries OX=9940 GN=NDUFS8	NDUFS8	26.372	29.773	16	4	6	4	0.891	1.069	1.004	1.028	0.977	1.043	1.028	0.62214
W5PYE2	G protein-coupled receptor kinase OS=Ovis aries OX=9940 GN=GRK4	GRK4	67.236	47.688	12.7	6	6	6	1.124	1.175	0.953	0.954	1.035	0.81	0.861	0.19122
W5PYF6	Uncharacterized protein OS=Ovis aries OX=9940	---	44.401	39.792	15.4	5	6	5	1.121	1.105	1.118	0.951	0.857	0.968	0.83	0.039157
W5PYG2	Uncharacterized protein OS=Ovis aries OX=9940 GN=VNN1	VNN1	55.903	7.2457	2.8	1	1	1
W5PYG4	Uncharacterized protein OS=Ovis aries OX=9940 GN=PRSS23	PRSS23	42.353	6.2476	3.5	1	1	1
W5PYG7	Eukaryotic translation initiation factor 3 subunit L OS=Ovis aries OX=9940 GN=EIF3L	EIF3L	68.644	22.337	6.5	3	3	3	0.817	0.828	0.835	1.27	1.217	1.238	1.502	4.0805e-06
W5PYJ8	Maestro heat like repeat family member 1 OS=Ovis aries OX=9940 GN=MROH1	MROH1	128.74	182.64	19.4	21	33	21	0.709	0.687	0.714	1.406	1.404	1.433	2.011	4.2486e-07
W5PYK0	Eukaryotic translation initiation factor 4A1 OS=Ovis aries OX=9940 GN=EIF4A1	EIF4A1	46.282	80.577	25.8	11	11	11	1.138	1.006	0.978	0.982	0.932	0.923	0.909	0.135559
W5PYL1	Uncharacterized protein OS=Ovis aries OX=9940	---	50.905	208.85	43.5	21	48	21	1.146	1.178	1.128	0.812	0.711	0.84	0.685	0.00189856
W5PYM5	Uncharacterized protein OS=Ovis aries OX=9940 GN=CCT8	CCT8	59.609	323.31	57.5	34	93	34	0.73	0.733	0.751	1.435	1.34	1.353	1.864	1.56935e-05
W5PYQ1	Uncharacterized protein OS=Ovis aries OX=9940 GN=PLAA	PLAA	91.075	37.967	6.6	6	7	6	0.945	0.847	0.794	1.246	1.052	1.145	1.331	0.0153016
W5PYQ5	Adaptor protein, phosphotyrosine interacting with PH domain and leucine zipper 1 OS=Ovis aries OX=9940 GN=APPL1	APPL1	77.909	20.584	4.6	3	3	3	0.769	0.717	0.779	1.295	1.397	1.318	1.77	7.8823e-05
W5PYR6	Tetraspanin OS=Ovis aries OX=9940 GN=TSPAN8	TSPAN8	26.215	77.546	27	9	21	9	1.147	1.1	1.069	1.005	0.881	0.85	0.825	0.023937
W5PYR8	Uncharacterized protein OS=Ovis aries OX=9940 GN=DNAH7	DNAH7	461.19	323.31	38.9	153	262	145	1.082	1.1	1.086	0.889	0.89	0.889	0.816	0.00061522
W5PYS5	Pyruvate dehydrogenase E1 component subunit alpha OS=Ovis aries OX=9940 GN=PDHA1	PDHA1	43.387	99.257	42.3	17	33	9	1.089	1.077	1.064	0.897	0.879	0.809	0.8	0.0022796
W5PYS9	Arginyl-tRNA synthetase OS=Ovis aries OX=9940 GN=RARS	RARS	75.367	60.65	13	9	9	9	0.826	0.874	0.909	1.12	1.162	1.227	1.345	0.00151809
W5PYV2	IZUMO family member 4 OS=Ovis aries OX=9940 GN=IZUMO4	IZUMO4	22.97	49.74	14.4	3	27	3	1.067	1.142	1.117	0.755	0.712	0.8	0.682	0.00060234
W5PYX0	Peptidyl-prolyl cis-trans isomerase OS=Ovis aries OX=9940	---	13.973	13.523	29.9	4	7	2	0.94	0.877	0.892	1.205	1.117	1.105	1.265	0.0023962
W5PYX4	Uncharacterized protein OS=Ovis aries OX=9940	---	15.018	42.717	48.6	5	13	5	1.087	1.015	1.066	0.913	0.86	0.96	0.863	0.0171576
W5PYX5	Chromosome 5 open reading frame 49 OS=Ovis aries OX=9940 GN=C5orf49	C5orf49	12.03	31.76	44.3	5	6	5	0.524	0.776	0.772	1.473	1.35	1.421	2.048	0.0052236
W5PZ02	Uncharacterized protein OS=Ovis aries OX=9940 GN=PPP2R1B	PPP2R1B	86.761	29.087	10.9	7	12	4	0.976	0.965	1.096	0.936	0.819	0.992	0.905	0.21826
W5PZ19	Equatorin OS=Ovis aries OX=9940 GN=EQTN	EQTN	33.795	73.166	18.3	5	13	5	1.087	0.988	0.977	0.998	0.956	0.995	0.966	0.4133
W5PZ31	Uncharacterized protein OS=Ovis aries OX=9940 GN=NFS1	NFS1	49.724	38.898	15.7	5	8	5	1.02	1.153	1.059	0.949	0.926	0.884	0.854	0.0197035
W5PZ54	Uncharacterized protein OS=Ovis aries OX=9940 GN=LOC101113508	LOC101113508	33.898	22.635	7.9	2	2	2	1.149	1.011	1.17	0.878	0.854	0.882	0.785	0.006976
W5PZ65	Proteasome endopeptidase complex OS=Ovis aries OX=9940 GN=PSMA7	PSMA7	24.34	24.441	32.4	5	12	3	0.866	0.766	0.778	1.236	1.317	1.335	1.613	0.00045584
W5PZ69	Uncharacterized protein OS=Ovis aries OX=9940 GN=LOC101113819	LOC101113819	189.86	323.31	23.7	39	73	38	1.022	1.061	1.043	0.98	0.946	0.916	0.909	0.012824
W5PZ94	Aconitase 1 OS=Ovis aries OX=9940 GN=ACO1	ACO1	99.713	19.276	3	3	3	3	0.795	0.769	0.835	1.335	1.275	1.221	1.597	0.00018208
W5PZA6	Uncharacterized protein OS=Ovis aries OX=9940	---	43.182	30.066	20	4	5	4	0.653	0.723	0.644	1.444	1.428	1.455	2.142	0.0023239
W5PZB0	Uncharacterized protein OS=Ovis aries OX=9940 GN=APLP2	APLP2	80.113	-2	1.3	1	1	1
W5PZB6	Uncharacterized protein OS=Ovis aries OX=9940 GN=ETFB	ETFB	32.19	192.08	49	15	32	15	1.037	1.023	1.02	1.077	0.942	0.946	0.963	0.46154
W5PZC5	Uncharacterized protein OS=Ovis aries OX=9940	---	61.879	14.254	4.5	2	2	2
W5PZC9	Cytochrome b-c1 complex subunit 6 OS=Ovis aries OX=9940	---	10.657	82.895	36.3	3	6	3	0.857	0.952	0.862	1.063	1.176	0.954	1.195	0.064141
W5PZD0	Uncharacterized protein OS=Ovis aries OX=9940 GN=LOC101110099	LOC101110099	12.57	47.813	33.3	4	9	4	0.33	0.339	0.278	1.892	1.986	1.897	6.098	4.6618e-06
W5PZD6	Uncharacterized protein OS=Ovis aries OX=9940 GN=ROMO1	ROMO1	8.1828	39.703	34.2	3	5	3	1.077	1.083	1.099	0.977	0.838	0.794	0.801	0.068357
W5PZE3	Uncharacterized protein OS=Ovis aries OX=9940 GN=NDUFB6	NDUFB6	15.538	27.558	26.6	3	7	3	1.104	1.135	1.069	0.862	0.875	0.807	0.769	0.0009645
W5PZF1	Uncharacterized protein OS=Ovis aries OX=9940 GN=GLIPR1L1	GLIPR1L1	31.913	159.41	32.7	13	51	13	0.847	0.851	0.864	1.235	1.093	1.138	1.353	0.00117557
W5PZF7	WD repeat domain 97 OS=Ovis aries OX=9940 GN=WDR97	WDR97	180.32	31.711	3.9	4	4	4	0.942	0.994	0.848	1.272	0.901	1.148	1.193	0.2085
W5PZH2	GLIPR1 like 2 OS=Ovis aries OX=9940 GN=GLIPR1L2	GLIPR1L2	40.551	65.362	18.1	5	11	5	1.077	1.09	1.124	0.952	0.818	0.897	0.81	0.0099043
W5PZH7	Eukaryotic translation initiation factor 3 subunit E OS=Ovis aries OX=9940 GN=EIF3E	EIF3E	52.19	24.644	9.2	4	5	4
W5PZJ1	Uncharacterized protein OS=Ovis aries OX=9940 GN=LOC101110371	LOC101110371	9.4238	14.18	33.3	2	2	2
W5PZJ8	Uncharacterized protein OS=Ovis aries OX=9940 GN=ASRGL1	ASRGL1	32.393	164.43	41.3	11	52	11	1.169	1.113	1.097	0.851	0.79	0.8	0.722	0.00040442
W5PZK3	Uncharacterized protein OS=Ovis aries OX=9940 GN=IFT22	IFT22	20.902	6.3659	5.4	1	1	1
W5PZL0	Uncharacterized protein OS=Ovis aries OX=9940	---	67.503	13.976	2.9	2	3	2	1.259	1.159	0.998	0.864	0.671	0.968	0.733	0.067795
W5PZM9	Annexin OS=Ovis aries OX=9940 GN=ANXA5	ANXA5	38.087	83.2	38.1	10	14	10	0.861	0.856	0.913	1.025	1.242	1.298	1.356	0.0164806
W5PZN4	Uncharacterized protein OS=Ovis aries OX=9940 GN=DHTKD1	DHTKD1	103	7.3529	2	1	1	1	0.956	1.046	1.115	0.984	0.959	0.94	0.925	0.176821
W5PZP4	EF-hand calcium binding domain 12 OS=Ovis aries OX=9940 GN=EFCAB12	EFCAB12	66.122	57.833	13.9	7	7	7	1.038	1.051	1.176	1.01	0.868	0.801	0.821	0.063161
W5PZP8	Mitochondrial fission 1 protein OS=Ovis aries OX=9940 GN=FIS1	FIS1	15.851	9.1608	9.2	1	1	1	0.997	1.093	0.986	0.959	0.983	0.999	0.956	0.27462
W5PZQ0	Uncharacterized protein OS=Ovis aries OX=9940 GN=STK33	STK33	57.859	153.58	31.5	15	21	15	0.933	1.032	1.007	1.118	1.016	1.149	1.105	0.108478
W5PZQ2	Uncharacterized protein OS=Ovis aries OX=9940 GN=PBK	PBK	36.24	6.2747	3.1	1	1	1	1.049	1.056	1.311	0.798	0.908	0.79	0.731	0.022465
W5PZR0	Uncharacterized protein OS=Ovis aries OX=9940 GN=SH3GLB1	SH3GLB1	40.766	63.472	19.5	7	12	1	0.868	0.948	0.604	1.267	1.12	1.415	1.571	0.03876
W5PZR4	Uncharacterized protein OS=Ovis aries OX=9940 GN=OGDH	OGDH	115.96	323.31	40.4	40	79	40	1.084	1.113	1.127	0.855	0.816	0.886	0.769	0.00057804
W5PZT1	Uncharacterized protein OS=Ovis aries OX=9940	---	191.59	52.086	6.1	9	13	8	1.14	0.975	1.059	0.967	1.086	0.898	0.93	0.35924
W5PZT4	Uncharacterized protein OS=Ovis aries OX=9940 GN=RPS20	RPS20	13.373	6.97	10.1	1	1	1
W5PZT8	SCY1 like pseudokinase 1 OS=Ovis aries OX=9940 GN=SCYL1	SCYL1	89.117	7.3969	1.6	1	1	1	0.594	0.51	0.561	1.791	1.489	1.514	2.879	0.000139541
W5PZU1	Selenoprotein F OS=Ovis aries OX=9940 GN=SELENOF	SELENOF	13.649	14.603	22.6	2	2	2	1.006	0.993	0.859	1.075	0.939	1.217	1.131	0.25636
W5PZX1	Uncharacterized protein OS=Ovis aries OX=9940 GN=CSRP2	CSRP2	21.053	6.7836	6.7	1	1	1	0.939	1.015	1.261	1.02	0.83	0.9	0.855	0.2275
W5PZX6	Sperm acrosome associated 6 OS=Ovis aries OX=9940 GN=SPACA6	SPACA6	35.518	25.316	11	3	4	3	1.114	1.161	1.132	0.767	0.909	0.814	0.731	0.0035015
W5PZZ9	Uncharacterized protein OS=Ovis aries OX=9940 GN=MMAB	MMAB	25.94	57.593	24.2	5	7	5	0.902	1.055	0.986	1.084	1.002	1.05	1.066	0.26956
W5Q010	Uncharacterized protein OS=Ovis aries OX=9940 GN=SPATA48	SPATA48	49.34	170.19	48.4	19	28	19	1.051	1.119	1.131	0.839	0.939	0.886	0.807	0.0056646
W5Q024	Glycerol-3-phosphate dehydrogenase [NAD(+)] OS=Ovis aries OX=9940 GN=GPD1L	GPD1L	38.18	27.143	9.7	4	7	4	1.098	1.062	1.002	0.91	0.926	1.009	0.9	0.063642
W5Q038	AHNAK nucleoprotein OS=Ovis aries OX=9940 GN=AHNAK	AHNAK	587.99	36.095	5.2	5	5	5	0.778	0.805	0.782	1.4	1.157	1.313	1.636	0.00101522
W5Q039	Tubulin beta chain OS=Ovis aries OX=9940 GN=TUBB3	TUBB3	49.919	15.543	34.5	18	242	0
W5Q069	Uncharacterized protein OS=Ovis aries OX=9940 GN=NAV3	NAV3	246.95	-2	0.4	1	1	1	1.101	1.019	1.027	0.83	0.919	1.107	0.908	0.30348
W5Q086	Uncharacterized protein OS=Ovis aries OX=9940 GN=PRKAR1A	PRKAR1A	42.126	192.83	51.3	21	33	21	0.912	0.867	0.944	0.998	1.105	1.14	1.191	0.021116
W5Q097	Uncharacterized protein OS=Ovis aries OX=9940 GN=DNAH9	DNAH9	509.64	18.022	2.5	12	22	2	1.271	1.209	1.324	0.569	0.676	0.748	0.524	0.00148423
W5Q0A8	Glucosamine-6-phosphate isomerase OS=Ovis aries OX=9940 GN=GNPDA2	GNPDA2	31.164	109.88	43.5	10	17	7	0.705	0.734	0.783	1.452	1.163	1.318	1.77	0.00133772
W5Q0A9	Uncharacterized protein OS=Ovis aries OX=9940 GN=CYC1	CYC1	35.324	94.312	26.5	7	20	7	1.06	1.07	1.03	0.935	0.977	0.986	0.917	0.0123029
W5Q0B1	Amphiregulin OS=Ovis aries OX=9940 GN=AREG	AREG	27.562	6.5581	3.2	1	1	1
W5Q0B4	Uncharacterized protein OS=Ovis aries OX=9940 GN=KYAT3	KYAT3	51.842	6.4649	2.2	1	1	1	0.823	0.899	0.886	0.826	1.834	0.913	1.37	0.42798
W5Q0B5	Uncharacterized protein OS=Ovis aries OX=9940 GN=PPP2R1A	PPP2R1A	62.048	119.89	29.3	15	28	12	0.817	0.919	0.856	1.259	1.157	1.17	1.383	0.00167982
W5Q0C6	Amyloid-beta A4 protein OS=Ovis aries OX=9940 GN=APP	APP	86.925	6.8477	1.2	1	1	1
W5Q0E3	Uncharacterized protein OS=Ovis aries OX=9940 GN=GSTA4	GSTA4	27.604	-2	2.9	1	1	1
W5Q0E8	Uncharacterized protein OS=Ovis aries OX=9940 GN=LOC101109597	LOC101109597	34.95	55.4	24.3	5	9	5	0.983	0.995	0.943	1.09	1.149	1.002	1.11	0.075642
W5Q0F9	Uncharacterized protein OS=Ovis aries OX=9940 GN=UQCRC2	UQCRC2	48.212	323.31	49.2	20	59	20	0.968	0.962	1.012	1.059	1.011	1.01	1.047	0.109335
W5Q0G0	Eukaryotic translation initiation factor 3 subunit G OS=Ovis aries OX=9940 GN=EIF3G	EIF3G	35.611	17.332	8.1	3	3	3	0.996	0.853	0.772	1.18	1.11	1.258	1.354	0.020403
W5Q0G6	Serine protease 55 OS=Ovis aries OX=9940 GN=PRSS55	PRSS55	35.994	88.201	34.3	8	18	8	0.803	0.791	0.822	1.284	1.221	1.211	1.538	3.8194e-05
W5Q0G8	Inositol-1-monophosphatase OS=Ovis aries OX=9940 GN=IMPA1	IMPA1	31.692	73.541	27.7	9	14	9	0.806	0.811	0.816	1.176	1.424	1.2	1.562	0.0183955
W5Q0H0	Uncharacterized protein OS=Ovis aries OX=9940 GN=IGBP1	IGBP1	39.351	63.858	23.2	8	12	8	0.952	0.936	0.871	1.159	1.13	1.078	1.22	0.0044754
W5Q0H7	Uncharacterized protein OS=Ovis aries OX=9940 GN=LOC101117350	LOC101117350	16.861	205.77	53.4	13	50	13	0.934	0.941	0.968	1.041	1.062	1.031	1.102	0.0022035
W5Q0I9	Uncharacterized protein OS=Ovis aries OX=9940 GN=C11orf1	C11orf1	20.152	14.905	17.2	2	3	2	1.106	1.101	1.085	0.971	0.805	0.883	0.808	0.057818
W5Q0J5	Uncharacterized protein OS=Ovis aries OX=9940 GN=PLA2G6	PLA2G6	84.097	89.511	16.8	9	9	9	1.029	0.957	0.983	0.997	1.118	1.05	1.066	0.182724
W5Q0J6	Uncharacterized protein OS=Ovis aries OX=9940 GN=C8orf74	C8orf74	36.987	20.811	9.3	3	4	3	0.989	1.216	1.035	0.966	0.935	0.88	0.858	0.094062
W5Q0K0	Uncharacterized protein OS=Ovis aries OX=9940 GN=CEP95	CEP95	94.665	15.731	3.2	2	3	2	1.257	1.291	1.201	0.73	0.783	0.552	0.551	0.0050648
W5Q0K3	Glutaredoxin 3 OS=Ovis aries OX=9940 GN=GLRX3	GLRX3	35.564	12.135	7	2	2	2
W5Q0L0	Uncharacterized protein OS=Ovis aries OX=9940 GN=IAH1	IAH1	27.59	12.266	9.2	2	2	2	1.161	0.638	0.759	1.257	1.301	1.091	1.427	0.107023
W5Q0L1	Uncharacterized protein OS=Ovis aries OX=9940	---	63.42	48.054	11.6	6	6	6	0.895	0.777	0.798	1.339	1.043	1.372	1.52	0.0134208
W5Q0L2	Uncharacterized protein OS=Ovis aries OX=9940 GN=SERPINA5	SERPINA5	52.334	21.575	7.7	3	3	3	1.009	0.957	0.838	1.147	1.182	0.979	1.18	0.10954
W5Q0L7	Uncharacterized protein OS=Ovis aries OX=9940	---	81.676	8.2425	4.7	4	5	1	0.996	1.043	0.995	0.946	0.988	1.065	0.988	0.75714
W5Q0L8	Uncharacterized protein OS=Ovis aries OX=9940 GN=PDZD9	PDZD9	29.867	13.35	9.1	2	3	2	0.634	0.687	0.726	1.421	1.483	1.389	2.097	7.5541e-05
W5Q0M0	Zona pellucida binding protein OS=Ovis aries OX=9940 GN=ZPBP	ZPBP	31.594	246.99	51.4	17	120	17	1.008	0.971	1.021	0.887	1.045	0.952	0.961	0.45186
W5Q0N0	Peptidyl-prolyl cis-trans isomerase OS=Ovis aries OX=9940	---	17.959	33.039	20.1	4	6	2	1.003	0.926	1.061	1.044	0.841	1.169	1.021	0.9028
W5Q0P5	Uncharacterized protein OS=Ovis aries OX=9940 GN=NUDT5	NUDT5	24.522	13.589	10.4	2	2	2
W5Q0Q1	Uncharacterized protein OS=Ovis aries OX=9940 GN=YWHAQ	YWHAQ	28.305	17.966	22.7	6	22	2	0.953	0.962	1.04	1.137	0.99	0.971	1.048	0.46838
W5Q0Q5	ATP synthase-coupling factor 6, mitochondrial OS=Ovis aries OX=9940 GN=ATP5PF	ATP5PF	12.687	125.53	50	8	16	8	1.028	1.076	0.987	1.103	1.057	1	1.022	0.59328
W5Q0Q8	Uncharacterized protein OS=Ovis aries OX=9940	---	63.146	19.766	7.2	3	4	3	1.16	0.993	1.127	0.911	1.095	0.682	0.82	0.21378
W5Q0S0	Uncharacterized protein OS=Ovis aries OX=9940 GN=C4orf17	C4orf17	39.085	27.519	14.2	4	4	4	1.163	1.14	1.157	0.814	0.815	0.814	0.706	0.00029853
W5Q0T3	Lactoylglutathione lyase OS=Ovis aries OX=9940 GN=GLO1	GLO1	21.095	27.221	22.3	4	8	4	0.799	0.869	0.969	1.079	1.173	1.172	1.298	0.0133972
W5Q0U6	Uncharacterized protein OS=Ovis aries OX=9940 GN=PGRMC2	PGRMC2	17.595	28.443	17.3	2	3	2	1.087	1.098	1.11	0.846	0.904	0.908	0.807	0.00080432
W5Q0V2	Biotinidase OS=Ovis aries OX=9940 GN=BTD	BTD	53.495	13.427	4.2	2	3	2	0.702	0.59	0.717	1.302	1.664	1.387	2.167	0.00130154
W5Q0Z1	Eukaryotic translation initiation factor 3 subunit F OS=Ovis aries OX=9940 GN=EIF3F	EIF3F	33.799	27.493	13.4	4	5	4	1.014	0.959	0.913	0.963	1.054	1.18	1.108	0.20582
W5Q0Z2	Cathepsin B OS=Ovis aries OX=9940 GN=CTSB	CTSB	36.725	51.604	17.3	6	12	6	0.377	0.419	0.45	1.663	1.91	1.751	4.273	2.2134e-05
W5Q104	Uncharacterized protein OS=Ovis aries OX=9940	---	83.459	64.29	10	7	9	5	1.065	1.153	1.064	0.942	0.828	0.938	0.825	0.01804
W5Q110	Uncharacterized protein OS=Ovis aries OX=9940 GN=GAS8	GAS8	60.296	244.72	49.7	33	64	33	1.007	1.043	1.039	0.971	0.982	0.951	0.94	0.0132768
W5Q120	Uncharacterized protein OS=Ovis aries OX=9940 GN=ANKRD28	ANKRD28	116.53	6.2439	0.8	1	1	1
W5Q137	Uncharacterized protein OS=Ovis aries OX=9940 GN=CNBD2	CNBD2	68.564	90.738	21.8	13	17	13	1.023	1.081	1.006	0.928	0.957	0.992	0.925	0.055322
W5Q145	Uncharacterized protein OS=Ovis aries OX=9940 GN=AMZ2	AMZ2	41.414	22.055	7.8	3	3	3	1.137	0.972	0.929	1.129	1	0.872	0.988	0.89172
W5Q146	Serine racemase OS=Ovis aries OX=9940 GN=SRR	SRR	36.544	21.387	7.1	2	2	2
W5Q149	Uncharacterized protein OS=Ovis aries OX=9940 GN=OXR1	OXR1	97.77	25.681	4.2	3	3	3	0.675	0.694	0.658	1.437	1.424	1.457	2.13	7.2092e-07
W5Q157	Uncharacterized protein OS=Ovis aries OX=9940 GN=CEP44	CEP44	43.581	47.498	20.5	7	7	7	1.188	1.245	1.103	0.763	0.921	0.632	0.655	0.0191827
W5Q160	Keratin 10 OS=Ovis aries OX=9940 GN=KRT10	KRT10	57.172	7.183	18.3	13	1	1
W5Q173	5-oxoprolinase, ATP-hydrolysing OS=Ovis aries OX=9940 GN=OPLAH	OPLAH	132.32	323.31	26	26	45	26	0.968	0.983	0.976	1.059	1.038	1.059	1.078	0.00071836
W5Q181	Importin subunit alpha OS=Ovis aries OX=9940 GN=KPNA2	KPNA2	57.891	8.3306	2.8	1	1	1
W5Q1B0	NADH dehydrogenase [ubiquinone] 1 beta subcomplex subunit 8, mitochondrial OS=Ovis aries OX=9940 GN=NDUFB8	NDUFB8	21.726	45.008	38.7	6	7	6	1.022	1.093	0.994	0.952	1.102	0.902	0.951	0.46552
W5Q1D1	Uncharacterized protein OS=Ovis aries OX=9940 GN=OXNAD1	OXNAD1	34.647	28.126	12.5	4	5	4	1.029	1.089	1.15	0.832	0.847	0.905	0.791	0.0046419
W5Q1D8	Polypeptide N-acetylgalactosaminyltransferase OS=Ovis aries OX=9940 GN=GALNT7	GALNT7	63.408	28.472	8.5	4	4	4	0.91	0.91	0.925	1.156	1.133	1.089	1.231	0.00035582
W5Q1F6	Uncharacterized protein OS=Ovis aries OX=9940 GN=AIFM1	AIFM1	66.867	52.447	12.1	7	7	7	1.022	1.086	1.062	0.965	0.914	0.929	0.886	0.0071762
W5Q1F9	C1q and TNF related 5 OS=Ovis aries OX=9940 GN=C1QTNF5	C1QTNF5	20.832	18.389	14.3	2	3	2	0.759	0.61	0.492	1.646	1.363	1.533	2.441	0.0027007
W5Q1H7	Uncharacterized protein OS=Ovis aries OX=9940 GN=MPP7	MPP7	65.454	7.1983	4.2	1	1	1	1.028	1.041	1.092	1.032	0.803	0.992	0.894	0.21676
W5Q1J8	Uncharacterized protein OS=Ovis aries OX=9940 GN=ENPP2	ENPP2	100.31	24.935	5.1	4	4	4
W5Q1L2	Uncharacterized protein OS=Ovis aries OX=9940 GN=HSPD1	HSPD1	60.993	323.31	57.2	28	60	12	1	0.974	1.007	1.075	0.961	0.988	1.014	0.7252
W5Q1M0	Beta-galactosidase OS=Ovis aries OX=9940 GN=GLB1	GLB1	72.839	82.49	15.1	8	32	7	0.471	0.498	0.439	1.768	1.65	1.671	3.614	3.4601e-06
W5Q1M1	Spermatogenesis and centriole associated 1 OS=Ovis aries OX=9940 GN=SPATC1	SPATC1	62.089	169.4	24.9	14	48	14	0.966	0.963	0.949	1.011	1.115	1.004	1.088	0.073196
W5Q1P4	Uncharacterized protein OS=Ovis aries OX=9940 GN=CCDC27	CCDC27	75.205	323.31	44.1	29	59	29	0.968	0.981	0.962	1.065	1.017	1.037	1.071	0.0091001
W5Q1P5	Uncharacterized protein OS=Ovis aries OX=9940 GN=PRSS58	PRSS58	27.833	12.37	8.2	2	2	2	1.311	0.917	0.766	1.186	0.919	0.965	1.025	0.81386
W5Q1P6	Syntaxin 2 OS=Ovis aries OX=9940 GN=STX2	STX2	32.697	37.853	17.7	5	6	5	0.825	0.762	0.816	1.297	1.249	1.24	1.576	8.4945e-05
W5Q1T4	Uncharacterized protein OS=Ovis aries OX=9940	---	10.928	66.377	64.7	7	21	7	1.026	0.989	0.963	1.096	1.025	1.024	1.056	0.134359
W5Q1T8	Uncharacterized protein OS=Ovis aries OX=9940 GN=PKD2L2	PKD2L2	74.472	174.69	21.9	16	25	16	1.067	1.039	1.023	1.001	0.871	0.936	0.897	0.059322
W5Q1U0	Carbonyl reductase 4 OS=Ovis aries OX=9940 GN=CBR4	CBR4	25.759	26.392	14.9	3	5	3	1.003	1.02	1.002	0.96	1.01	1.043	0.996	0.86428
W5Q1V1	Uncharacterized protein OS=Ovis aries OX=9940 GN=CEP290	CEP290	290.68	-2	0.3	1	1	1
W5Q1V2	Uncharacterized protein OS=Ovis aries OX=9940 GN=SSSCA1	SSSCA1	22.049	6.8656	7.3	1	1	1
W5Q1W5	Uncharacterized protein OS=Ovis aries OX=9940 GN=LOC101111538	LOC101111538	27.56	56.565	26.7	5	6	5	1.088	1.126	1.104	0.863	0.914	0.914	0.811	0.00062328
W5Q216	Succinate dehydrogenase [ubiquinone] flavoprotein subunit, mitochondrial OS=Ovis aries OX=9940 GN=SDHA	SDHA	74.582	279.96	41.8	22	44	22	1.002	1.042	1.048	1.014	0.925	0.936	0.93	0.084257
W5Q232	Uncharacterized protein OS=Ovis aries OX=9940 GN=MARS2	MARS2	66.674	6.6795	1.9	1	1	1
W5Q257	Uncharacterized protein OS=Ovis aries OX=9940 GN=POC1B	POC1B	53.676	87.966	23.8	11	15	11	1.178	1.219	1.157	0.764	0.754	0.789	0.649	2.4678e-05
W5Q269	Uncharacterized protein OS=Ovis aries OX=9940 GN=CCDC87	CCDC87	98.853	19.192	3.3	3	3	3	1.191	1.206	1.057	0.864	0.772	0.878	0.728	0.0055379
W5Q281	Family with sequence similarity 227 member A OS=Ovis aries OX=9940 GN=FAM227A	FAM227A	67.134	12.436	3	2	2	2
W5Q282	Protein disulfide isomerase family A member 6 OS=Ovis aries OX=9940 GN=PDIA6	PDIA6	48.158	14.387	5.2	2	2	2	0.735	0.769	0.822	1.306	1.328	1.292	1.688	9.838e-05
W5Q285	Uncharacterized protein OS=Ovis aries OX=9940	---	18.784	27.085	25.6	4	5	4	0.941	1.017	1.115	0.935	1.28	0.789	0.978	0.7993
W5Q291	NADH-cytochrome b5 reductase OS=Ovis aries OX=9940 GN=CYB5R2	CYB5R2	33.503	17.212	9.4	3	3	3	0.865	0.973	1.051	1.063	1.04	1.079	1.101	0.15878
W5Q293	Uncharacterized protein OS=Ovis aries OX=9940 GN=DNAH8	DNAH8	541.34	323.31	38	189	400	179	1.13	1.129	1.101	0.844	0.833	0.856	0.754	1.84207e-05
W5Q295	Uncharacterized protein OS=Ovis aries OX=9940 GN=CFAP161	CFAP161	36.308	113.51	39.6	10	23	10	1.18	1.156	1.139	0.766	0.842	0.855	0.709	0.0006556
W5Q2A0	Uncharacterized protein OS=Ovis aries OX=9940 GN=ARMC4	ARMC4	116.05	323.31	44.5	40	75	40	0.999	1.053	1.033	0.945	1.012	0.975	0.95	0.111576
W5Q2A6	Uncharacterized protein OS=Ovis aries OX=9940 GN=EFHB	EFHB	96.408	274.15	45.3	29	45	29	1.068	1.073	1.092	0.843	0.876	0.869	0.8	7.9712e-05
W5Q2C5	Acetyltransferase component of pyruvate dehydrogenase complex OS=Ovis aries OX=9940 GN=DLAT	DLAT	69.099	142.45	23.8	14	24	14	1.059	1.115	1.112	0.903	0.902	0.869	0.814	0.00060084
W5Q2D8	EGF like repeats and discoidin domains 3 OS=Ovis aries OX=9940 GN=EDIL3	EDIL3	54.05	269.53	42.2	22	105	22	0.733	0.806	0.777	1.261	1.308	1.366	1.699	0.000122041
W5Q2D9	Uncharacterized protein OS=Ovis aries OX=9940 GN=RAB5A	RAB5A	23.654	27.623	33.5	6	10	3	0.818	0.874	0.94	1.141	1.187	1.195	1.339	0.0023571
W5Q2E3	Uncharacterized protein OS=Ovis aries OX=9940 GN=CLMN	CLMN	115.74	258.54	27.8	25	31	25	0.767	0.732	0.753	1.32	1.338	1.379	1.793	3.1716e-06
W5Q2F4	S-(hydroxymethyl)glutathione dehydrogenase OS=Ovis aries OX=9940 GN=ADH5	ADH5	39.711	25.984	9.4	3	4	3	0.887	0.883	0.895	1.105	1.284	1.098	1.308	0.035179
W5Q2G1	Uncharacterized protein OS=Ovis aries OX=9940	---	67.737	167.63	36.6	21	30	21	1.066	1.075	1.039	0.906	0.878	0.906	0.846	0.00033729
W5Q2G5	Uncharacterized protein OS=Ovis aries OX=9940 GN=TOMM22	TOMM22	15.809	14.978	16.2	2	3	2	1.14	1.005	0.963	0.899	1.006	1.007	0.937	0.36828
W5Q2H4	Uncharacterized protein OS=Ovis aries OX=9940 GN=PP2D1	PP2D1	69.564	11.179	2.4	2	2	2
W5Q2L5	Uncharacterized protein OS=Ovis aries OX=9940 GN=NME5	NME5	23.751	82.39	42.6	8	31	8	1.002	1.003	1.06	0.923	1.003	0.986	0.95	0.176684
W5Q2N2	Uncharacterized protein OS=Ovis aries OX=9940 GN=PSMD12	PSMD12	53.02	137	39.3	16	24	16	0.857	0.816	0.864	1.124	1.23	1.241	1.417	0.00066188
W5Q2P3	Leucine zipper and EF-hand containing transmembrane protein 1 OS=Ovis aries OX=9940 GN=LETM1	LETM1	81.44	106.21	21.2	14	18	14	1.096	1.244	1.13	0.843	0.744	0.801	0.688	0.0020816
W5Q2U2	Uncharacterized protein OS=Ovis aries OX=9940	---	52.541	82.057	19.5	7	13	7	0.974	1.054	0.987	0.977	1.009	0.981	0.984	0.5878
W5Q2U7	Plectin OS=Ovis aries OX=9940 GN=PLEC	PLEC	480.24	7.0969	0.2	1	1	1
W5Q305	Uncharacterized protein OS=Ovis aries OX=9940 GN=GANAB	GANAB	105.7	60.453	8.2	9	9	9	0.89	0.913	0.876	1.133	1.074	1.22	1.279	0.0032387
W5Q313	Choline dehydrogenase OS=Ovis aries OX=9940 GN=CHDH	CHDH	65.263	46.132	11.3	7	7	7	1.105	0.941	1.029	1.024	0.896	1.06	0.969	0.66948
W5Q334	Uncharacterized protein OS=Ovis aries OX=9940 GN=HSPA4L	HSPA4L	115.4	323.31	44.9	44	77	41	0.892	0.868	0.889	1.194	1.132	1.178	1.323	0.000102005
W5Q337	Uncharacterized protein OS=Ovis aries OX=9940 GN=GLRX5	GLRX5	16.771	34.872	20.9	2	2	2	1.075	0.906	0.958	1.038	1.131	0.964	1.066	0.39958
W5Q341	NADH dehydrogenase [ubiquinone] 1 alpha subcomplex subunit 12 OS=Ovis aries OX=9940 GN=NDUFA12	NDUFA12	17.14	82.237	62.2	7	17	7	0.868	0.95	1.018	1.016	1.028	1.053	1.092	0.129883
W5Q354	DnaJ heat shock protein family (Hsp40) member A2 OS=Ovis aries OX=9940 GN=DNAJA2	DNAJA2	45.147	69.435	21.2	9	11	9	0.818	0.835	0.835	1.325	1.188	1.183	1.486	0.00047661
W5Q358	Zonadhesin (gene/pseudogene) OS=Ovis aries OX=9940 GN=ZAN	ZAN	274.4	323.31	23	51	160	51	1.083	1.143	1.127	0.856	0.835	0.856	0.76	0.000115444
W5Q383	RBR-type E3 ubiquitin transferase OS=Ovis aries OX=9940 GN=ARIH2	ARIH2	57.516	19.916	8.6	3	3	3	1.069	1.039	1.05	0.974	0.891	0.971	0.898	0.023396
W5Q388	Uncharacterized protein OS=Ovis aries OX=9940 GN=AKAP14	AKAP14	23.792	70.219	23.2	4	8	4	0.937	0.987	0.953	0.979	0.98	1.078	1.056	0.20664
W5Q3A2	Uncharacterized protein OS=Ovis aries OX=9940	---	41.885	55.976	22.1	8	12	8	0.88	0.995	1.02	1.016	1.022	1	1.049	0.38972
W5Q3B4	Uncharacterized protein OS=Ovis aries OX=9940 GN=TBCD	TBCD	132.96	78.222	9	10	11	10	0.791	0.821	0.814	1.151	1.335	1.252	1.541	0.0006361
W5Q3C1	Uncharacterized protein OS=Ovis aries OX=9940 GN=NDRG3	NDRG3	42.666	54.839	17	5	9	5	1.06	0.921	0.931	1.153	1.022	1.03	1.101	0.181363
W5Q3E3	Uncharacterized protein OS=Ovis aries OX=9940 GN=RAB2A	RAB2A	22.47	231.62	66.5	14	49	10	0.931	0.911	0.895	1.129	1.141	1.054	1.214	0.0020971
W5Q3H2	Dynein light chain OS=Ovis aries OX=9940 GN=DNAL4	DNAL4	12.965	27.663	33.9	4	7	4	1.366	1.406	1.347	0.486	0.526	0.535	0.376	3.462e-06
W5Q3H8	ATP synthase F1 subunit epsilon OS=Ovis aries OX=9940 GN=ATP5F1E	ATP5F1E	5.7548	10.784	27.5	2	3	2	1.11	1.166	1.086	0.923	0.82	0.953	0.802	0.0115162
W5Q3I3	Uncharacterized protein OS=Ovis aries OX=9940 GN=SLC25A20	SLC25A20	33.14	106.17	35.6	10	19	10	1.085	0.993	1.007	0.853	0.969	0.862	0.87	0.046597
W5Q3K2	Uncharacterized protein OS=Ovis aries OX=9940 GN=CXorf65	CXorf65	19.797	34.116	27	4	8	4	1.105	1.031	1.077	0.943	0.863	0.929	0.851	0.0090423
W5Q3L8	Uncharacterized protein OS=Ovis aries OX=9940 GN=LOC101104306	LOC101104306	40.357	176.96	48.1	20	38	11	0.946	0.928	0.944	1.001	1.114	1.037	1.119	0.025685
W5Q3M2	Uncharacterized protein OS=Ovis aries OX=9940 GN=SLC25A31	SLC25A31	35.87	152.77	43.8	17	52	15	1.151	1.107	1.094	0.83	0.812	0.797	0.728	7.9882e-05
W5Q3N5	Protein kinase cAMP-dependent type II regulatory subunit alpha OS=Ovis aries OX=9940 GN=PRKAR2A	PRKAR2A	34.652	305.35	59.3	16	58	16	0.992	0.982	0.988	1.03	1.04	1.013	1.041	0.0082781
W5Q3R1	Phosphatidylinositol 4-kinase alpha OS=Ovis aries OX=9940 GN=PI4KA	PI4KA	223.69	18.983	1.5	3	3	3
W5Q3T9	Programmed cell death 6 interacting protein OS=Ovis aries OX=9940 GN=PDCD6IP	PDCD6IP	96.813	12.824	2.2	2	2	2
W5Q3V3	Uncharacterized protein OS=Ovis aries OX=9940 GN=ATP6V1E2	ATP6V1E2	26.14	65.772	41.2	9	14	9	0.822	0.838	0.839	1.262	1.274	1.173	1.484	0.000123317
W5Q3X2	Peptidylprolyl isomerase OS=Ovis aries OX=9940	---	11.929	75.34	41.7	5	16	5	0.936	0.926	0.96	1.12	1.134	1.06	1.174	0.0023423
W5Q3Y0	Uncharacterized protein OS=Ovis aries OX=9940 GN=GLMN	GLMN	67.653	6.3207	1.4	1	1	1
W5Q3Y4	Calcium-transporting ATPase OS=Ovis aries OX=9940 GN=ATP2A2	ATP2A2	106.61	35.545	5.8	6	6	6	1.503	1.173	1.241	0.519	0.751	0.603	0.478	0.0047407
W5Q402	Phosphodiesterase OS=Ovis aries OX=9940 GN=PDE4A	PDE4A	89.353	11.464	1.9	1	1	1
W5Q411	Uncharacterized protein OS=Ovis aries OX=9940 GN=HSPA13	HSPA13	51.817	45.02	13.4	6	8	6	0.926	0.965	0.956	1.123	1.04	1.08	1.139	0.0069573
W5Q414	Metallo-beta-lactamase domain containing 2 OS=Ovis aries OX=9940 GN=MBLAC2	MBLAC2	19.503	26.946	25.7	4	4	4	1.187	0.988	0.835	0.539	1.268	1.247	1.015	0.88488
W5Q420	Uncharacterized protein OS=Ovis aries OX=9940	---	29.7	100.74	41.5	10	13	10	0.65	0.582	0.594	1.62	1.482	1.437	2.486	5.5574e-05
W5Q433	Uncharacterized protein OS=Ovis aries OX=9940 GN=PIWIL1	PIWIL1	106.88	28.189	5	4	4	4
W5Q436	Uncharacterized protein OS=Ovis aries OX=9940 GN=SLC25A5	SLC25A5	29.333	49.461	23.2	8	13	3	0.934	0.958	0.955	1.132	1.012	1.097	1.138	0.020001
W5Q437	3-hydroxyisobutyryl-CoA hydrolase, mitochondrial OS=Ovis aries OX=9940 GN=HIBCH	HIBCH	43.386	114.39	30.6	13	22	13	1.08	1.062	1.123	0.917	0.927	0.885	0.836	0.00116322
W5Q466	Uncharacterized protein OS=Ovis aries OX=9940	---	121.18	6.329	0.7	1	1	1
W5Q472	Uncharacterized protein OS=Ovis aries OX=9940	---	17.719	57.443	13.2	2	4	2	0.768	0.857	0.715	1.279	1.101	1.357	1.597	0.0045967
W5Q492	Uncharacterized protein OS=Ovis aries OX=9940 GN=AK7	AK7	83.043	210.4	28.9	23	41	23	1.075	0.989	1.009	1.056	0.919	0.963	0.956	0.3919
W5Q4B0	Uncharacterized protein OS=Ovis aries OX=9940	---	66.34	105.45	21.3	12	22	12	1.034	1.085	1.047	0.897	1.012	0.96	0.906	0.057923
W5Q4C0	Coiled-coil domain containing 112 OS=Ovis aries OX=9940 GN=CCDC112	CCDC112	60.182	18.048	6.8	3	3	3	0.902	1.04	0.905	1.176	0.749	1.305	1.135	0.5982
W5Q4C4	Uncharacterized protein OS=Ovis aries OX=9940 GN=ANKAR	ANKAR	162.95	147.2	12	15	20	15	1.096	1.061	1.057	0.876	0.886	0.955	0.845	0.0045982
W5Q4D9	NAD(P)(+)--arginine ADP-ribosyltransferase OS=Ovis aries OX=9940 GN=ART3	ART3	43.748	82.682	23.8	11	21	11	0.78	0.799	0.736	1.388	1.273	1.342	1.729	9.8944e-05
W5Q4E1	Heat shock protein 90 beta family member 1 OS=Ovis aries OX=9940 GN=HSP90B1	HSP90B1	92.678	184.19	23.8	17	24	15	0.972	0.99	0.96	0.978	1.064	1.004	1.042	0.195979
W5Q4E7	Uncharacterized protein OS=Ovis aries OX=9940 GN=WDR26	WDR26	71.968	20.263	5.1	3	3	3	0.701	0.778	0.801	1.168	1.461	1.359	1.749	0.00198053
W5Q4F7	Uncharacterized protein OS=Ovis aries OX=9940 GN=SLC25A32	SLC25A32	30.11	13.719	9.4	2	2	2	1.193	1.165	1.108	0.767	0.884	0.788	0.704	0.00192101
W5Q4H1	Uncharacterized protein OS=Ovis aries OX=9940 GN=TMED7	TMED7	25.321	7.4774	5.3	1	1	1	0.915	0.856	0.985	1.118	1.074	1.171	1.22	0.0136791
W5Q4I4	Cysteine dioxygenase type 1 OS=Ovis aries OX=9940 GN=CDO1	CDO1	16.929	11.265	12.2	2	2	2	1.143	1.476	1.065	0.768	0.761	0.61	0.581	0.0123409
W5Q4J0	Phosphorylase b kinase regulatory subunit OS=Ovis aries OX=9940 GN=PHKB	PHKB	124.01	-2	0.9	1	1	1
W5Q4K8	Uncharacterized protein OS=Ovis aries OX=9940	---	42.149	38.994	19.9	6	7	6	1.16	1.089	1.008	0.885	1.021	0.848	0.846	0.070943
W5Q4L4	Acetyl-CoA carboxylase beta OS=Ovis aries OX=9940 GN=ACACB	ACACB	275.01	207.51	12.6	26	31	26	0.849	0.762	0.757	1.274	1.257	1.269	1.605	0.0061591
W5Q4P0	Dynein axonemal heavy chain 2 OS=Ovis aries OX=9940 GN=DNAH2	DNAH2	507.53	323.31	27	108	149	106	1.116	1.104	1.073	0.849	0.896	0.873	0.795	0.00029845
W5Q4P1	Uncharacterized protein OS=Ovis aries OX=9940 GN=LIPI	LIPI	51.693	6.625	2.2	1	1	1	0.844	0.807	1.025	1.322	1.096	1.046	1.294	0.065301
W5Q4P4	Uncharacterized protein OS=Ovis aries OX=9940 GN=PCBP2	PCBP2	34.917	26.317	17.5	4	5	2
W5Q4S9	Uncharacterized protein OS=Ovis aries OX=9940	---	30.757	23.428	10.4	3	4	3	1	1.021	1	1.003	0.927	1.083	0.997	0.92832
W5Q4T6	Uncharacterized protein OS=Ovis aries OX=9940	---	269.89	6.2975	0.6	1	1	1	1.404	1.355	1.464	0.434	0.511	0.497	0.341	4.036e-05
W5Q4V2	Uncharacterized protein OS=Ovis aries OX=9940	---	18.177	17.779	13.8	3	3	3	1.206	1.08	1.082	0.889	0.782	0.896	0.762	0.0089408
W5Q4V6	Uncharacterized protein OS=Ovis aries OX=9940 GN=AAAS	AAAS	61.167	35.216	8.8	4	6	4	1.09	1.121	1.13	0.875	0.958	0.764	0.777	0.018424
W5Q4W8	Uncharacterized protein OS=Ovis aries OX=9940 GN=HSPA9	HSPA9	73.707	323.31	46.7	31	67	30	1.021	1.056	1.051	0.915	0.968	0.911	0.893	0.0069836
W5Q4X0	Uncharacterized protein OS=Ovis aries OX=9940	---	25.076	142.32	54.7	11	26	11	0.942	0.997	0.975	0.967	1.051	1.062	1.057	0.181656
W5Q4X2	Uncharacterized protein OS=Ovis aries OX=9940 GN=SLC26A6	SLC26A6	83.377	9.8222	1.8	1	1	1
W5Q4X4	Uncharacterized protein OS=Ovis aries OX=9940 GN=C12orf10	C12orf10	42.699	59.825	16.8	5	8	5	0.748	0.785	0.798	1.274	1.411	1.227	1.678	0.00035997
W5Q4X8	Uncharacterized protein OS=Ovis aries OX=9940 GN=TEKT3	TEKT3	56.657	323.31	54.5	30	87	30	1.088	1.106	1.124	0.875	0.927	0.864	0.803	0.00074471
W5Q4Y3	Sperm tail PG-rich repeat containing 2 OS=Ovis aries OX=9940 GN=STPG2	STPG2	61.287	25.992	5.3	2	2	2	1.109	1.333	1.135	0.785	0.677	0.815	0.637	0.0050751
W5Q4Z0	Uncharacterized protein OS=Ovis aries OX=9940 GN=PFDN5	PFDN5	17.385	19.418	19.5	3	4	3
W5Q500	Uncharacterized protein OS=Ovis aries OX=9940 GN=HEXDC	HEXDC	53.629	6.5491	2.3	1	1	1
W5Q512	Threonyl-tRNA synthetase like 2 OS=Ovis aries OX=9940 GN=TARSL2	TARSL2	80.554	6.8287	1.3	1	1	1
W5Q519	Eukaryotic translation initiation factor 3 subunit M OS=Ovis aries OX=9940 GN=EIF3M	EIF3M	42.488	13.464	5.9	2	2	2	0.928	0.987	1.056	1.111	1.111	0.858	1.037	0.76356
W5Q529	Uncharacterized protein OS=Ovis aries OX=9940 GN=CDRT4	CDRT4	18.465	16.872	7.9	2	2	2	0.977	0.958	0.964	0.983	1.135	1.063	1.097	0.16198
W5Q540	Uncharacterized protein OS=Ovis aries OX=9940 GN=HAGH	HAGH	33.954	152.75	47.1	14	48	14	1.018	0.974	0.986	1.069	0.893	0.988	0.991	0.83452
W5Q563	Uncharacterized protein OS=Ovis aries OX=9940 GN=TSTA3	TSTA3	36.025	58.747	20.9	6	10	6	0.898	0.875	0.854	1.135	1.229	1.271	1.384	0.00089828
W5Q569	Uncharacterized protein OS=Ovis aries OX=9940 GN=CCNY	CCNY	35.51	10.871	7.5	2	2	2	0.529	1.43	1.346	1.151	0.619	0.822	0.784	0.64308
W5Q572	Ferritin OS=Ovis aries OX=9940 GN=FTMT	FTMT	27.355	115.43	57.9	11	29	11	1.133	1.162	1.139	0.844	0.791	0.774	0.702	0.000198202
W5Q577	Uncharacterized protein OS=Ovis aries OX=9940 GN=ABCC12	ABCC12	152.99	7.687	1.2	1	1	1	0.831	0.711	0.958	1.191	1.706	0.817	1.486	0.192901
W5Q587	Uncharacterized protein OS=Ovis aries OX=9940 GN=TMEM89	TMEM89	18.063	29	13.8	1	1	1	1.117	0.844	1.127	0.866	0.991	1.081	0.951	0.71376
W5Q589	Uncharacterized protein OS=Ovis aries OX=9940 GN=PDHA2	PDHA2	39.545	182.62	53.4	18	51	10	1.063	1.041	1.057	0.891	0.931	0.959	0.88	0.0044752
W5Q595	NIF3-like protein 1 OS=Ovis aries OX=9940 GN=NIF3L1	NIF3L1	41.855	47.773	15.6	5	6	5	0.934	0.867	1.001	1.155	1.016	1.19	1.2	0.046824
W5Q5A9	Inositol polyphosphate-5-phosphatase A OS=Ovis aries OX=9940 GN=INPP5A	INPP5A	44.141	6.3126	2.3	1	1	1
W5Q5C1	Tubulin alpha chain OS=Ovis aries OX=9940	---	41.967	75.618	49.2	25	274	4	0.9	0.824	1.006	1.082	1.083	1.124	1.205	0.032696
W5Q5C2	Uncharacterized protein OS=Ovis aries OX=9940 GN=FSIP2	FSIP2	782.39	323.31	26	164	329	161	1.086	1.095	1.068	0.921	0.855	0.908	0.826	0.00132256
W5Q5C3	Uncharacterized protein OS=Ovis aries OX=9940	---	117.22	102.96	16.6	14	16	14	1.099	1.059	1.018	0.927	0.928	0.874	0.859	0.0069434
W5Q5E7	Pyrroline-5-carboxylate reductase OS=Ovis aries OX=9940 GN=PYCR3	PYCR3	29.077	15.074	8.9	2	4	2	0.806	0.77	0.889	1.195	1.299	1.252	1.52	0.00100149
W5Q5F1	Macrophage erythroblast attacher OS=Ovis aries OX=9940 GN=MAEA	MAEA	31.543	6.3092	4.7	1	1	1
W5Q5F4	Uncharacterized protein OS=Ovis aries OX=9940 GN=GEN1	GEN1	103.9	-2	0.9	1	1	1	1.392	1.617	1.173	0.456	0.449	0.585	0.356	0.00122287
W5Q5F5	Acyl-CoA thioesterase 9 OS=Ovis aries OX=9940 GN=ACOT9	ACOT9	49.843	100.69	29.1	12	21	12	0.939	1.016	0.993	1.016	1.003	1.028	1.034	0.24244
W5Q5G6	Ubiquinol-cytochrome c reductase core protein 1 OS=Ovis aries OX=9940 GN=UQCRC1	UQCRC1	53.393	183.09	42.2	17	36	17	0.962	0.968	0.974	1.114	0.996	1.092	1.103	0.108418
W5Q5H5	Nucleoporin NUP53 OS=Ovis aries OX=9940 GN=NUP35	NUP35	34.961	89.117	21.4	5	8	5	0.928	1.072	0.951	1.098	0.994	1.105	1.083	0.2235
W5Q5I4	Uncharacterized protein OS=Ovis aries OX=9940 GN=NUP54	NUP54	56.01	84.2	21.1	12	15	12	1.056	1.095	1.094	0.964	0.871	0.925	0.851	0.0069018
W5Q5L3	Uncharacterized protein OS=Ovis aries OX=9940	---	520.19	101.02	4.1	17	19	15	1.113	1.053	1.072	0.858	0.97	0.935	0.853	0.01604
W5Q5L6	Uncharacterized protein OS=Ovis aries OX=9940 GN=FRZB	FRZB	36.276	25.438	13.8	4	5	4	0.683	0.685	0.778	1.393	1.402	1.455	1.98	0.000104423
W5Q5N7	Uncharacterized protein OS=Ovis aries OX=9940 GN=RDH14	RDH14	36.572	75.258	28	8	9	8	0.897	0.981	0.903	1.022	1.155	1.101	1.179	0.02312
W5Q5N9	Keratin 8 OS=Ovis aries OX=9940 GN=KRT8	KRT8	52.91	43.245	11.7	5	5	3	0.761	0.708	0.765	1.346	1.337	1.367	1.813	2.0491e-05
W5Q5P5	Gamma-glutamyl hydrolase OS=Ovis aries OX=9940 GN=GGH	GGH	35.598	44.174	18.6	5	16	5	0.926	1.004	0.927	1.006	1.032	1.047	1.08	0.057096
W5Q5Q3	Keratin 78 OS=Ovis aries OX=9940 GN=KRT78	KRT78	57.537	20.667	9.1	5	4	3	1.196	1.095	1.13	0.713	1.083	0.71	0.733	0.080756
W5Q5Q5	Uncharacterized protein OS=Ovis aries OX=9940 GN=LOC101102216	LOC101102216	70.173	323.31	54.9	30	107	30	1.114	1.084	1.1	0.851	0.882	0.851	0.784	6.4554e-05
W5Q5Q7	Uncharacterized protein OS=Ovis aries OX=9940 GN=ASPA	ASPA	35.614	19.779	11.2	3	4	3	0.85	0.788	0.842	1.32	1.12	1.285	1.502	0.00196347
W5Q5R0	Phosphodiesterase OS=Ovis aries OX=9940 GN=PDE1A	PDE1A	59.024	40.939	12.3	5	6	5	0.89	0.816	0.863	0.988	1.239	1.258	1.357	0.021817
W5Q5R8	Uncharacterized protein OS=Ovis aries OX=9940 GN=TXNRD1	TXNRD1	54.576	116.94	32.2	14	29	13	0.769	0.804	0.853	1.323	1.201	1.23	1.547	0.00047759
W5Q5S2	Uncharacterized protein OS=Ovis aries OX=9940	---	23.245	33.696	19	3	4	3	0.959	0.963	0.988	1.073	1.082	1.008	1.087	0.026639
W5Q5S9	POC5 centriolar protein OS=Ovis aries OX=9940 GN=POC5	POC5	62.985	11.435	4.1	2	2	2
W5Q5T4	Uncharacterized protein OS=Ovis aries OX=9940 GN=NDUFB3	NDUFB3	11.127	17.387	19.4	2	3	2	1.001	0.994	0.994	0.974	1.045	1.041	1.024	0.4226
W5Q5T7	V-type proton ATPase subunit C OS=Ovis aries OX=9940 GN=ATP6V1C1	ATP6V1C1	48.869	138.13	35	15	20	15	0.889	0.908	0.898	1.094	1.04	1.202	1.238	0.038655
W5Q5U5	Keratin 4 OS=Ovis aries OX=9940 GN=KRT4	KRT4	58.832	298.65	50.1	36	59	22	1.038	1.04	1.035	0.977	0.976	0.964	0.937	0.000138145
W5Q5V9	Keratin 3 OS=Ovis aries OX=9940 GN=KRT3	KRT3	64.585	12.284	12.4	11	5	0
W5Q5X0	Uncharacterized protein OS=Ovis aries OX=9940 GN=AXDND1	AXDND1	120.01	64.793	9.2	9	14	9	1.028	1.081	1.036	0.869	0.981	0.963	0.894	0.050757
W5Q5Y6	Uncharacterized protein OS=Ovis aries OX=9940	---	19.32	7.5319	13.4	2	12	1	1.274	1.483	1.236	0.628	0.587	0.584	0.451	0.0002004
W5Q5Y9	Uncharacterized protein OS=Ovis aries OX=9940 GN=NDUFB10	NDUFB10	19.849	45.925	29.4	5	8	5	0.998	0.998	0.97	0.953	1.078	1.067	1.045	0.35848
W5Q5Z6	MICOS complex subunit OS=Ovis aries OX=9940 GN=APOO	APOO	22.599	27.155	19.1	3	4	3	1.208	1.12	1.105	0.87	0.828	0.736	0.709	0.0036992
W5Q603	Uncharacterized protein OS=Ovis aries OX=9940 GN=C7orf61	C7orf61	23.396	75.587	43.6	9	14	9	1.128	1.223	1.083	0.761	0.813	0.81	0.694	0.00094246
W5Q613	Uncharacterized protein OS=Ovis aries OX=9940 GN=IQGAP2	IQGAP2	181.56	323.31	25.8	37	57	37	1.039	1.075	1.07	0.946	0.918	0.872	0.859	0.0042987
W5Q616	Uncharacterized protein OS=Ovis aries OX=9940	---	21.168	6.3694	8.5	1	1	1	0.519	0.537	0.574	1.156	2.334	1.37	2.982	0.039255
W5Q625	Aminopeptidase like 1 OS=Ovis aries OX=9940 GN=NPEPL1	NPEPL1	51.046	22.341	7.7	3	3	3	0.753	0.744	0.722	1.45	1.302	1.313	1.832	8.0089e-05
W5Q626	Uncharacterized protein OS=Ovis aries OX=9940 GN=TRPV6	TRPV6	82.377	-2	1.4	1	1	1	1.058	1.216	1.314	0.729	0.616	0.915	0.63	0.022779
W5Q627	Uncharacterized protein OS=Ovis aries OX=9940 GN=FAM81B	FAM81B	49.918	296.37	53.9	25	53	25	1.031	1.111	1.053	0.911	0.909	0.964	0.871	0.0094564
W5Q629	DNA damage inducible 1 homolog 1 OS=Ovis aries OX=9940 GN=DDI1	DDI1	44.046	34.064	14.6	4	5	4	0.789	0.918	1.022	1.242	1.023	1.123	1.241	0.079743
W5Q634	Biliverdin reductase A OS=Ovis aries OX=9940 GN=BLVRA	BLVRA	33.581	12.206	5.7	2	2	2	1.022	0.855	0.867	1.106	1.102	1.179	1.234	0.025385
W5Q648	Uncharacterized protein OS=Ovis aries OX=9940 GN=MATR3	MATR3	95.334	25.542	5.6	4	4	4	1.021	1.037	1.068	0.856	0.996	1.028	0.921	0.21714
W5Q650	Uncharacterized protein OS=Ovis aries OX=9940	---	99.627	13.99	2.4	2	2	2	0.953	1.134	0.942	1.147	0.953	0.897	0.989	0.90178
W5Q665	Keratin 13 OS=Ovis aries OX=9940 GN=KRT13	KRT13	49.738	290.06	51.4	29	41	8	0.982	1.049	0.978	1.045	0.946	1.056	1.013	0.79062
W5Q666	Phosphodiesterase OS=Ovis aries OX=9940 GN=PDE6B	PDE6B	97.346	-2	1.2	1	1	1	1.169	0.77	1.1	1.049	0.926	1.031	0.989	0.97906
W5Q675	Uncharacterized protein OS=Ovis aries OX=9940	---	31.853	18.495	10	3	4	3	0.994	0.917	0.986	0.947	1.231	1.009	1.1	0.34096
W5Q682	Uncharacterized protein OS=Ovis aries OX=9940 GN=EEF1E1	EEF1E1	22.685	17.434	7.5	2	2	2	0.868	0.91	0.998	1.076	1.141	1.118	1.201	0.0141555
W5Q689	Uncharacterized protein OS=Ovis aries OX=9940 GN=TPP1	TPP1	60.237	9.0725	2.5	1	1	1	0.573	0.641	0.581	1.669	1.495	1.456	2.574	6.2992e-05
W5Q691	Isochorismatase domain containing 1 OS=Ovis aries OX=9940 GN=ISOC1	ISOC1	30.541	31.162	18	4	5	4	1.056	0.626	0.729	1.312	1.126	1.393	1.589	0.044761
W5Q694	Uncharacterized protein OS=Ovis aries OX=9940	---	32.959	38.185	18.2	4	4	4	0.694	0.77	0.785	1.231	1.349	1.284	1.718	0.0003151
W5Q699	Uncharacterized protein OS=Ovis aries OX=9940 GN=ALS2CR12	ALS2CR12	49.7	37.025	13.2	5	6	5	1.104	1.063	1.135	0.839	0.811	0.929	0.781	0.0052617
W5Q6A4	Keratin, type I cytoskeletal 15 OS=Ovis aries OX=9940 GN=KRT15	KRT15	49.615	87.785	40.8	22	23	0
W5Q6A8	Sphingomyelin phosphodiesterase 4 OS=Ovis aries OX=9940 GN=SMPD4	SMPD4	70.565	35.076	7.9	5	8	5	1.088	1.205	1.224	0.769	0.822	0.755	0.667	0.00085748
W5Q6B1	Uncharacterized protein OS=Ovis aries OX=9940 GN=COA1	COA1	22.448	22.863	18.3	3	4	3	0.82	0.978	0.976	1.19	0.96	1.022	1.143	0.198058
W5Q6B3	Prefoldin subunit 4 OS=Ovis aries OX=9940 GN=LOC101112255	LOC101112255	15.357	7.9218	9	1	1	1	0.693	0.875	0.849	1.181	1.408	1.215	1.574	0.0075236
W5Q6B4	Uncharacterized protein OS=Ovis aries OX=9940 GN=C16orf78	C16orf78	31.521	53.594	34.5	8	11	8	1.002	1.02	1.028	0.998	1.064	0.965	0.992	0.7924
W5Q6C4	Glutamate-cysteine ligase modifier subunit OS=Ovis aries OX=9940 GN=GCLM	GCLM	30.318	34.035	18.8	4	4	4	0.918	1.047	1.052	1.014	0.977	1.023	0.999	0.98766
W5Q6D0	Uncharacterized protein OS=Ovis aries OX=9940 GN=C11orf71	C11orf71	14.217	6.813	7.6	1	2	1	0.946	0.898	0.872	1.098	1.214	1.111	1.26	0.0043244
W5Q6E0	Uncharacterized protein OS=Ovis aries OX=9940 GN=CUL2	CUL2	87.289	40.964	7.4	6	6	6	0.688	0.715	0.717	1.437	1.26	1.496	1.978	0.00022085
W5Q6H1	Uncharacterized protein OS=Ovis aries OX=9940 GN=PLS3	PLS3	70.797	25.829	8.6	4	5	4	1.022	0.598	0.614	1.439	1.312	1.316	1.821	0.023599
W5Q6J1	Uncharacterized protein OS=Ovis aries OX=9940	---	10.61	7.8294	14	1	1	1	0.916	0.979	1.011	0.849	1.189	1.131	1.091	0.51926
W5Q6J7	Tubulin-specific chaperone A OS=Ovis aries OX=9940	---	11.062	6.5222	10.8	1	1	1	0.953	1.155	1.064	0.948	0.918	0.943	0.886	0.104197
W5Q6K9	Uncharacterized protein OS=Ovis aries OX=9940 GN=KRT9	KRT9	51.293	-2	3.3	2	1	1
W5Q6N7	Thioredoxin domain containing 5 OS=Ovis aries OX=9940 GN=TXNDC5	TXNDC5	38.366	28.673	10.5	2	2	2	0.766	0.797	0.792	1.239	1.329	1.322	1.652	4.0291e-05
W5Q6Q0	Secretory carrier-associated membrane protein OS=Ovis aries OX=9940 GN=SCAMP1	SCAMP1	35.268	14.29	7.7	2	2	2	0.937	0.843	1.002	1.157	1.037	1.135	1.197	0.040483
W5Q6Q7	Uncharacterized protein OS=Ovis aries OX=9940 GN=VAPB	VAPB	28.898	25.339	8	3	5	3	1.111	1.094	1.06	0.906	0.889	0.964	0.845	0.0038625
W5Q6Q9	Uncharacterized protein OS=Ovis aries OX=9940	---	9.2416	8.2329	14.1	1	2	1
W5Q6S6	Sulfhydryl oxidase OS=Ovis aries OX=9940 GN=GFER	GFER	36.469	29.009	15	4	5	4	0.936	0.914	0.889	1.138	1.083	1.157	1.233	0.00107906
W5Q6T4	Uncharacterized protein OS=Ovis aries OX=9940 GN=ODF1	ODF1	29.083	318.39	55.6	21	66	21	1.151	1.148	1.163	0.732	0.732	0.731	0.634	7.8347e-05
W5Q6U3	Chromosome 10 open reading frame 82 OS=Ovis aries OX=9940 GN=C10orf82	C10orf82	27.636	82.578	53.7	11	18	11	1.055	1.126	1.129	0.866	0.789	0.804	0.743	0.00117774
W5Q6V1	Uncharacterized protein OS=Ovis aries OX=9940 GN=SPATA24	SPATA24	23.646	36.974	27.3	5	6	5	1.276	1.197	1.173	0.853	0.603	0.741	0.603	0.0076631
W5Q6V2	Uncharacterized protein OS=Ovis aries OX=9940 GN=KRT7	KRT7	50.18	97.575	31.6	15	20	7	0.878	0.861	0.837	1.309	1.219	1.158	1.431	0.00072233
W5Q6V5	Uncharacterized protein OS=Ovis aries OX=9940 GN=DNM2	DNM2	98.236	19.863	3.4	3	3	3
W5Q6V7	Signal-induced proliferation-associated 1 OS=Ovis aries OX=9940 GN=SIPA1	SIPA1	114.29	-2	0.9	1	1	1	0.902	0.985	1.013	1.252	0.809	1.101	1.09	0.62266
W5Q6V8	Uncharacterized protein OS=Ovis aries OX=9940 GN=RAB22A	RAB22A	21.798	11.008	12.4	2	2	2
W5Q6W8	Uncharacterized protein OS=Ovis aries OX=9940 GN=C2CD6	C2CD6	211.92	63.766	5.2	10	12	10	1.121	1.188	1.14	0.822	0.807	0.908	0.736	0.00159928
W5Q6Y5	Cilia and flagella associated protein 46 OS=Ovis aries OX=9940 GN=CFAP46	CFAP46	283.38	158.65	9.1	20	25	20	1.052	1.055	0.999	0.924	0.892	0.888	0.871	0.0031152
W5Q701	Uncharacterized protein OS=Ovis aries OX=9940 GN=LOC101112491	LOC101112491	13.753	37.799	39.7	4	7	4	0.785	0.767	0.701	1.403	1.374	1.306	1.812	0.000122599
W5Q718	Solute carrier family 25 member 1 OS=Ovis aries OX=9940 GN=SLC25A1	SLC25A1	20.334	16.802	12.2	2	2	2	1.048	1.073	0.939	0.869	1.064	1.036	0.97	0.68986
W5Q723	Uncharacterized protein OS=Ovis aries OX=9940 GN=BHMT	BHMT	44.876	251.9	55.5	17	36	17	0.856	0.805	0.855	1.271	1.198	1.206	1.461	0.000161441
W5Q732	Uncharacterized protein OS=Ovis aries OX=9940 GN=PDK3	PDK3	42.397	10.964	3.8	2	2	2	1.38	1.279	1.405	0.541	0.456	0.653	0.406	0.00106298
W5Q743	Transporter OS=Ovis aries OX=9940	---	82.384	75.619	15.7	10	19	10	0.969	1.061	1.063	0.922	0.911	1.021	0.923	0.162997
W5Q754	Titin OS=Ovis aries OX=9940 GN=TTN	TTN	3911	10.88	0.1	2	2	2	1.003	1.094	1.15	0.89	0.903	0.922	0.836	0.0126237
W5Q759	Collagen type VII alpha 1 chain OS=Ovis aries OX=9940 GN=COL7A1	COL7A1	288.51	-2	0.2	1	1	1
W5Q761	Uncharacterized protein OS=Ovis aries OX=9940 GN=UBE2D2	UBE2D2	13.635	7.3185	9.3	1	1	1
W5Q770	Uncharacterized protein OS=Ovis aries OX=9940	---	63.443	142.56	25.3	13	22	13	1.197	1.223	1.196	0.726	0.657	0.751	0.59	0.00020213
W5Q778	Uncharacterized protein OS=Ovis aries OX=9940 GN=SPATA9	SPATA9	25.567	23.678	18.7	3	3	3	1.176	1.066	1.094	0.814	0.91	0.886	0.782	0.0053179
W5Q785	Uncharacterized protein OS=Ovis aries OX=9940 GN=DNAJC5B	DNAJC5B	18.306	34.462	29.4	3	7	3	0.743	0.849	0.796	1.379	1.31	1.316	1.677	0.0002422
W5Q793	Glypican 2 OS=Ovis aries OX=9940 GN=GPC2	GPC2	59.582	28.218	6.1	2	2	2	0.884	1.04	1.031	1.019	1.041	1.037	1.048	0.44932
W5Q7A7	Uncharacterized protein OS=Ovis aries OX=9940 GN=C20orf85	C20orf85	15.725	32.144	34.3	5	8	5	0.902	0.939	1.007	1.114	1.056	1.063	1.135	0.024603
W5Q7C7	Proteasome subunit alpha type OS=Ovis aries OX=9940 GN=PSMA2	PSMA2	25.898	32.36	21.8	4	10	4	0.631	0.678	0.748	1.419	1.277	1.601	2.089	0.00085571
W5Q7C8	Uncharacterized protein OS=Ovis aries OX=9940 GN=BIN2	BIN2	57.486	34.406	8.1	4	5	4	0.838	0.868	1.034	1.165	0.995	1.216	1.232	0.078579
W5Q7D8	Uncharacterized protein OS=Ovis aries OX=9940 GN=LOC101103784	LOC101103784	11.739	103.12	54.3	9	36	9	1.091	1.08	1.067	0.902	0.871	0.815	0.799	0.00178375
W5Q7E2	G protein pathway suppressor 1 OS=Ovis aries OX=9940 GN=GPS1	GPS1	54.434	8.1017	2.5	1	1	1
W5Q7G2	G protein subunit alpha i1 OS=Ovis aries OX=9940 GN=GNAI1	GNAI1	38.583	14.085	5.6	2	2	2	0.643	0.599	0.67	1.488	1.413	1.568	2.337	4.2056e-05
W5Q7H9	Uncharacterized protein OS=Ovis aries OX=9940 GN=TTC19	TTC19	40.638	78.865	26	9	11	9	1.023	0.997	1.144	0.843	0.888	0.957	0.85	0.043983
W5Q7M7	Uncharacterized protein OS=Ovis aries OX=9940 GN=HNRNPA3	HNRNPA3	39.709	13.531	6.8	2	2	2	1.062	1.024	1.091	0.941	0.932	0.94	0.885	0.0028589
W5Q7N8	Uncharacterized protein OS=Ovis aries OX=9940 GN=GDPGP1	GDPGP1	42.31	6.9792	4.7	1	1	1
W5Q7N9	Uncharacterized protein OS=Ovis aries OX=9940 GN=MTX2	MTX2	29.679	39.637	18.9	5	12	5	0.965	1.066	0.993	0.938	0.965	1.072	0.984	0.75044
W5Q7P1	Uncharacterized protein OS=Ovis aries OX=9940 GN=NUDT6	NUDT6	35.464	50.715	20.8	7	9	7	1.043	0.936	1.003	0.958	1.096	1.019	1.031	0.5874
W5Q7P4	Uncharacterized protein OS=Ovis aries OX=9940 GN=PIP	PIP	16.371	24.644	24.1	3	5	3	0.644	0.677	0.658	1.363	1.543	1.314	2.132	0.000119288
W5Q7Q9	Uncharacterized protein OS=Ovis aries OX=9940 GN=PFDN1	PFDN1	14.223	15.251	17.2	2	3	2	0.835	0.746	0.82	1.317	1.122	1.389	1.594	0.0031588
W5Q7R8	Junction plakoglobin OS=Ovis aries OX=9940 GN=JUP	JUP	81.961	7.2922	1.6	1	1	1	0.975	0.911	1.059	1.125	1.003	0.987	1.058	0.40074
W5Q7S6	Uncharacterized protein OS=Ovis aries OX=9940 GN=PNMA1	PNMA1	39.732	55.532	24.4	7	11	7	0.933	0.929	0.835	1.165	1.125	1.047	1.237	0.011322
W5Q7T3	Uncharacterized protein OS=Ovis aries OX=9940 GN=SEPT11	SEPT11	51.673	6.3653	6.2	2	4	1
W5Q7T8	Thrombospondin 4 OS=Ovis aries OX=9940 GN=THBS4	THBS4	102.91	-2	0.9	1	1	1	0.402	0.433	0.392	1.751	1.751	1.866	4.375	1.1313e-06
W5Q7U7	Serine/threonine-protein phosphatase OS=Ovis aries OX=9940 GN=PPP1CC	PPP1CC	34.8	7.5358	37.8	14	51	1	1.048	1.129	1.185	0.932	0.769	0.861	0.762	0.0144982
W5Q7U9	Uncharacterized protein OS=Ovis aries OX=9940 GN=TMPRSS12	TMPRSS12	37.558	22.458	8.8	3	3	3	0.647	0.694	0.624	1.361	1.579	1.463	2.241	0.000104716
W5Q7X0	Maestro heat like repeat family member 8 OS=Ovis aries OX=9940 GN=MROH8	MROH8	121.86	6.9647	0.9	1	1	1
W5Q7Z7	Desmoplakin OS=Ovis aries OX=9940 GN=DSP	DSP	317.88	38.543	2	6	8	6	0.972	0.904	0.961	1.088	1.055	1.102	1.144	0.0065775
W5Q805	Uncharacterized protein OS=Ovis aries OX=9940 GN=PSMC6	PSMC6	45.796	129.31	41.2	16	26	15	0.871	0.815	0.832	1.134	1.377	1.19	1.47	0.0034366
W5Q824	Glutathione S-transferase OS=Ovis aries OX=9940 GN=GSTA1	GSTA1	25.416	11.141	9.5	2	2	2	0.843	0.9	1.011	1.07	1.126	1.166	1.221	0.026397
W5Q831	Destrin, actin depolymerizing factor OS=Ovis aries OX=9940 GN=DSTN	DSTN	20.187	21.562	24	4	4	3	1.014	1.044	1.043	1.12	0.875	0.912	0.937	0.45636
W5Q852	D-2-hydroxyglutarate dehydrogenase OS=Ovis aries OX=9940 GN=D2HGDH	D2HGDH	58.849	19.189	4.8	3	3	3
W5Q860	Ubiquitin recognition factor in ER associated degradation 1 OS=Ovis aries OX=9940 GN=UFD1	UFD1	34.529	23.185	11.4	3	3	3	0.874	0.799	0.929	1.177	1.257	1.186	1.391	0.002382
W5Q861	Uncharacterized protein OS=Ovis aries OX=9940 GN=DTYMK	DTYMK	23.45	30.94	23.8	5	7	5	1.055	1.077	1.116	0.944	0.902	0.87	0.836	0.0033813
W5Q888	ASPSCR1, UBX domain containing tether for SLC2A4 OS=Ovis aries OX=9940 GN=ASPSCR1	ASPSCR1	57.14	6.6011	3.4	1	1	1
W5Q893	Uncharacterized protein OS=Ovis aries OX=9940 GN=CCDC63	CCDC63	66.019	259.26	48.6	30	62	30	1.04	1.079	1.078	0.918	0.914	0.933	0.865	0.00044131
W5Q8A7	Uncharacterized protein OS=Ovis aries OX=9940 GN=RALA	RALA	23.54	44.287	23.3	5	11	3	0.764	0.805	0.82	1.283	1.21	1.349	1.608	0.00023696
W5Q8A9	Uncharacterized protein OS=Ovis aries OX=9940	---	9.3745	14.853	22.6	2	3	2	1.043	1.114	0.948	0.966	1.076	1.032	0.99	0.88312
W5Q8B1	Glutathione peroxidase OS=Ovis aries OX=9940 GN=GPX6	GPX6	16.192	13.737	30.3	3	5	2	0.615	0.316	0.633	1.699	1.663	1.574	3.156	0.034498
W5Q8B7	Uncharacterized protein OS=Ovis aries OX=9940 GN=LRRD1	LRRD1	99.382	323.31	42	32	52	32	1.012	1.012	1.015	0.982	0.978	0.979	0.967	2.4474e-05
W5Q8C3	Uncharacterized protein OS=Ovis aries OX=9940	---	80.546	113.81	15.2	11	31	11	0.98	0.963	1.001	1.039	0.948	1.032	1.025	0.48202
W5Q8E7	Uncharacterized protein OS=Ovis aries OX=9940 GN=ENO4	ENO4	67.7	81.228	19.6	9	13	9	1.169	1.219	1.106	0.744	0.773	0.836	0.673	0.00087781
W5Q8F6	BRI3 binding protein OS=Ovis aries OX=9940 GN=BRI3BP	BRI3BP	22.206	27.799	10.2	2	2	2	1.149	1.098	1.053	0.928	0.801	0.924	0.804	0.0156967
W5Q8H2	Membrane metalloendopeptidase like 1 OS=Ovis aries OX=9940 GN=MMEL1	MMEL1	87.502	184.76	22.7	16	40	16	0.975	0.946	0.918	1.041	1.178	1.056	1.154	0.029561
W5Q8I4	Uncharacterized protein OS=Ovis aries OX=9940 GN=ST13	ST13	43.341	106.85	20.3	7	18	7	0.668	0.659	0.638	1.529	1.453	1.463	2.262	1.3086e-06
W5Q8I7	Uncharacterized protein OS=Ovis aries OX=9940 GN=TOR1AIP2	TOR1AIP2	51.878	16.111	5.7	2	2	2	0.805	1.009	0.916	0.994	1.153	1.245	1.242	0.079895
W5Q8I9	Coiled-coil domain containing 7 OS=Ovis aries OX=9940 GN=CCDC7	CCDC7	55.807	121.9	33.4	16	23	16	0.964	0.975	0.97	1.011	1.009	1.124	1.081	0.166402
W5Q8J3	Ribosome binding protein 1 OS=Ovis aries OX=9940 GN=RRBP1	RRBP1	164.51	18.573	2.3	3	3	3	1.084	0.969	1.117	0.964	0.804	1.052	0.89	0.24996
W5Q8K4	Uncharacterized protein OS=Ovis aries OX=9940 GN=SLC3A2	SLC3A2	63.337	57.128	15.3	7	9	7	0.897	0.805	0.918	1.226	1.126	1.162	1.341	0.0034385
W5Q8L2	Uncharacterized protein OS=Ovis aries OX=9940 GN=CYB5D1	CYB5D1	26.748	45.966	17.5	5	7	5	1.051	0.973	0.987	1.015	1.066	0.974	1.015	0.70388
W5Q8N2	Uncharacterized protein OS=Ovis aries OX=9940 GN=KLHL10	KLHL10	68.885	265.59	46.5	28	48	28	0.775	0.837	0.871	1.216	1.201	1.22	1.465	0.0080762
W5Q8P4	Family with sequence similarity 186 member A OS=Ovis aries OX=9940 GN=FAM186A	FAM186A	254.72	67.418	4.7	10	10	10	1.009	0.971	0.953	0.995	0.943	1.172	1.06	0.46446
W5Q8P8	Uncharacterized protein OS=Ovis aries OX=9940 GN=LOC105605372	LOC105605372	11.997	56.184	54.4	7	26	7	0.91	0.956	0.959	1.08	1.076	1.058	1.138	0.0020425
W5Q8Q2	Uncharacterized protein OS=Ovis aries OX=9940 GN=XPNPEP3	XPNPEP3	57.296	30.947	9.9	4	5	4	0.825	0.904	1.093	1.082	0.905	1.278	1.157	0.33206
W5Q8R0	Uncharacterized protein OS=Ovis aries OX=9940 GN=FRYL	FRYL	339.41	6.5445	0.3	1	1	1	1.333	1.387	1.399	0.501	0.479	0.593	0.382	0.000135765
W5Q8T1	Caseinolytic mitochondrial matrix peptidase chaperone subunit OS=Ovis aries OX=9940 GN=CLPX	CLPX	66.953	21.127	6.7	3	3	3
W5Q8U2	Uncharacterized protein OS=Ovis aries OX=9940	---	36.814	96.22	41.9	13	18	13	1.008	0.955	1.052	0.972	0.984	1.061	1.001	0.98682
W5Q8V5	Uncharacterized protein OS=Ovis aries OX=9940 GN=RBX1	RBX1	12.705	6.6637	12.5	1	1	1
W5Q8X9	Phosphoglycolate phosphatase OS=Ovis aries OX=9940 GN=PGP	PGP	25.012	129.77	41.8	9	23	9	0.775	0.847	0.857	1.25	1.286	1.287	1.542	0.000198404
W5Q8Z1	Dynein heavy chain domain 1 OS=Ovis aries OX=9940 GN=DNHD1	DNHD1	510.58	95.347	3.7	15	16	15	1.045	1.05	1.071	0.94	0.99	0.787	0.858	0.152799
W5Q902	Thioredoxin reductase 2 OS=Ovis aries OX=9940 GN=TXNRD2	TXNRD2	50.047	32.12	15.3	6	8	5	0.85	0.88	0.864	1.193	1.173	1.208	1.378	1.84084e-05
W5Q918	Uncharacterized protein OS=Ovis aries OX=9940	---	47.836	54.57	16.6	7	9	7	1.044	0.99	0.968	1.01	1.007	0.946	0.987	0.69548
W5Q922	Ubiquitin carboxyl-terminal hydrolase OS=Ovis aries OX=9940 GN=LOC101105383	LOC101105383	26.209	58.16	32.2	7	12	7	0.751	0.786	0.795	1.255	1.336	1.317	1.676	3.8125e-05
W5Q927	CD59 glycoprotein OS=Ovis aries OX=9940 GN=CD59	CD59	13.696	26.354	27.9	2	2	2	0.886	0.873	0.851	1.119	1.345	1.096	1.364	0.0097967
W5Q929	Cell cycle control protein OS=Ovis aries OX=9940 GN=LOC101108533	LOC101108533	38.995	26.507	10.5	4	7	4	1.006	0.968	0.98	1.043	1.018	1.021	1.043	0.036063
W5Q942	COP9 signalosome subunit 6 OS=Ovis aries OX=9940 GN=COPS6	COPS6	37.138	6.6217	4.5	1	1	1
W5Q971	Uncharacterized protein OS=Ovis aries OX=9940 GN=DPP8	DPP8	103.34	12.983	2.2	2	2	2
W5Q988	Uncharacterized protein OS=Ovis aries OX=9940 GN=RAE1	RAE1	40.981	142.35	36.7	13	24	13	0.894	0.918	0.964	1.088	1.032	1.078	1.152	0.0066772
W5Q992	Myosin IXB OS=Ovis aries OX=9940 GN=MYO9B	MYO9B	239.14	-2	0.4	1	1	1	1.05	1.042	1.011	1.044	0.916	0.949	0.937	0.180663
W5Q9A2	Alpha-2-glycoprotein 1, zinc-binding OS=Ovis aries OX=9940 GN=AZGP1	AZGP1	35.416	61.433	23.3	5	12	5	0.48	0.405	0.484	1.703	1.854	1.724	3.858	2.466e-05
W5Q9A9	Family with sequence similarity 213 member B OS=Ovis aries OX=9940 GN=FAM213B	FAM213B	21.607	6.8252	4.5	1	1	1
W5Q9B2	Uncharacterized protein OS=Ovis aries OX=9940 GN=ARHGDIA	ARHGDIA	23.635	45.592	19.4	4	5	4	0.617	0.705	0.736	1.383	1.426	1.464	2.076	0.00019542
W5Q9C4	Uncharacterized protein OS=Ovis aries OX=9940 GN=NIT2	NIT2	31.088	98.043	27.6	7	11	7	0.963	0.911	0.921	1.059	1.126	1.062	1.162	0.0046555
W5Q9D0	Protein phosphatase 1 regulatory subunit 7 OS=Ovis aries OX=9940 GN=PPP1R7	PPP1R7	39.198	69.325	26.9	8	13	8	0.887	0.809	0.943	1.13	1.227	1.203	1.349	0.0041377
W5Q9E0	Iron-sulfur cluster assembly enzyme OS=Ovis aries OX=9940 GN=ISCU	ISCU	17.719	28.842	25.7	4	5	4	0.949	1.019	1.02	0.881	1.045	1.056	0.998	0.943
W5Q9E1	Uncharacterized protein OS=Ovis aries OX=9940 GN=TOMM70	TOMM70	69.42	12.186	3.5	2	2	2	1.024	1.159	1.34	0.744	0.774	0.83	0.666	0.0088562
[truncated: 379 more rows]

## Sheet: Table S3
Category	Protein accession	Protein description	Ratio	Regulated Type	P value	Gene name	MW [kDa]	Score	Coverage [%]	Peptides	PSMs	Unique peptides	NC1	NC2	NC3	CAP1	CAP2	CAP3
cytoplasm	W5PJB6	Uncharacterized protein OS=Ovis aries OX=9940 GN=PGM1	1.602	Up	0.00037907	PGM1	65.242	62.688	17.1	9	10	9	0.795	0.748	0.863	1.287	1.307	1.261
	W5PTW5	Uncharacterized protein OS=Ovis aries OX=9940 GN=RALB	1.933	Up	0.00176322	RALB	23.408	30.753	23.3	5	10	3	0.708	0.688	0.755	1.395	1.376	1.386
	W5P645	Uncharacterized protein OS=Ovis aries OX=9940 GN=RAB14	1.901	Up	1.4991e-06	RAB14	23.897	131.24	66.5	12	22	12	0.695	0.725	0.732	1.367	1.348	1.377
	W5NQT7	Acyl carrier protein OS=Ovis aries OX=9940 GN=NDUFAB1	0.652	Down	0.00113708	NDUFAB1	17.59	33.544	21	4	10	4	1.128	1.18	1.201	0.776	0.695	0.818
	W5Q5R8	Uncharacterized protein OS=Ovis aries OX=9940 GN=TXNRD1	1.547	Up	0.00047759	TXNRD1	54.576	116.94	32.2	14	29	13	0.769	0.804	0.853	1.323	1.201	1.23
	W5PQ34	Uncharacterized protein OS=Ovis aries OX=9940 GN=DDB1	1.631	Up	0.0038788	DDB1	128.38	38.405	5.1	5	5	5	0.829	0.754	0.791	1.103	1.396	1.373
	W5PFJ0	Uncharacterized protein OS=Ovis aries OX=9940 GN=VCL	1.529	Up	0.003101	VCL	103.86	41.658	7.6	6	6	6	0.784	0.829	0.858	1.216	1.151	1.41
	W5P3I5	Carnosine dipeptidase 2 OS=Ovis aries OX=9940 GN=CNDP2	1.542	Up	0.000118451	CNDP2	50.606	110.64	23.9	10	11	10	0.796	0.789	0.817	1.169	1.265	1.27
	W5PIB4	Uncharacterized protein OS=Ovis aries OX=9940 GN=NME7	0.666	Down	0.000318	NME7	42.623	323.31	44.8	14	27	14	1.156	1.206	1.169	0.83	0.741	0.78
	W5P2V3	Uncharacterized protein OS=Ovis aries OX=9940 GN=PEPD	1.909	Up	0.00042323	PEPD	54.858	77.547	22.1	10	13	10	0.742	0.636	0.747	1.277	1.413	1.367
	W5Q2D8	EGF like repeats and discoidin domains 3 OS=Ovis aries OX=9940 GN=EDIL3	1.699	Up	0.000122041	EDIL3	54.05	269.53	42.2	22	105	22	0.733	0.806	0.777	1.261	1.308	1.366
	W5P9X2	MICOS complex subunit OS=Ovis aries OX=9940 GN=CHCHD3	0.657	Down	0.00057856	CHCHD3	26.757	125.87	40.9	9	13	9	1.23	1.24	1.104	0.753	0.797	0.799
	W5QE19	Proteasome subunit beta type OS=Ovis aries OX=9940 GN=PSMB2	1.575	Up	0.00025721	PSMB2	22.967	43.467	27.2	6	13	6	0.797	0.861	0.787	1.224	1.327	1.299
	W5P066	Cytochrome b5 type B OS=Ovis aries OX=9940 GN=CYB5B	0.623	Down	0.0046022	CYB5B	16.979	50.353	13.7	2	2	2	1.277	1.299	1.032	0.799	0.709	0.741
	W5QDG0	Uncharacterized protein OS=Ovis aries OX=9940 GN=NUP50	1.61	Up	0.00044397	NUP50	49.796	27.623	9.7	3	3	3	0.854	0.756	0.78	1.305	1.217	1.325
	W5QBE9	Uncharacterized protein OS=Ovis aries OX=9940	1.711	Up	0.00048392	---	31.54	42.421	17	5	7	2	0.806	0.697	0.792	1.327	1.352	1.247
	W5PDC1	Uncharacterized protein OS=Ovis aries OX=9940 GN=GK2	0.437	Down	1.8258e-06	GK2	60.862	275.75	40.6	20	48	14	1.34	1.319	1.324	0.605	0.56	0.575
	W5P228	Uncharacterized protein OS=Ovis aries OX=9940	1.887	Up	8.6519e-07	---	47.375	21.251	9.2	3	3	3	0.735	0.739	0.713	1.349	1.389	1.388
	Q2TCH3	ATP-citrate synthase OS=Ovis aries OX=9940 GN=ACLY	1.944	Up	2.8042e-06	ACLY	120.93	236.51	30.3	29	45	29	0.681	0.721	0.701	1.397	1.347	1.344
	W5PHB8	Galactose-1-phosphate uridylyltransferase OS=Ovis aries OX=9940 GN=GALT	1.567	Up	0.0039407	GALT	43.341	48.862	16.9	7	8	7	0.81	0.72	0.895	1.192	1.237	1.371
	W5PIL6	Ubiquitin carboxyl-terminal hydrolase OS=Ovis aries OX=9940 GN=UCHL5	1.518	Up	0.00066279	UCHL5	37.529	106.83	33.4	8	20	8	0.89	0.782	0.82	1.317	1.232	1.234
	W5PIJ2	Adenosylhomocysteinase OS=Ovis aries OX=9940 GN=AHCY	1.514	Up	2.3997e-06	AHCY	47.419	138.74	36.7	17	30	17	0.819	0.808	0.792	1.217	1.207	1.239
	W5NWN2	Mannosidase alpha class 2C member 1 OS=Ovis aries OX=9940 GN=MAN2C1	1.762	Up	2.2297e-05	MAN2C1	113.47	278.72	30.4	26	61	26	0.74	0.739	0.792	1.364	1.314	1.323
	W5P610	Chloride intracellular channel protein OS=Ovis aries OX=9940 GN=CLIC1	2.191	Up	0.0139033	CLIC1	28.118	52.972	25.9	5	6	5	0.54	0.682	0.739	1.441	1.408	1.447
	W5QH42	S-adenosylmethionine synthase OS=Ovis aries OX=9940 GN=MAT2A	1.632	Up	4.3774e-05	MAT2A	43.65	22.075	8.9	3	3	3	0.799	0.78	0.808	1.237	1.329	1.329
	W5PC09	Proteasome subunit alpha type OS=Ovis aries OX=9940 GN=PSMA6	1.515	Up	2.3373e-05	PSMA6	27.399	123.28	62.2	14	24	14	0.813	0.848	0.811	1.218	1.259	1.269
	W5PWF2	V-type proton ATPase subunit H OS=Ovis aries OX=9940 GN=ATP6V1H	1.614	Up	1.50455e-05	ATP6V1H	55.795	123.99	29.4	10	15	10	0.795	0.769	0.814	1.293	1.273	1.273
	W5Q6E0	Uncharacterized protein OS=Ovis aries OX=9940 GN=CUL2	1.978	Up	0.00022085	CUL2	87.289	40.964	7.4	6	6	6	0.688	0.715	0.717	1.437	1.26	1.496
	W5Q785	Uncharacterized protein OS=Ovis aries OX=9940 GN=DNAJC5B	1.677	Up	0.0002422	DNAJC5B	18.306	34.462	29.4	3	7	3	0.743	0.849	0.796	1.379	1.31	1.316
	W5P9M2	Uncharacterized protein OS=Ovis aries OX=9940 GN=PTGR1	1.569	Up	0.0020752	PTGR1	35.742	47.517	21	5	6	5	0.718	0.867	0.856	1.297	1.305	1.228
	W5QCP6	Uncharacterized protein OS=Ovis aries OX=9940 GN=PSMC2	1.658	Up	0.000119038	PSMC2	53.09	191.81	40.4	19	26	19	0.822	0.745	0.769	1.312	1.316	1.246
	W5P3E8	Rab GDP dissociation inhibitor OS=Ovis aries OX=9940 GN=GDI1	1.543	Up	0.0024191	GDI1	48.928	227.2	46.8	17	32	11	0.883	0.79	0.731	1.204	1.318	1.187
	W5PC18	Phosphoribosyl pyrophosphate synthetase associated protein 1 OS=Ovis aries OX=9940 GN=PRPSAP1	1.813	Up	1.59288e-05	PRPSAP1	36.408	86.327	31.7	8	15	6	0.741	0.748	0.768	1.313	1.378	1.402
	W5P8Z3	Uncharacterized protein OS=Ovis aries OX=9940 GN=PSMC4	1.87	Up	2.049e-05	PSMC4	47.366	158.43	38.5	19	25	19	0.714	0.718	0.728	1.379	1.276	1.384
	W5Q7C7	Proteasome subunit alpha type OS=Ovis aries OX=9940 GN=PSMA2	2.089	Up	0.00085571	PSMA2	25.898	32.36	21.8	4	10	4	0.631	0.678	0.748	1.419	1.277	1.601
	W5Q701	Uncharacterized protein OS=Ovis aries OX=9940 GN=LOC101112491	1.812	Up	0.000122599	LOC101112491	13.753	37.799	39.7	4	7	4	0.785	0.767	0.701	1.403	1.374	1.306
	W5PFU1	Uncharacterized protein OS=Ovis aries OX=9940 GN=PSMD13	1.624	Up	2.0119e-05	PSMD13	42.747	122.6	38.3	15	28	15	0.782	0.796	0.815	1.252	1.314	1.321
	W5P316	Uncharacterized protein OS=Ovis aries OX=9940 GN=NAMPT	1.681	Up	3.8225e-05	NAMPT	55.414	23.622	7.1	4	4	4	0.753	0.785	0.794	1.295	1.357	1.267
	W5PP87	Uncharacterized protein OS=Ovis aries OX=9940 GN=HACE1	1.896	Up	0.00071872	HACE1	109.71	43.429	4	3	4	3	0.653	0.777	0.718	1.478	1.33	1.264
	W5QGT1	Uncharacterized protein OS=Ovis aries OX=9940 GN=CUL3	1.635	Up	0.000196062	CUL3	86.494	323.31	45	36	69	36	0.812	0.768	0.798	1.375	1.225	1.288
	W5QEP5	Inactive ribonuclease-like protein 10 OS=Ovis aries OX=9940 GN=RNASE10	1.662	Up	0.0011843	RNASE10	27.532	60.623	37.5	9	12	9	0.739	0.729	0.879	1.337	1.296	1.268
	W5P9A0	Uncharacterized protein OS=Ovis aries OX=9940 GN=ALDH5A1	0.58	Down	0.0194156	ALDH5A1	47.976	70.491	22.4	9	12	9	1.226	1.223	1.261	0.811	0.621	0.72
	W5NRA2	Protein S100 OS=Ovis aries OX=9940 GN=S100A2	1.916	Up	0.0002169	S100A2	11.021	21.618	26.5	3	4	3	0.711	0.69	0.76	1.485	1.285	1.37
	W5Q9B2	Uncharacterized protein OS=Ovis aries OX=9940 GN=ARHGDIA	2.076	Up	0.00019542	ARHGDIA	23.635	45.592	19.4	4	5	4	0.617	0.705	0.736	1.383	1.426	1.464
	W5PHW0	Uncharacterized protein OS=Ovis aries OX=9940 GN=HSP90AB1	1.816	Up	0.000103325	HSP90AB1	83.252	197.57	38.3	28	50	14	0.702	0.79	0.773	1.346	1.411	1.357
	W5QD30	Proteasome subunit alpha type OS=Ovis aries OX=9940 GN=PSMA5	1.545	Up	0.000198402	PSMA5	26.411	124.85	46.5	8	20	8	0.809	0.837	0.756	1.208	1.27	1.232
	W5P8B4	Trafficking protein particle complex 8 OS=Ovis aries OX=9940 GN=TRAPPC8	1.941	Up	9.5365e-05	TRAPPC8	160.81	104.82	9.5	11	13	11	0.663	0.76	0.702	1.41	1.349	1.366
	W5PPS6	Clathrin light chain OS=Ovis aries OX=9940 GN=CLTA	1.922	Up	0.00044263	CLTA	22.954	32.665	16.7	5	7	5	0.784	0.707	0.658	1.316	1.473	1.341
	W5QCY9	Uncharacterized protein OS=Ovis aries OX=9940 GN=NEDD8	2.369	Up	3.9219e-05	NEDD8	8.6338	41.009	35.1	3	5	3	0.67	0.645	0.581	1.501	1.471	1.52
	W5P765	T-complex protein 1 subunit gamma OS=Ovis aries OX=9940 GN=CCT3	1.593	Up	1.55635e-05	CCT3	63.599	323.31	57.7	37	83	37	0.785	0.824	0.801	1.305	1.27	1.264
	W5P8T5	Uncharacterized protein OS=Ovis aries OX=9940 GN=PPM1B	1.811	Up	0.00158268	PPM1B	42.834	49.011	25.1	8	11	6	0.669	0.819	0.746	1.321	1.482	1.243
	W5NZ76	Uncharacterized protein OS=Ovis aries OX=9940 GN=TIMP2	5.522	Up	0.000103903	TIMP2	23.897	49.162	25.3	7	14	7	0.306	0.294	0.404	2.039	1.786	1.719
	W5PC82	Malic enzyme OS=Ovis aries OX=9940 GN=ME1	2.067	Up	1.71634e-05	ME1	60.936	133.55	31.4	12	21	12	0.678	0.69	0.705	1.45	1.479	1.356
	W5PBH2	Uncharacterized protein OS=Ovis aries OX=9940 GN=UBA6	1.612	Up	5.5957e-05	UBA6	118.98	208.97	27.2	24	37	24	0.764	0.809	0.803	1.304	1.229	1.296
	W5PYG7	Eukaryotic translation initiation factor 3 subunit L OS=Ovis aries OX=9940 GN=EIF3L	1.502	Up	4.0805e-06	EIF3L	68.644	22.337	6.5	3	3	3	0.817	0.828	0.835	1.27	1.217	1.238
	W5QAH0	Polyamine oxidase OS=Ovis aries OX=9940 GN=PAOX	1.574	Up	0.00033836	PAOX	50.025	45.419	11.7	5	8	5	0.808	0.831	0.786	1.355	1.195	1.268
	W5QCW3	Uncharacterized protein OS=Ovis aries OX=9940 GN=RABGGTA	1.547	Up	7.5308e-05	RABGGTA	64.942	31.166	7.9	5	5	5	0.83	0.837	0.775	1.258	1.242	1.278
	W5NQ14	Eukaryotic translation initiation factor 3 subunit I OS=Ovis aries OX=9940 GN=EIF3I	1.535	Up	0.0070241	EIF3I	36.469	25.287	9.8	3	4	3	0.709	0.812	0.929	1.17	1.303	1.287
	W5PVU5	Proteasome subunit beta type OS=Ovis aries OX=9940 GN=PSMB7	2.03	Up	0.0056771	PSMB7	29.923	25.42	8.3	3	7	3	0.736	0.729	0.624	1.429	1.407	1.405
	W5P363	Vesicle amine transport 1 OS=Ovis aries OX=9940 GN=VAT1	2.516	Up	0.00030147	VAT1	33.863	56.222	20.9	6	14	6	0.574	0.661	0.55	1.346	1.515	1.63
	W5Q038	AHNAK nucleoprotein OS=Ovis aries OX=9940 GN=AHNAK	1.636	Up	0.00101522	AHNAK	587.99	36.095	5.2	5	5	5	0.778	0.805	0.782	1.4	1.157	1.313
	W5PX31	Uncharacterized protein OS=Ovis aries OX=9940 GN=SPATA19	0.452	Down	5.7294e-05	SPATA19	17.965	64.83	24	4	9	4	1.234	1.247	1.273	0.522	0.571	0.605
	W5PE22	Rab GDP dissociation inhibitor OS=Ovis aries OX=9940 GN=GDI2	1.682	Up	0.0021423	GDI2	48.838	45.309	31.4	12	16	6	0.782	0.76	0.791	1.294	1.479	1.152
	A7UHZ2	Proteasome 26S non-ATPase subunit 4 OS=Ovis aries OX=9940 GN=PSMD4	1.515	Up	0.00142219	PSMD4	40.784	87.409	30.5	8	13	8	0.843	0.829	0.776	1.346	1.15	1.212
	W5NZM0	Uncharacterized protein OS=Ovis aries OX=9940	0.634	Down	6.1268e-05	---	30.85	145.62	29.6	10	34	10	1.207	1.211	1.192	0.738	0.802	0.749
	W5NT10	Uncharacterized protein OS=Ovis aries OX=9940	1.572	Up	0.000119786	---	60.863	46.457	13	6	9	6	0.813	0.826	0.807	1.238	1.248	1.358
	W5P718	Uncharacterized protein OS=Ovis aries OX=9940 GN=C1orf100	0.598	Down	0.00024423	C1orf100	17.474	32.945	32.9	5	5	5	1.196	1.273	1.224	0.776	0.749	0.684
	W5QIT0	Sorbitol dehydrogenase OS=Ovis aries OX=9940 GN=SORD	2.557	Up	0.00172405	SORD	38.269	168.92	40.2	15	48	3	0.493	0.723	0.584	1.639	1.35	1.613
	W5Q6V1	Uncharacterized protein OS=Ovis aries OX=9940 GN=SPATA24	0.603	Down	0.0076631	SPATA24	23.646	36.974	27.3	5	6	5	1.276	1.197	1.173	0.853	0.603	0.741
	W5P0V5	Uncharacterized protein OS=Ovis aries OX=9940 GN=RAB11B	1.864	Up	7.7874e-05	RAB11B	25.129	76.061	33.8	7	12	7	0.753	0.759	0.697	1.306	1.424	1.387
	W5PRP1	Na(+)/H(+) exchange regulatory cofactor NHE-RF OS=Ovis aries OX=9940 GN=SLC9A3R1	1.742	Up	7.623e-05	SLC9A3R1	39.658	20.842	9.5	3	3	3	0.767	0.789	0.729	1.307	1.285	1.388
	W5PTU7	Carbonic anhydrase 2 OS=Ovis aries OX=9940 GN=CA2	1.802	Up	0.00022393	CA2	29.407	77.503	27.8	6	17	2	0.73	0.722	0.788	1.361	1.424	1.252
	W5PJC2	Proteasome subunit beta type OS=Ovis aries OX=9940 GN=PSMB3	1.685	Up	0.002044	PSMB3	22.993	57.148	29.8	6	8	6	0.747	0.728	0.835	1.456	1.224	1.212
	W5PBK1	Uncharacterized protein OS=Ovis aries OX=9940 GN=TRAPPC11	1.71	Up	0.00056013	TRAPPC11	128.16	54.017	7.5	8	8	8	0.728	0.792	0.789	1.407	1.337	1.204
	W5NZ60	Dihydroxyacetone phosphate acyltransferase OS=Ovis aries OX=9940 GN=GNPAT	0.637	Down	0.00032444	GNPAT	77.677	32.765	8.2	5	5	5	1.173	1.269	1.164	0.809	0.74	0.749
	W5NUG3	Glucosamine-6-phosphate isomerase OS=Ovis aries OX=9940 GN=GNPDA1	1.513	Up	0.00051773	GNPDA1	32.557	40.061	33.2	8	12	5	0.822	0.856	0.793	1.168	1.26	1.311
	W5NSV2	Uncharacterized protein OS=Ovis aries OX=9940 GN=ARFGEF1	1.982	Up	0.0002029	ARFGEF1	208.77	82.826	7.2	13	16	9	0.649	0.72	0.746	1.437	1.308	1.446
	W5Q420	Uncharacterized protein OS=Ovis aries OX=9940	2.486	Up	5.5574e-05	---	29.7	100.74	41.5	10	13	10	0.65	0.582	0.594	1.62	1.482	1.437
	W5PVL5	Uncharacterized protein OS=Ovis aries OX=9940 GN=HSPA4	1.781	Up	0.00014458	HSPA4	94.529	193.58	33.2	24	33	21	0.734	0.736	0.815	1.395	1.297	1.378
	W5P8K0	Uncharacterized protein OS=Ovis aries OX=9940 GN=DCTN2	1.907	Up	0.00191757	DCTN2	44.844	143.55	42.4	15	19	15	0.609	0.774	0.79	1.305	1.462	1.377
	W5P6F9	Dipeptidyl peptidase 3 OS=Ovis aries OX=9940 GN=DPP3	1.697	Up	4.3009e-05	DPP3	79.275	152.23	20.7	12	14	12	0.749	0.788	0.727	1.243	1.306	1.294
	W5PQG6	Uncharacterized protein OS=Ovis aries OX=9940 GN=ISYNA1	1.965	Up	2.6627e-07	ISYNA1	55.654	168.77	26.6	14	23	14	0.693	0.699	0.707	1.383	1.348	1.394
	W5QCD6	Isocitrate dehydrogenase [NADP] OS=Ovis aries OX=9940 GN=IDH1	1.855	Up	0.0049976	IDH1	46.733	120.23	38.2	17	32	2	0.838	0.696	0.674	1.146	1.528	1.421
	W5P9U4	Proteasome subunit alpha type OS=Ovis aries OX=9940 GN=PSMA1	1.695	Up	7.6831e-05	PSMA1	29.585	101.29	41.1	12	21	12	0.752	0.758	0.769	1.33	1.21	1.323
	W5PNZ5	Peptidylprolyl isomerase OS=Ovis aries OX=9940 GN=FKBP4	1.967	Up	7.6272e-05	FKBP4	54.879	135.63	32.4	15	19	15	0.656	0.703	0.748	1.41	1.347	1.387
	P02075	Hemoglobin subunit beta OS=Ovis aries OX=9940 GN=HBB	0.396	Down	6.027e-07	HBB	16.073	142.24	74.5	11	24	11	1.357	1.404	1.351	0.538	0.531	0.559
	W5Q6N7	Thioredoxin domain containing 5 OS=Ovis aries OX=9940 GN=TXNDC5	1.652	Up	4.0291e-05	TXNDC5	38.366	28.673	10.5	2	2	2	0.766	0.797	0.792	1.239	1.329	1.322
	W5QDB7	Uncharacterized protein OS=Ovis aries OX=9940 GN=LOC101107831	0.502	Down	3.9437e-05	LOC101107831	26.856	104.35	50.7	14	28	3	1.231	1.317	1.315	0.614	0.672	0.655
	W5Q0A8	Glucosamine-6-phosphate isomerase OS=Ovis aries OX=9940 GN=GNPDA2	1.77	Up	0.00133772	GNPDA2	31.164	109.88	43.5	10	17	7	0.705	0.734	0.783	1.452	1.163	1.318
	W5QBD7	14-3-3 protein zeta/delta OS=Ovis aries OX=9940 GN=YWHAZ	1.623	Up	5.5074e-05	YWHAZ	27.941	323.31	64.8	21	74	15	0.81	0.775	0.782	1.337	1.264	1.241
	W5P4M2	Tripeptidyl peptidase 2 OS=Ovis aries OX=9940 GN=TPP2	1.614	Up	8.3643e-05	TPP2	132.79	270.4	26.8	32	47	32	0.807	0.772	0.81	1.342	1.284	1.229
	W5QFN9	UTP--glucose-1-phosphate uridylyltransferase OS=Ovis aries OX=9940 GN=UGP2	2.015	Up	8.2947e-05	UGP2	56.903	158.29	33.9	15	23	15	0.661	0.707	0.718	1.5	1.34	1.363
	W5PV74	Uncharacterized protein OS=Ovis aries OX=9940 GN=APEH	1.778	Up	0.00023607	APEH	81.179	96.326	17.9	9	11	9	0.767	0.703	0.773	1.305	1.418	1.264
	W5PD43	HtrA serine peptidase 1 OS=Ovis aries OX=9940 GN=HTRA1	1.735	Up	0.0156419	HTRA1	35.158	21.138	8.4	3	4	3	0.862	0.687	0.747	1.068	1.6	1.315
	W5PIC3	Pseudouridine 5'-phosphatase OS=Ovis aries OX=9940 GN=PUDP	1.552	Up	0.000164119	PUDP	22.644	32.916	23.6	4	5	4	0.842	0.757	0.799	1.223	1.234	1.265
	W5PPD3	Cartilage acidic protein 1 OS=Ovis aries OX=9940 GN=CRTAC1	1.981	Up	3.5813e-05	CRTAC1	63.701	74.198	23	10	10	10	0.703	0.731	0.66	1.352	1.378	1.419
	W5PL69	Bleomycin hydrolase OS=Ovis aries OX=9940 GN=BLMH	1.892	Up	0.000179811	BLMH	52.944	67.474	15.7	7	9	7	0.705	0.756	0.717	1.342	1.488	1.29
	W5QHM6	26S proteasome non-ATPase regulatory subunit 1 OS=Ovis aries OX=9940 GN=PSMD1	1.511	Up	0.0074833	PSMD1	105.95	234.4	28.5	22	38	22	0.829	0.82	0.815	1.316	1.164	1.243
	W5QBX3	Uncharacterized protein OS=Ovis aries OX=9940	0.654	Down	0.0103823	---	24.056	21.107	17.8	2	4	2	1.31	1.262	1.118	0.711	0.934	0.769
	W5PMS2	Uncharacterized protein OS=Ovis aries OX=9940 GN=NSF	1.622	Up	1.62751e-05	NSF	83.121	274.97	36	26	41	26	0.801	0.775	0.812	1.275	1.276	1.323
	W5P1S3	Uncharacterized protein OS=Ovis aries OX=9940 GN=SLC25A13	0.6	Down	7.8398e-05	SLC25A13	74.137	47.427	10.5	6	7	5	1.195	1.273	1.182	0.701	0.741	0.748
	W5PP37	ATP synthase subunit d, mitochondrial OS=Ovis aries OX=9940 GN=ATP5PD	0.612	Down	0.005245	ATP5PD	18.72	45.973	39.1	7	8	7	1.215	1.33	1.049	0.752	0.79	0.656
	W5PUH7	Glutathione S-transferase pi 1 OS=Ovis aries OX=9940 GN=GSTP1	1.962	Up	8.387e-05	GSTP1	22.566	36.084	24.3	4	6	4	0.683	0.766	0.682	1.418	1.416	1.347
	W5Q8A7	Uncharacterized protein OS=Ovis aries OX=9940 GN=RALA	1.608	Up	0.00023696	RALA	23.54	44.287	23.3	5	11	3	0.764	0.805	0.82	1.283	1.21	1.349
	W5P9R3	Uncharacterized protein OS=Ovis aries OX=9940 GN=PSMD14	1.673	Up	3.3159e-06	PSMD14	34.524	49.206	17	5	7	5	0.779	0.754	0.786	1.292	1.269	1.318
	W5PSF8	Uncharacterized protein OS=Ovis aries OX=9940 GN=CRYZ	1.557	Up	0.00027719	CRYZ	35.293	125.83	29.1	8	17	8	0.78	0.8	0.871	1.263	1.243	1.311
	W5NZZ3	V-type proton ATPase subunit F OS=Ovis aries OX=9940 GN=ATP6V1F	1.622	Up	0.003155	ATP6V1F	13.398	36.524	42	6	7	6	0.801	0.784	0.838	1.458	1.137	1.335
	A8DR93	Heat shock protein 90 alpha family class A member 1 OS=Ovis aries OX=9940 GN=HSPCA	1.814	Up	6.2332e-07	HSPCA	84.73	323.31	47.2	36	105	24	0.741	0.737	0.733	1.355	1.304	1.351
	W5PZ65	Proteasome endopeptidase complex OS=Ovis aries OX=9940 GN=PSMA7	1.613	Up	0.00045584	PSMA7	24.34	24.441	32.4	5	12	3	0.866	0.766	0.778	1.236	1.317	1.335
	W5Q3B4	Uncharacterized protein OS=Ovis aries OX=9940 GN=TBCD	1.541	Up	0.0006361	TBCD	132.96	78.222	9	10	11	10	0.791	0.821	0.814	1.151	1.335	1.252
	W5P428	Uncharacterized protein OS=Ovis aries OX=9940 GN=C6orf118	0.481	Down	0.000115824	C6orf118	54.754	30.101	10.6	5	5	5	1.374	1.187	1.335	0.646	0.622	0.607
	W5Q694	Uncharacterized protein OS=Ovis aries OX=9940	1.718	Up	0.0003151	---	32.959	38.185	18.2	4	4	4	0.694	0.77	0.785	1.231	1.349	1.284
	W5QEY8	Glutamine--fructose-6-phosphate transaminase 1 OS=Ovis aries OX=9940 GN=GFPT1	1.546	Up	0.0005798	GFPT1	67.806	79.937	3.3	2	2	2	0.776	0.88	0.785	1.259	1.218	1.297
	W5NVQ4	Uncharacterized protein OS=Ovis aries OX=9940 GN=CAND1	1.813	Up	2.3105e-05	CAND1	136.39	251.58	25.7	31	56	31	0.763	0.734	0.739	1.403	1.36	1.29
	W5NW97	NEDD8-activating enzyme E1 regulatory subunit OS=Ovis aries OX=9940 GN=NAE1	1.969	Up	0.0031813	NAE1	60.642	27.957	8.9	4	4	4	0.678	0.715	0.736	1.139	1.615	1.438
	W5NZY8	Uncharacterized protein OS=Ovis aries OX=9940 GN=TBCE	2.245	Up	0.000198799	TBCE	59.159	38.751	10	6	6	6	0.701	0.597	0.667	1.532	1.356	1.523
	W5P375	Uncharacterized protein OS=Ovis aries OX=9940 GN=TCP1	1.717	Up	1.7056e-06	TCP1	60.521	323.31	50.2	28	62	28	0.761	0.785	0.758	1.322	1.295	1.34
	W5PSF3	Diazepam binding inhibitor, acyl-CoA binding protein OS=Ovis aries OX=9940 GN=DBI	1.524	Up	0.000163084	DBI	11.601	61.49	53.5	6	27	6	0.783	0.851	0.818	1.293	1.229	1.214
	W5PYM5	Uncharacterized protein OS=Ovis aries OX=9940 GN=CCT8	1.864	Up	1.56935e-05	CCT8	59.609	323.31	57.5	34	93	34	0.73	0.733	0.751	1.435	1.34	1.353
	W5Q6H1	Uncharacterized protein OS=Ovis aries OX=9940 GN=PLS3	1.821	Up	0.023599	PLS3	70.797	25.829	8.6	4	5	4	1.022	0.598	0.614	1.439	1.312	1.316
	W5PXX7	T-complex protein 1 subunit epsilon OS=Ovis aries OX=9940 GN=CCT5	1.702	Up	1.74774e-05	CCT5	59.614	214.96	48.2	26	58	26	0.763	0.778	0.748	1.345	1.278	1.272
	W5PNX6	Uncharacterized protein OS=Ovis aries OX=9940 GN=PREP	1.81	Up	0.000258	PREP	80.611	160.44	31	18	25	18	0.728	0.732	0.798	1.452	1.362	1.272
	W5PNT5	Uncharacterized protein OS=Ovis aries OX=9940 GN=PSMD6	1.57	Up	0.00031876	PSMD6	45.505	130.61	32.9	13	17	13	0.75	0.782	0.825	1.259	1.274	1.167
	W5NPE2	Uncharacterized protein OS=Ovis aries OX=9940	6.828	Up	1.9801e-06	---	11.307	97.38	43.4	6	11	6	0.285	0.312	0.26	2.012	1.923	1.917
	W5NYG6	ATP synthase inhibitory factor subunit 1 OS=Ovis aries OX=9940 GN=ATP5IF1	0.631	Down	0.024138	ATP5IF1	11.368	44.214	19.8	4	16	4	1.123	1.232	1.267	0.831	0.58	0.875
	W5Q922	Ubiquitin carboxyl-terminal hydrolase OS=Ovis aries OX=9940 GN=LOC101105383	1.676	Up	3.8125e-05	LOC101105383	26.209	58.16	32.2	7	12	7	0.751	0.786	0.795	1.255	1.336	1.317
	W5P657	WD repeat domain 87 OS=Ovis aries OX=9940 GN=WDR87	0.483	Down	0.0032842	WDR87	331.92	35.971	2	6	7	6	1.339	1.311	1.24	0.697	0.49	0.69
	W5PRJ4	Valosin containing protein OS=Ovis aries OX=9940 GN=VCP	1.595	Up	0.00095952	VCP	89.932	323.31	47.2	34	87	34	0.795	0.793	0.791	1.263	1.297	1.234
	W5QD72	DnaJ heat shock protein family (Hsp40) member C5 gamma OS=Ovis aries OX=9940 GN=DNAJC5G	0.632	Down	0.023424	DNAJC5G	21.868	20.167	19.4	3	4	3	1.077	1.222	1.285	0.886	0.59	0.789
	W5NYH2	Nucleoside diphosphate kinase OS=Ovis aries OX=9940 GN=NME2	1.532	Up	3.156e-06	NME2	30.268	93.773	50.4	13	19	13	0.814	0.806	0.809	1.274	1.226	1.222
	B2MVX2	SLC25A11 OS=Ovis aries OX=9940 GN=SLC25A11	0.612	Down	0.0025822	SLC25A11	34.206	27.069	12.1	3	4	3	1.166	1.362	1.153	0.683	0.757	0.811
	W5PJX1	Uncharacterized protein OS=Ovis aries OX=9940 GN=CCT6A	2.182	Up	6.7079e-07	CCT6A	53.482	155.27	36.9	16	32	11	0.653	0.653	0.663	1.456	1.386	1.454
extracellular	W5NX61	Uncharacterized protein OS=Ovis aries OX=9940	0.543	Down	5.7749e-05	---	43.466	101.32	26.3	10	21	10	1.245	1.214	1.243	0.66	0.638	0.713
	W5PFC9	Uncharacterized protein OS=Ovis aries OX=9940 GN=LOC101117129	4.232	Up	1.1299e-06	LOC101117129	77.938	323.31	40.6	22	35	20	0.389	0.422	0.405	1.809	1.671	1.666
	W5Q4D9	NAD(P)(+)--arginine ADP-ribosyltransferase OS=Ovis aries OX=9940 GN=ART3	1.729	Up	9.8944e-05	ART3	43.748	82.682	23.8	11	21	11	0.78	0.799	0.736	1.388	1.273	1.342
	W5PE35	Uncharacterized protein OS=Ovis aries OX=9940	3.399	Up	1.5758e-06	---	17.327	229.3	19.5	3	15	3	0.519	0.482	0.467	1.696	1.636	1.658
	W5QHL1	Uncharacterized protein OS=Ovis aries OX=9940 GN=FCGR1A	4.97	Up	1.99058e-05	FCGR1A	39.575	90.254	19.4	6	10	6	0.406	0.368	0.326	1.908	1.742	1.817
	W5Q7P4	Uncharacterized protein OS=Ovis aries OX=9940 GN=PIP	2.132	Up	0.000119288	PIP	16.371	24.644	24.1	3	5	3	0.644	0.677	0.658	1.363	1.543	1.314
	W5Q3H2	Dynein light chain OS=Ovis aries OX=9940 GN=DNAL4	0.376	Down	3.462e-06	DNAL4	12.965	27.663	33.9	4	7	4	1.366	1.406	1.347	0.486	0.526	0.535
	W5Q8X9	Phosphoglycolate phosphatase OS=Ovis aries OX=9940 GN=PGP	1.542	Up	0.000198404	PGP	25.012	129.77	41.8	9	23	9	0.775	0.847	0.857	1.25	1.286	1.287
	W5Q5L6	Uncharacterized protein OS=Ovis aries OX=9940 GN=FRZB	1.98	Up	0.000104423	FRZB	36.276	25.438	13.8	4	5	4	0.683	0.685	0.778	1.393	1.402	1.455
	W5PHM0	Uncharacterized protein OS=Ovis aries OX=9940 GN=QPCT	1.709	Up	0.000123643	QPCT	41.397	20.776	8.3	3	3	3	0.793	0.728	0.791	1.294	1.379	1.278
	P14639	Serum albumin OS=Ovis aries OX=9940 GN=ALB	7.892	Up	0.00102095	ALB	69.188	323.31	53.7	31	26	3	0.238	0.233	0.287	1.991	1.994	1.997
	W5PD85	Histidine triad nucleotide binding protein 3 OS=Ovis aries OX=9940 GN=HINT3	1.504	Up	0.00036335	HINT3	16.337	41.308	33.6	3	5	3	0.778	0.88	0.818	1.256	1.222	1.247
	W5PG90	Uncharacterized protein OS=Ovis aries OX=9940	1.815	Up	0.0026192	---	36.74	22.896	11.4	3	3	3	0.811	0.692	0.729	1.526	1.175	1.35
	W5QGS5	Uncharacterized protein OS=Ovis aries OX=9940 GN=SERPINE2	1.967	Up	0.0006638	SERPINE2	43.99	46.409	17.3	7	7	7	0.733	0.606	0.727	1.306	1.308	1.449
	W5P1I7	Ubiquitin conjugating enzyme E2 M OS=Ovis aries OX=9940 GN=UBE2M	1.541	Up	0.0053961	UBE2M	17.114	26.498	27.7	4	6	4	0.905	0.849	0.702	1.224	1.321	1.24
	W5PGE9	Uncharacterized protein OS=Ovis aries OX=9940	1.615	Up	0.00044135	---	37.737	29.422	11.1	4	5	4	0.838	0.761	0.788	1.22	1.373	1.262
	W5Q9K1	Sulfhydryl oxidase OS=Ovis aries OX=9940 GN=QSOX1	1.876	Up	0.0027638	QSOX1	81.599	29.668	8	4	6	4	0.717	0.773	0.727	1.213	1.643	1.303
	W5Q0Z2	Cathepsin B OS=Ovis aries OX=9940 GN=CTSB	4.273	Up	2.2134e-05	CTSB	36.725	51.604	17.3	6	12	6	0.377	0.419	0.45	1.663	1.91	1.751
	W5PTS4	Uncharacterized protein OS=Ovis aries OX=9940 GN=RNASE4	1.676	Up	0.00025507	RNASE4	16.852	116.69	56.5	8	43	8	0.744	0.81	0.744	1.339	1.208	1.305
	W5PQD0	Uncharacterized protein OS=Ovis aries OX=9940	3.266	Up	0.000135373	---	14.555	20.592	24.2	3	5	3	0.493	0.451	0.58	1.671	1.552	1.754
	W5NUH6	Zinc finger C2HC-type containing 1B OS=Ovis aries OX=9940 GN=ZC2HC1B	1.592	Up	4.0096e-05	ZC2HC1B	24.388	92.713	44.3	8	9	8	0.832	0.8	0.793	1.241	1.298	1.321
	W5P3C6	Beta-hexosaminidase OS=Ovis aries OX=9940 GN=HEXB	2.397	Up	1.99703e-05	HEXB	61.264	67.777	22.8	13	23	8	0.656	0.613	0.586	1.528	1.435	1.484
	W5PSZ8	Triokinase and FMN cyclase OS=Ovis aries OX=9940 GN=TKFC	1.66	Up	0.00043553	TKFC	58.375	156.59	32	14	30	14	0.732	0.778	0.787	1.189	1.254	1.371
	W5NTK4	Uncharacterized protein OS=Ovis aries OX=9940 GN=TMEM190	0.636	Down	0.000118219	TMEM190	19.857	105.65	27.8	7	31	7	1.248	1.195	1.179	0.805	0.74	0.759
	W5PSK0	Deoxyribonuclease OS=Ovis aries OX=9940 GN=DNASE1L3	1.506	Up	0.00022424	DNASE1L3	35.307	140.55	38.1	15	22	15	0.827	0.863	0.791	1.211	1.296	1.229
	W5P9V5	Uncharacterized protein OS=Ovis aries OX=9940 GN=PIGR	2.669	Up	8.109e-05	PIGR	85.476	36.36	6.5	4	4	4	0.6	0.622	0.532	1.466	1.667	1.549
	W5QAX4	Dehydrogenase/reductase 11 OS=Ovis aries OX=9940 GN=DHRS11	1.557	Up	0.0020194	DHRS11	28.306	64.441	35	8	11	8	0.755	0.803	0.866	1.367	1.161	1.245
	W5PFF7	Uncharacterized protein OS=Ovis aries OX=9940 GN=TEX101	2.409	Up	6.3011e-05	TEX101	27.235	186.61	44.3	9	29	9	0.59	0.677	0.595	1.539	1.422	1.524
	W5QHU9	Peptidyl-prolyl cis-trans isomerase OS=Ovis aries OX=9940 GN=PPIB	3.305	Up	3.9477e-05	PPIB	23.729	50.508	32.4	6	6	6	0.45	0.546	0.514	1.71	1.597	1.683
	W5PRU5	Uncharacterized protein OS=Ovis aries OX=9940 GN=MANBA	4.855	Up	3.6205e-06	MANBA	101.42	218	32.7	28	56	28	0.345	0.361	0.404	1.875	1.785	1.729
	W5NSC3	Uncharacterized protein OS=Ovis aries OX=9940	0.568	Down	4.1415e-06	---	62.393	115.48	20.6	12	29	12	1.225	1.256	1.202	0.678	0.703	0.712
	W5Q6T4	Uncharacterized protein OS=Ovis aries OX=9940 GN=ODF1	0.634	Down	7.8347e-05	ODF1	29.083	318.39	55.6	21	66	21	1.151	1.148	1.163	0.732	0.732	0.731
	W5PST9	Beta-defensin OS=Ovis aries OX=9940 GN=DEFB133	1.534	Up	0.000144513	DEFB133	6.9084	22.971	49.2	3	4	3	0.785	0.862	0.799	1.245	1.276	1.232
	W5NU23	Alpha-L-fucosidase 2 OS=Ovis aries OX=9940 GN=FUCA2	1.523	Up	0.00033515	FUCA2	53.663	98.865	35.3	15	27	15	0.816	0.788	0.822	1.195	1.317	1.183
	W5QHZ5	Uncharacterized protein OS=Ovis aries OX=9940	2.783	Up	0.00034245	---	26.661	63.715	26.4	5	7	5	0.594	0.624	0.485	1.723	1.551	1.465
	W5P953	Uncharacterized protein OS=Ovis aries OX=9940 GN=SMCP	0.324	Down	2.1068e-05	SMCP	10.983	60.475	68.9	8	18	8	1.357	1.413	1.378	0.49	0.417	0.435
	W5NQ55	Beta-defensin OS=Ovis aries OX=9940 GN=DEFB116	3.538	Up	4.0164e-05	DEFB116	11.714	69.487	30.1	3	7	3	0.464	0.456	0.518	1.712	1.541	1.835
	P0C276	Ubiquitin-60S ribosomal protein L40 OS=Ovis aries OX=9940 GN=UBA52	2.719	Up	2.2374e-05	UBA52	14.728	323.31	36.7	5	16	5	0.598	0.538	0.591	1.639	1.477	1.579
	W5QI29	Uncharacterized protein OS=Ovis aries OX=9940 GN=ECM1	4.221	Up	7.9753e-05	ECM1	60.425	199.97	38.1	20	32	20	0.45	0.341	0.432	1.736	1.757	1.669
	W5NTL9	Cytochrome c oxidase subunit 6B2 OS=Ovis aries OX=9940 GN=COX6B2	1.571	Up	0.00113903	COX6B2	8.936	22.854	42.7	3	17	3	0.798	0.722	0.846	1.27	1.277	1.169
	W5NSH8	Uncharacterized protein OS=Ovis aries OX=9940 GN=NPC2	5.301	Up	3.2091e-06	NPC2	16.442	111.4	63.1	12	36	12	0.365	0.314	0.323	1.869	1.73	1.713
	W5PGP1	Uncharacterized protein OS=Ovis aries OX=9940 GN=LPO	4.821	Up	3.6028e-05	LPO	80.953	63.323	15.2	9	10	9	0.367	0.417	0.352	1.94	1.627	1.91
	P56283	C-type natriuretic peptide OS=Ovis aries OX=9940 GN=NPPC	3.355	Up	4.4198e-05	NPPC	13.317	38.627	34.1	4	9	4	0.481	0.519	0.481	1.766	1.466	1.737
	W5PSQ7	Uncharacterized protein OS=Ovis aries OX=9940	2.788	Up	2.3291e-05	---	25.152	41.497	23	4	8	4	0.513	0.573	0.554	1.585	1.565	1.423
	W5P861	Uncharacterized protein OS=Ovis aries OX=9940	4.919	Up	1.69705e-05	---	10.479	24.037	16.8	2	4	2	0.395	0.375	0.347	2.015	1.716	1.763
	W5QHX9	Phospholipase B-like OS=Ovis aries OX=9940 GN=PLBD1	1.61	Up	0.00035879	PLBD1	62.67	112.13	27.7	14	27	14	0.748	0.807	0.86	1.319	1.262	1.306
	W5PBI1	Uncharacterized protein OS=Ovis aries OX=9940	3.866	Up	2.1849e-05	---	26.182	79.297	34.8	8	19	8	0.419	0.503	0.422	1.713	1.715	1.768
	W5NQB6	Uncharacterized protein OS=Ovis aries OX=9940	0.427	Down	3.6938e-06	---	18.69	66.822	24.4	8	17	8	1.345	1.363	1.334	0.607	0.558	0.559
	W5PJ13	Pleiotrophin OS=Ovis aries OX=9940 GN=PTN	1.555	Up	0.0035353	PTN	18.803	23.896	23.8	3	5	3	0.794	0.762	0.878	1.389	1.137	1.26
	W5PG72	Uncharacterized protein OS=Ovis aries OX=9940 GN=GOLM1	2.987	Up	0.00051731	GOLM1	46.673	26.112	15.7	4	4	4	0.611	0.471	0.544	1.438	1.86	1.559
	W5PYJ8	Maestro heat like repeat family member 1 OS=Ovis aries OX=9940 GN=MROH1	2.011	Up	4.2486e-07	MROH1	128.74	182.64	19.4	21	33	21	0.709	0.687	0.714	1.406	1.404	1.433
	W5P8Z1	Uncharacterized protein OS=Ovis aries OX=9940	3.077	Up	5.538e-05	---	8.9924	26.06	37	4	6	4	0.548	0.549	0.478	1.747	1.558	1.541
	W5QJ78	ADAM metallopeptidase domain 20 OS=Ovis aries OX=9940 GN=ADAM20	0.548	Down	0.025821	ADAM20	83.927	37.432	8.1	4	5	4	1.24	1.281	1.23	0.746	0.557	0.754
	W5NS55	Uncharacterized protein OS=Ovis aries OX=9940	3.566	Up	2.7911e-06	---	20.317	24.112	16	2	5	2	0.49	0.443	0.488	1.616	1.721	1.73
	W5Q691	Isochorismatase domain containing 1 OS=Ovis aries OX=9940 GN=ISOC1	1.589	Up	0.044761	ISOC1	30.541	31.162	18	4	5	4	1.056	0.626	0.729	1.312	1.126	1.393
	W5P7X5	WAP four-disulfide core domain 2 OS=Ovis aries OX=9940 GN=WFDC2	7.052	Up	2.2992e-05	WFDC2	10.466	171.69	76	11	19	11	0.307	0.233	0.244	1.793	1.789	1.947
	W5P887	Cystatin OS=Ovis aries OX=9940	2.063	Up	0.0060429	---	16.158	38.709	18.5	3	6	3	0.662	0.759	0.673	1.307	1.815	1.198
	W5PZD0	Uncharacterized protein OS=Ovis aries OX=9940 GN=LOC101110099	6.098	Up	4.6618e-06	LOC101110099	12.57	47.813	33.3	4	9	4	0.33	0.339	0.278	1.892	1.986	1.897
	W5PFP1	Uncharacterized protein OS=Ovis aries OX=9940 GN=LTF	2.939	Up	1.0872e-07	LTF	77.251	323.31	56.6	41	79	39	0.542	0.537	0.528	1.614	1.561	1.548
	W5QH54	Uncharacterized protein OS=Ovis aries OX=9940 GN=FETUB	4.47	Up	1.0448e-06	FETUB	42.59	145.2	25.3	10	18	10	0.41	0.384	0.37	1.798	1.731	1.674
	W5NZA0	Dipeptidase OS=Ovis aries OX=9940 GN=DPEP3	2.145	Up	0.00079928	DPEP3	53.606	51.337	13.9	7	8	7	0.602	0.697	0.714	1.52	1.261	1.537
	W5QJB1	Uncharacterized protein OS=Ovis aries OX=9940 GN=BSP5L	2.774	Up	4.8681e-07	BSP5L	14.252	156.13	37.3	9	55	9	0.55	0.562	0.575	1.55	1.522	1.607
	W5PSL3	Uncharacterized protein OS=Ovis aries OX=9940 GN=CRISP1	2.697	Up	4.2234e-06	CRISP1	28.144	24.543	13	3	11	3	0.588	0.568	0.605	1.669	1.511	1.57
	W5NQA4	Beta-defensin OS=Ovis aries OX=9940	2.005	Up	9.7977e-05	---	7.6141	28.496	41.8	4	6	4	0.65	0.712	0.7	1.472	1.315	1.347
	W5Q0G6	Serine protease 55 OS=Ovis aries OX=9940 GN=PRSS55	1.538	Up	3.8194e-05	PRSS55	35.994	88.201	34.3	8	18	8	0.803	0.791	0.822	1.284	1.221	1.211
	H9TN93	Glutathione peroxidase OS=Ovis aries OX=9940 GN=GPx5	3.02	Up	1.74255e-05	GPx5	25.04	133.3	54.3	13	25	12	0.492	0.517	0.57	1.563	1.602	1.603
	W5PD71	Pentaxin OS=Ovis aries OX=9940 GN=CRP	2.828	Up	3.5664e-05	CRP	25.274	251.4	33.5	7	13	7	0.505	0.584	0.581	1.603	1.527	1.592
	W5NSD8	Testis, prostate and placenta expressed OS=Ovis aries OX=9940 GN=TEPP	0.635	Down	3.7189e-05	TEPP	30.625	87.981	29.6	10	17	10	1.182	1.197	1.212	0.73	0.767	0.784
	W5PR14	Family with sequence similarity 3 member D OS=Ovis aries OX=9940 GN=FAM3D	3.682	Up	0.00022429	FAM3D	25.386	20.861	14.3	3	5	3	0.392	0.435	0.446	1.352	1.859	1.476
	W5Q9A2	Alpha-2-glycoprotein 1, zinc-binding OS=Ovis aries OX=9940 GN=AZGP1	3.858	Up	2.466e-05	AZGP1	35.416	61.433	23.3	5	12	5	0.48	0.405	0.484	1.703	1.854	1.724
	W5PEB3	Uncharacterized protein OS=Ovis aries OX=9940 GN=LOC101111505	3.854	Up	3.0291e-07	LOC101111505	15.326	69.246	50	5	27	5	0.452	0.434	0.439	1.693	1.768	1.646
	W5PVG2	Uncharacterized protein OS=Ovis aries OX=9940 GN=LOC101116409	5.134	Up	2.2476e-05	LOC101116409	40.94	85.749	26.5	8	17	8	0.384	0.313	0.359	1.941	1.67	1.811
	W5QEP3	Uncharacterized protein OS=Ovis aries OX=9940	2.801	Up	1.60765e-05	---	21.327	141.47	41.8	8	67	8	0.578	0.547	0.553	1.672	1.484	1.544
	W5NZB8	Syntaxin 12 OS=Ovis aries OX=9940 GN=STX12	2.013	Up	7.7137e-05	STX12	29.104	87.075	31.1	6	9	6	0.681	0.738	0.647	1.429	1.349	1.38
	W5PAK0	Uncharacterized protein OS=Ovis aries OX=9940 GN=RLN3	2.339	Up	4.4571e-05	RLN3	14.776	28.965	30.1	4	4	4	0.684	0.604	0.624	1.542	1.516	1.414
nucleus	W5PN67	Uncharacterized protein OS=Ovis aries OX=9940 GN=FAM71B	0.398	Down	0.0026967	FAM71B	63.149	228.79	30	21	48	21	1.344	1.366	1.349	0.497	0.532	0.586
	W5NT58	Uncharacterized protein OS=Ovis aries OX=9940	0.548	Down	1.68476e-05	---	126.56	21.946	2.9	3	3	3	1.257	1.215	1.281	0.674	0.71	0.673
	W5PCT0	Uncharacterized protein OS=Ovis aries OX=9940 GN=LIPE	2.386	Up	0.000155182	LIPE	100.99	319.59	39	25	38	9	0.662	0.575	0.631	1.504	1.36	1.593
	W5Q5N9	Keratin 8 OS=Ovis aries OX=9940 GN=KRT8	1.813	Up	2.0491e-05	KRT8	52.91	43.245	11.7	5	5	3	0.761	0.708	0.765	1.346	1.337	1.367
	W5NV01	Uncharacterized protein OS=Ovis aries OX=9940 GN=FAM170B	0.661	Down	0.031498	FAM170B	32.382	42.819	20.4	6	7	6	1.23	1.174	1.14	0.656	0.995	0.69
	W5PK35	Uncharacterized protein OS=Ovis aries OX=9940 GN=SPATS1	0.614	Down	0.00183842	SPATS1	32.641	44.233	22.7	6	7	6	1.26	1.233	1.135	0.71	0.831	0.687
	W5PP11	ADP ribosylation factor guanine nucleotide exchange factor 2 OS=Ovis aries OX=9940 GN=ARFGEF2	1.997	Up	0.00177525	ARFGEF2	197.38	33.137	5.6	9	11	5	0.817	0.697	0.598	1.378	1.484	1.355
	W5QED7	ADP-ribosylhydrolase like 2 OS=Ovis aries OX=9940 GN=ADPRHL2	2.136	Up	7.8605e-05	ADPRHL2	43.361	27.052	8.3	3	4	3	0.733	0.657	0.635	1.399	1.466	1.461
	W5Q257	Uncharacterized protein OS=Ovis aries OX=9940 GN=POC1B	0.649	Down	2.4678e-05	POC1B	53.676	87.966	23.8	11	15	11	1.178	1.219	1.157	0.764	0.754	0.789
	W5P689	Ubiquitin carboxyl-terminal hydrolase OS=Ovis aries OX=9940 GN=USP5	1.797	Up	0.000103247	USP5	95.748	53.954	10.3	7	7	7	0.78	0.709	0.762	1.313	1.315	1.418
	W5PZA6	Uncharacterized protein OS=Ovis aries OX=9940	2.142	Up	0.0023239	---	43.182	30.066	20	4	5	4	0.653	0.723	0.644	1.444	1.428	1.455
	W5Q157	Uncharacterized protein OS=Ovis aries OX=9940 GN=CEP44	0.655	Down	0.0191827	CEP44	43.581	47.498	20.5	7	7	7	1.188	1.245	1.103	0.763	0.921	0.632
	W5P9D5	Uncharacterized protein OS=Ovis aries OX=9940 GN=LRRC71	0.53	Down	0.0077957	LRRC71	61.795	75.07	11.3	5	7	5	1.427	1.138	1.315	0.753	0.541	0.761
	W5Q9H0	Uncharacterized protein OS=Ovis aries OX=9940 GN=MMP2	4.056	Up	2.3357e-05	MMP2	69.907	187.69	34.9	17	27	17	0.387	0.459	0.464	1.846	1.784	1.683
	W5NZF1	Uncharacterized protein OS=Ovis aries OX=9940 GN=PROCA1	0.52	Down	0.00085783	PROCA1	42.431	33.022	13.7	5	10	5	1.291	1.266	1.171	0.725	0.575	0.638
	W5PH25	Uncharacterized protein OS=Ovis aries OX=9940 GN=USP14	1.62	Up	0.00020124	USP14	55.94	27.112	7.3	3	3	3	0.741	0.829	0.819	1.319	1.276	1.276
	W5QG11	Uncharacterized protein OS=Ovis aries OX=9940 GN=FAM161A	0.549	Down	4.913e-07	FAM161A	84.112	91.169	12.8	11	17	11	1.254	1.27	1.237	0.696	0.692	0.675
	W5PKH1	Uncharacterized protein OS=Ovis aries OX=9940	0.316	Down	5.7413e-05	---	18.424	23.593	17	3	6	3	1.338	1.55	1.455	0.497	0.422	0.453
	W5PBA2	Uncharacterized protein OS=Ovis aries OX=9940 GN=BAG6	1.96	Up	0.0022956	BAG6	121.19	177.95	14	11	19	11	0.613	0.763	0.78	1.251	1.532	1.443
	W5NZR9	Uncharacterized protein OS=Ovis aries OX=9940 GN=PSMC1	1.723	Up	1.7342e-06	PSMC1	50.197	171.88	39.7	16	26	16	0.783	0.786	0.773	1.381	1.316	1.338
	W5PX87	Uncharacterized protein OS=Ovis aries OX=9940 GN=SSBP1	1.643	Up	0.0152972	SSBP1	17.297	27.16	24.3	3	5	3	0.888	0.747	0.73	1.319	1.289	1.277
	W5NYE6	Uncharacterized protein OS=Ovis aries OX=9940	3.295	Up	4.0824e-05	---	50.608	20.433	6.6	3	4	3	0.456	0.497	0.561	1.674	1.619	1.695
	W5P508	Eukaryotic translation initiation factor 3 subunit B OS=Ovis aries OX=9940 GN=EIF3B	1.576	Up	3.5041e-05	EIF3B	80.725	29.97	6.7	4	4	4	0.808	0.834	0.78	1.287	1.248	1.282
	W5NZ92	Uncharacterized protein OS=Ovis aries OX=9940 GN=TSNAX	1.991	Up	0.00123774	TSNAX	33.021	60.281	13.4	4	4	4	0.678	0.816	0.618	1.464	1.346	1.394
	W5PUS0	Uncharacterized protein OS=Ovis aries OX=9940 GN=CUL4B	1.512	Up	0.00021686	CUL4B	104.62	33.432	4.8	5	7	5	0.84	0.817	0.794	1.188	1.215	1.303
	W5QEV8	Indian hedgehog OS=Ovis aries OX=9940 GN=IHH	1.684	Up	0.00073904	IHH	41.472	44.441	9.3	2	2	2	0.739	0.823	0.767	1.35	1.381	1.191
	W5PTW2	Uncharacterized protein OS=Ovis aries OX=9940 GN=SLC25A3	0.428	Down	4.0109e-05	SLC25A3	39.987	25.903	13.9	6	11	4	1.311	1.378	1.302	0.583	0.599	0.526
	W5PT81	Ataxin 3 OS=Ovis aries OX=9940 GN=ATXN3	1.816	Up	4.4516e-05	ATXN3	42.812	26.998	9.7	4	5	4	0.728	0.742	0.745	1.391	1.372	1.259
	W5NRL8	Eukaryotic translation initiation factor 3 subunit A OS=Ovis aries OX=9940 GN=EIF3A	1.707	Up	0.002425	EIF3A	164.95	80.536	8.6	13	15	13	0.706	0.772	0.766	1.305	1.108	1.418
	W5NU53	Uncharacterized protein OS=Ovis aries OX=9940 GN=SLC25A12	0.618	Down	0.02738	SLC25A12	80.176	55.705	12.1	8	9	7	1.144	1.034	1.102	0.536	0.873	0.618
	W5PYQ5	Adaptor protein, phosphotyrosine interacting with PH domain and leucine zipper 1 OS=Ovis aries OX=9940 GN=APPL1	1.77	Up	7.8823e-05	APPL1	77.909	20.584	4.6	3	3	3	0.769	0.717	0.779	1.295	1.397	1.318
	W5Q149	Uncharacterized protein OS=Ovis aries OX=9940 GN=OXR1	2.13	Up	7.2092e-07	OXR1	97.77	25.681	4.2	3	3	3	0.675	0.694	0.658	1.437	1.424	1.457
	W5NUW7	Uncharacterized protein OS=Ovis aries OX=9940	1.527	Up	0.00065989	---	36.444	42.109	15.7	4	9	4	0.776	0.836	0.757	1.18	1.284	1.154
	W5QIC3	Prune exopolyphosphatase 1 OS=Ovis aries OX=9940 GN=PRUNE1	1.58	Up	0.00100258	PRUNE1	48.845	57.096	20.1	7	7	7	0.836	0.804	0.741	1.158	1.288	1.316
	W5NT90	BCL2 associated athanogene 4 OS=Ovis aries OX=9940 GN=BAG4	1.574	Up	0.00053824	BAG4	47.265	25.521	10.5	4	5	4	0.788	0.782	0.835	1.252	1.18	1.353
	W5P2F6	Uncharacterized protein OS=Ovis aries OX=9940 GN=FAF1	1.635	Up	0.00037894	FAF1	73.852	36.206	8.5	5	5	5	0.833	0.804	0.728	1.264	1.265	1.338
	W5P7T9	KIAA1468 OS=Ovis aries OX=9940 GN=KIAA1468	2.033	Up	0.000162068	KIAA1468	117.28	169	17.9	16	22	16	0.699	0.72	0.653	1.451	1.287	1.474
	W5PVT6	Uncharacterized protein OS=Ovis aries OX=9940 GN=UBA1	1.85	Up	2.6746e-06	UBA1	117.94	311.12	25.1	23	33	23	0.735	0.749	0.722	1.392	1.369	1.32
	W5PG49	Uncharacterized protein OS=Ovis aries OX=9940	0.572	Down	0.00051979	---	35.415	58.491	22.8	6	7	6	1.221	1.198	1.249	0.751	0.628	0.718
	W5PXE3	Uncharacterized protein OS=Ovis aries OX=9940 GN=ADRM1	1.588	Up	0.00056499	ADRM1	41.808	43.597	11.4	4	10	4	0.764	0.816	0.816	1.373	1.209	1.222
	W5Q625	Aminopeptidase like 1 OS=Ovis aries OX=9940 GN=NPEPL1	1.832	Up	8.0089e-05	NPEPL1	51.046	22.341	7.7	3	3	3	0.753	0.744	0.722	1.45	1.302	1.313
	W5QFN1	DnaJ heat shock protein family (Hsp40) member B2 OS=Ovis aries OX=9940 GN=DNAJB2	1.7	Up	0.00066467	DNAJB2	35.578	43.943	21	6	9	5	0.779	0.708	0.83	1.394	1.288	1.258
	W5PJK2	Uncharacterized protein OS=Ovis aries OX=9940	0.444	Down	0.000180391	---	36.736	74.424	25.5	10	17	8	1.286	1.433	1.243	0.554	0.568	0.637
	W5PGV7	Uncharacterized protein OS=Ovis aries OX=9940 GN=UBQLN1	1.743	Up	0.000138169	UBQLN1	62.848	32.908	10.3	4	7	4	0.715	0.743	0.791	1.372	1.266	1.281
	W5QDL6	Uncharacterized protein OS=Ovis aries OX=9940 GN=C2orf16	0.653	Down	1.2371e-06	C2orf16	200.48	291.01	20.2	30	38	30	1.175	1.177	1.2	0.786	0.768	0.765
	W5PFD6	Uncharacterized protein OS=Ovis aries OX=9940	0.55	Down	0.00082133	---	21.894	22.459	16.3	3	5	3	1.145	1.221	1.309	0.627	0.747	0.649
	W5PG92	Uncharacterized protein OS=Ovis aries OX=9940 GN=MINDY3	2.039	Up	0.000101439	MINDY3	49.71	24.436	5.2	3	3	3	0.669	0.701	0.713	1.3	1.463	1.484
	W5Q4E7	Uncharacterized protein OS=Ovis aries OX=9940 GN=WDR26	1.749	Up	0.00198053	WDR26	71.968	20.263	5.1	3	3	3	0.701	0.778	0.801	1.168	1.461	1.359
	W5PUM8	Uncharacterized protein OS=Ovis aries OX=9940 GN=HIP1	1.678	Up	1.55405e-05	HIP1	112.5	323.31	36	35	57	35	0.792	0.759	0.781	1.333	1.269	1.311
	W5QI90	Uncharacterized protein OS=Ovis aries OX=9940 GN=MNS1	0.659	Down	0.00024387	MNS1	66.055	214.59	37.4	26	51	26	1.151	1.227	1.122	0.793	0.739	0.775
	W5QDU4	Uncharacterized protein OS=Ovis aries OX=9940 GN=TTC38	1.574	Up	0.00027555	TTC38	51.848	55.499	12.3	5	6	5	0.857	0.827	0.757	1.281	1.298	1.263
	W5Q4Y3	Sperm tail PG-rich repeat containing 2 OS=Ovis aries OX=9940 GN=STPG2	0.637	Down	0.0050751	STPG2	61.287	25.992	5.3	2	2	2	1.109	1.333	1.135	0.785	0.677	0.815
	W5PVN4	Uncharacterized protein OS=Ovis aries OX=9940 GN=SGTA	1.928	Up	0.000103499	SGTA	34.202	82.29	26.2	7	9	7	0.702	0.772	0.708	1.334	1.481	1.391
	W5NSS1	Protein phosphatase 4 regulatory subunit 1 OS=Ovis aries OX=9940 GN=PPP4R1	1.805	Up	1.86016e-05	PPP4R1	105.74	111.11	17.5	12	16	12	0.766	0.743	0.722	1.329	1.388	1.31
mitochondria	W5P3X6	Uncharacterized protein OS=Ovis aries OX=9940 GN=UBAC1	2.11	Up	7.6587e-05	UBAC1	45.094	20.431	8.2	3	3	3	0.675	0.719	0.645	1.373	1.407	1.523
	W5PRH4	Uncharacterized protein OS=Ovis aries OX=9940 GN=DGUOK	0.607	Down	0.00026469	DGUOK	32.089	44.923	12.3	2	2	2	1.178	1.304	1.154	0.737	0.756	0.714
	W5PW99	AarF domain containing kinase 5 OS=Ovis aries OX=9940 GN=ADCK5	0.465	Down	0.0176989	ADCK5	63.786	20.702	5.5	3	3	3	1.277	1.32	1.328	0.57	0.52	0.736
	W5NSF8	Uncharacterized protein OS=Ovis aries OX=9940	0.652	Down	0.0058792	---	19.774	52.394	31.3	5	8	5	1.185	1.14	1.096	0.836	0.64	0.754
	W5Q8I4	Uncharacterized protein OS=Ovis aries OX=9940 GN=ST13	2.262	Up	1.3086e-06	ST13	43.341	106.85	20.3	7	18	7	0.668	0.659	0.638	1.529	1.453	1.463
	W5PB94	RAD23 homolog B, nucleotide excision repair protein OS=Ovis aries OX=9940 GN=RAD23B	2.469	Up	0.000178995	RAD23B	40.663	36.785	16.3	5	6	4	0.545	0.65	0.632	1.522	1.394	1.595
	W5PTA5	Uncharacterized protein OS=Ovis aries OX=9940 GN=CUTC	1.515	Up	0.00066361	CUTC	29.274	23.588	12.5	4	5	4	0.778	0.83	0.864	1.321	1.189	1.234
	W5PM77	Uncharacterized protein OS=Ovis aries OX=9940 GN=AFG1L	0.454	Down	0.00102105	AFG1L	54.858	25.8	8.5	4	5	4	1.251	1.226	1.473	0.684	0.539	0.57
	W5PLZ0	Uncharacterized protein OS=Ovis aries OX=9940 GN=ATP6V1B2	1.792	Up	2.1136e-05	ATP6V1B2	56.932	193.89	43.7	19	30	19	0.725	0.789	0.741	1.34	1.358	1.342
	W5P0Z7	AP-1 complex subunit gamma OS=Ovis aries OX=9940 GN=AP1G1	1.542	Up	0.0055436	AP1G1	91.396	79.985	13.5	11	14	11	0.817	0.752	0.837	1.234	1.239	1.236
	W5P7F4	Uncharacterized protein OS=Ovis aries OX=9940 GN=CFAP97D1	0.637	Down	0.000195184	CFAP97D1	19.558	51.623	31.1	7	13	7	1.156	1.249	1.172	0.797	0.741	0.74
	W5Q1M0	Beta-galactosidase OS=Ovis aries OX=9940 GN=GLB1	3.614	Up	3.4601e-06	GLB1	72.839	82.49	15.1	8	32	7	0.471	0.498	0.439	1.768	1.65	1.671
	W5NZL1	Uncharacterized protein OS=Ovis aries OX=9940 GN=C1QBP	0.657	Down	0.0192837	C1QBP	30.46	61.908	21.6	4	7	4	1.233	1.215	1.09	0.668	0.945	0.711
	W5PDL8	Uncharacterized protein OS=Ovis aries OX=9940 GN=HDDC2	1.829	Up	0.00092102	HDDC2	23.276	105.92	66.3	9	15	9	0.673	0.708	0.84	1.36	1.39	1.312
	W5QHI0	MICOS complex subunit MIC60 OS=Ovis aries OX=9940 GN=IMMT	0.657	Down	0.0081578	IMMT	89.273	323.31	35.5	28	49	28	1.189	1.188	1.205	0.8	0.825	0.727
	W5PE27	S-formylglutathione hydrolase OS=Ovis aries OX=9940 GN=ESD	1.584	Up	0.00180078	ESD	32.769	38.604	12.3	4	6	4	0.793	0.745	0.844	1.275	1.141	1.357
	W5PJ55	RAD23 homolog A, nucleotide excision repair protein OS=Ovis aries OX=9940 GN=RAD23A	1.678	Up	0.00088477	RAD23A	41.422	38.037	14.7	4	6	3	0.802	0.797	0.721	1.311	1.394	1.187
	W5Q4X4	Uncharacterized protein OS=Ovis aries OX=9940 GN=C12orf10	1.678	Up	0.00035997	C12orf10	42.699	59.825	16.8	5	8	5	0.748	0.785	0.798	1.274	1.411	1.227
	W5PUP9	Uncharacterized protein OS=Ovis aries OX=9940 GN=UQCRQ	0.658	Down	0.00172082	UQCRQ	9.7201	31.809	39	5	9	5	1.14	1.291	1.085	0.801	0.768	0.746
	W5Q0L1	Uncharacterized protein OS=Ovis aries OX=9940	1.52	Up	0.0134208	---	63.42	48.054	11.6	6	6	6	0.895	0.777	0.798	1.339	1.043	1.372
	W5P0T8	Proteasome activator subunit 4 OS=Ovis aries OX=9940 GN=PSME4	1.761	Up	0.000198727	PSME4	198.38	124.67	10.4	15	23	15	0.731	0.79	0.734	1.233	1.362	1.377
	W5NTL3	Uncharacterized protein OS=Ovis aries OX=9940	0.615	Down	4.251e-05	---	61.305	120.97	31.2	17	30	17	1.237	1.226	1.209	0.734	0.733	0.79
	W5P9K6	Uncharacterized protein OS=Ovis aries OX=9940 GN=PSMC3	1.938	Up	2.482e-07	PSMC3	50.645	208.64	54.6	19	36	19	0.724	0.71	0.703	1.365	1.378	1.399
	W5Q9H2	Protein disulfide-isomerase OS=Ovis aries OX=9940 GN=P4HB	1.623	Up	0.000117875	P4HB	57.182	74.862	21.1	10	12	10	0.761	0.821	0.788	1.34	1.236	1.27
	W5QEE5	Trafficking protein particle complex subunit OS=Ovis aries OX=9940 GN=TRAPPC3	1.787	Up	0.0007032	TRAPPC3	20.29	41.717	23.3	5	5	5	0.845	0.7	0.709	1.375	1.322	1.33
	W5QBM5	Bactericidal permeability increasing protein OS=Ovis aries OX=9940 GN=BPI	1.712	Up	0.0083153	BPI	59.477	78.342	19.2	9	14	9	0.659	0.884	0.752	1.23	1.503	1.197
	W5P4B3	Uncharacterized protein OS=Ovis aries OX=9940 GN=NRDC	0.642	Down	0.000155046	NRDC	133.09	32.286	3.4	4	5	4	1.205	1.214	1.152	0.732	0.803	0.756
	W5PE07	Uncharacterized protein OS=Ovis aries OX=9940 GN=NDUFS4	0.521	Down	0.00027822	NDUFS4	19.352	55.846	32.9	6	16	6	1.296	1.258	1.236	0.675	0.706	0.592
	W5PTV7	Angiotensin-converting enzyme OS=Ovis aries OX=9940 GN=ACE	2.547	Up	8.9669e-07	ACE	138.23	229.67	17	21	69	21	0.578	0.622	0.597	1.542	1.517	1.518
plasma membrane	W5PTU5	Sperm acrosome associated 1 OS=Ovis aries OX=9940 GN=SPACA1	0.535	Down	0.00064448	SPACA1	32.326	323.31	46.9	11	41	11	1.234	1.217	1.273	0.592	0.739	0.66
	W5PQW1	Uncharacterized protein OS=Ovis aries OX=9940 GN=SLC9B1	0.652	Down	0.0025237	SLC9B1	55.326	82.191	19.7	8	14	8	1.102	1.177	1.224	0.698	0.743	0.844
	W5PJT5	ADAM metallopeptidase domain 7 OS=Ovis aries OX=9940 GN=ADAM7	2.192	Up	0.0009438	ADAM7	93.949	31.427	5.4	5	6	5	0.684	0.602	0.708	1.407	1.669	1.295
	W5PSJ3	Uncharacterized protein OS=Ovis aries OX=9940 GN=DCTN1	2.479	Up	1.1127e-07	DCTN1	143.11	145.64	15.3	17	24	17	0.6	0.614	0.622	1.505	1.538	1.508
	W5PGV9	Maestro heat like repeat family member 2B OS=Ovis aries OX=9940 GN=MROH2B	1.634	Up	0.0018757	MROH2B	180.5	298.98	23.6	34	54	34	0.776	0.76	0.816	1.274	1.286	1.283
	W5NZ87	Uncharacterized protein OS=Ovis aries OX=9940 GN=NAALAD2	2.964	Up	0.00039585	NAALAD2	87.274	27.099	5.4	4	6	4	0.533	0.505	0.604	1.693	1.37	1.804
	W5Q472	Uncharacterized protein OS=Ovis aries OX=9940	1.597	Up	0.0045967	---	17.719	57.443	13.2	2	4	2	0.768	0.857	0.715	1.279	1.101	1.357
	W5QFB9	Uncharacterized protein OS=Ovis aries OX=9940 GN=CPT1B	0.617	Down	0.000158087	CPT1B	88.29	92.034	12.6	10	15	10	1.213	1.275	1.135	0.735	0.756	0.746
	W5Q3Y4	Calcium-transporting ATPase OS=Ovis aries OX=9940 GN=ATP2A2	0.478	Down	0.0047407	ATP2A2	106.61	35.545	5.8	6	6	6	1.503	1.173	1.241	0.519	0.751	0.603
	W5P3S1	Uncharacterized protein OS=Ovis aries OX=9940 GN=LOC101115991	2.413	Up	5.5023e-05	LOC101115991	89.377	139.08	21.5	16	29	13	0.606	0.576	0.642	1.398	1.572	1.432
	W5PXF6	Uncharacterized protein OS=Ovis aries OX=9940 GN=PROM2	2.605	Up	0.00129915	PROM2	76.226	33.053	6.6	5	8	5	0.657	0.442	0.595	1.418	1.477	1.518
	W5Q770	Uncharacterized protein OS=Ovis aries OX=9940	0.59	Down	0.00020213	---	63.443	142.56	25.3	13	22	13	1.197	1.223	1.196	0.726	0.657	0.751
	W5PT79	Ring finger protein 123 OS=Ovis aries OX=9940 GN=RNF123	2.044	Up	2.0046e-05	RNF123	147.22	37.233	2.4	3	5	3	0.674	0.697	0.708	1.464	1.444	1.342
	W5Q7U9	Uncharacterized protein OS=Ovis aries OX=9940 GN=TMPRSS12	2.241	Up	0.000104716	TMPRSS12	37.558	22.458	8.8	3	3	3	0.647	0.694	0.624	1.361	1.579	1.463
	W5NYA8	Secretory carrier-associated membrane protein OS=Ovis aries OX=9940 GN=SCAMP2	1.63	Up	3.0759e-06	SCAMP2	44.216	31.131	10.5	3	4	3	0.779	0.791	0.802	1.293	1.316	1.258
	W5PAJ3	Uncharacterized protein OS=Ovis aries OX=9940 GN=BPIFB1	4.57	Up	1.45e-06	BPIFB1	51.715	75.958	21.8	8	9	8	0.367	0.374	0.39	1.605	1.808	1.756
	W5PGH7	Uncharacterized protein OS=Ovis aries OX=9940	1.803	Up	0.00049519	---	12.02	171.5	37.6	4	17	2	0.693	0.809	0.748	1.323	1.287	1.447
	W5QHD8	26S proteasome non-ATPase regulatory subunit 2 OS=Ovis aries OX=9940 GN=PSMD2	1.663	Up	0.00026223	PSMD2	107.61	158.9	22.1	18	28	18	0.832	0.763	0.746	1.328	1.332	1.232
	W5PI81	Uncharacterized protein OS=Ovis aries OX=9940 GN=AQP7	0.55	Down	9.564e-05	AQP7	36.043	33.525	11.8	3	7	3	1.305	1.234	1.178	0.703	0.651	0.69
	W5PHH6	Uncharacterized protein OS=Ovis aries OX=9940 GN=ADAM29	0.532	Down	0.0034981	ADAM29	82.034	39.923	7.7	6	10	6	1.169	1.248	1.344	0.788	0.568	0.644
	W5Q1P6	Syntaxin 2 OS=Ovis aries OX=9940 GN=STX2	1.576	Up	8.4945e-05	STX2	32.697	37.853	17.7	5	6	5	0.825	0.762	0.816	1.297	1.249	1.24
	W5PRG8	Uncharacterized protein OS=Ovis aries OX=9940 GN=CREG1	3.243	Up	2.0827e-06	CREG1	27.136	31.948	17.5	3	6	3	0.493	0.501	0.538	1.695	1.686	1.588
	W5PXJ0	Uncharacterized protein OS=Ovis aries OX=9940 GN=HTT	1.612	Up	0.0002431	HTT	333.14	64.854	3.8	10	10	10	0.759	0.756	0.833	1.241	1.318	1.227
	W5P2P7	Synaptophysin like 1 OS=Ovis aries OX=9940 GN=SYPL1	2.117	Up	3.6672e-05	SYPL1	25.569	51.221	16.3	4	6	4	0.643	0.716	0.69	1.476	1.469	1.393
	W5PBF9	Uncharacterized protein OS=Ovis aries OX=9940 GN=TMEM38B	0.499	Down	0.00041627	TMEM38B	32.452	34.59	15.8	3	3	3	1.195	1.45	1.207	0.626	0.646	0.649
	W5NZL3	Uncharacterized protein OS=Ovis aries OX=9940 GN=MME	2.472	Up	0.000140542	MME	85.912	86.353	13.1	9	10	9	0.641	0.626	0.564	1.596	1.363	1.567
	W5Q2E3	Uncharacterized protein OS=Ovis aries OX=9940 GN=CLMN	1.793	Up	3.1716e-06	CLMN	115.74	258.54	27.8	25	31	25	0.767	0.732	0.753	1.32	1.338	1.379
cytoplasm,nucleus	W5NZ10	Uncharacterized protein OS=Ovis aries OX=9940 GN=NUTF2	1.568	Up	0.00035756	NUTF2	14.478	44.579	29.9	3	11	3	0.782	0.846	0.776	1.33	1.214	1.226
	W5QIT9	DDHD domain containing 1 OS=Ovis aries OX=9940 GN=DDHD1	1.536	Up	0.00178243	DDHD1	98.704	45.398	7.1	6	6	6	0.8	0.755	0.906	1.219	1.246	1.316
	W5QDM2	Proteasome subunit beta type OS=Ovis aries OX=9940 GN=PSMB5	1.62	Up	0.0042995	PSMB5	28.709	47.961	24.3	6	10	6	0.704	0.881	0.781	1.189	1.234	1.41
	W5QAA1	14-3-3 protein sigma OS=Ovis aries OX=9940 GN=SFN	2.056	Up	0.0007223	SFN	27.823	20.167	24.6	7	13	3	0.665	0.664	0.742	1.608	1.367	1.283
	W5PIE9	Uncharacterized protein OS=Ovis aries OX=9940 GN=NIT1	1.786	Up	0.0012001	NIT1	49.832	70.051	19.5	6	8	6	0.738	0.695	0.747	1.157	1.28	1.456
	W5P707	Uncharacterized protein OS=Ovis aries OX=9940 GN=ACTN4	1.647	Up	0.00046113	ACTN4	101.4	60.002	9.1	7	8	7	0.753	0.829	0.785	1.274	1.397	1.228
	W5PB50	Uncharacterized protein OS=Ovis aries OX=9940 GN=LYPLA2	1.6	Up	0.00069571	LYPLA2	24.767	23.296	10.8	2	2	2	0.8	0.814	0.784	1.164	1.37	1.302
	W5PYX5	Chromosome 5 open reading frame 49 OS=Ovis aries OX=9940 GN=C5orf49	2.048	Up	0.0052236	C5orf49	12.03	31.76	44.3	5	6	5	0.524	0.776	0.772	1.473	1.35	1.421
	W5QDN6	Protein arginine N-methyltransferase 5 OS=Ovis aries OX=9940 GN=PRMT5	1.54	Up	0.00052049	PRMT5	72.644	32.759	9.6	5	5	5	0.819	0.778	0.873	1.204	1.313	1.287
	W5PD35	Uncharacterized protein OS=Ovis aries OX=9940 GN=CABS1	1.694	Up	0.00140288	CABS1	42.375	20.952	11.4	3	3	3	0.805	0.785	0.766	1.327	1.481	1.183
	W5NZ70	Galectin 3 binding protein OS=Ovis aries OX=9940 GN=LGALS3BP	1.737	Up	0.00045941	LGALS3BP	59.862	103.33	21.6	11	18	11	0.709	0.828	0.74	1.316	1.377	1.263
	W5QIL2	Proteasome subunit beta OS=Ovis aries OX=9940 GN=PSMB4	1.667	Up	0.00023895	PSMB4	28.973	54.891	25	4	8	4	0.816	0.789	0.731	1.244	1.356	1.293
	W5NUE4	Uncharacterized protein OS=Ovis aries OX=9940	5.458	Up	2.1913e-05	---	9.602	41.717	52.7	5	11	5	0.369	0.356	0.296	1.985	1.796	1.792
	W5NPY4	Uncharacterized protein OS=Ovis aries OX=9940	2.752	Up	7.7274e-05	---	22.348	43.108	28	5	8	5	0.59	0.51	0.613	1.642	1.554	1.519
other | endoplasmic reticulum	W5P1C2	Nucleobindin 2 OS=Ovis aries OX=9940 GN=NUCB2	4.335	Up	2.1519e-06	NUCB2	52.47	65.787	22.4	8	10	8	0.433	0.415	0.388	1.836	1.836	1.686
	W5Q4L4	Acetyl-CoA carboxylase beta OS=Ovis aries OX=9940 GN=ACACB	1.605	Up	0.0061591	ACACB	275.01	207.51	12.6	26	31	26	0.849	0.762	0.757	1.274	1.257	1.269
	W5PS94	Uncharacterized protein OS=Ovis aries OX=9940 GN=NUCB1	3.632	Up	2.6088e-06	NUCB1	53.521	193.26	38	17	25	17	0.446	0.503	0.468	1.745	1.748	1.653
	W5PBG8	Uncharacterized protein OS=Ovis aries OX=9940	2.75	Up	2.4039e-06	---	61.571	25.527	6.9	4	4	4	0.596	0.544	0.579	1.533	1.589	1.605
other | peroxisome	W5QGM9	Melanotransferrin OS=Ovis aries OX=9940 GN=MELTF	2.531	Up	2.4018e-05	MELTF	80.559	167.26	20	12	20	12	0.588	0.59	0.62	1.464	1.447	1.639
	W5QEU1	Uncharacterized protein OS=Ovis aries OX=9940	0.66	Down	0.0021561	---	60.6	183.4	34.7	19	47	5	1.18	1.216	1.164	0.753	0.723	0.875
	W5PXE0	Uncharacterized protein OS=Ovis aries OX=9940 GN=ENPP3	1.543	Up	0.00159553	ENPP3	102.58	61.583	10.1	7	9	7	0.726	0.822	0.856	1.2	1.308	1.202
	W5P0B7	Uncharacterized protein OS=Ovis aries OX=9940 GN=LRP2	2.739	Up	1.7889e-06	LRP2	519.32	97.131	3.1	13	15	13	0.6	0.57	0.546	1.576	1.578	1.546
	W5PUV3	Uncharacterized protein OS=Ovis aries OX=9940 GN=NT5E	2.408	Up	9.6121e-05	NT5E	63.21	38.158	9.6	5	5	5	0.574	0.681	0.602	1.437	1.484	1.551
other | cytoskeleton	W5NSM1	Uncharacterized protein OS=Ovis aries OX=9940 GN=ACTR1A	1.998	Up	0.0021164	ACTR1A	42.613	111.52	24.5	8	14	5	0.663	0.74	0.7	1.391	1.407	1.404
	W5PS88	Aspartate aminotransferase OS=Ovis aries OX=9940 GN=GOT1	1.625	Up	0.0002753	GOT1	46.47	156.2	40.9	17	30	17	0.758	0.775	0.82	1.358	1.221	1.245
	W5Q0G8	Inositol-1-monophosphatase OS=Ovis aries OX=9940 GN=IMPA1	1.562	Up	0.0183955	IMPA1	31.692	73.541	27.7	9	14	9	0.806	0.811	0.816	1.176	1.424	1.2
	W5QGX6	Uncharacterized protein OS=Ovis aries OX=9940 GN=C1orf50	1.627	Up	0.00064018	C1orf50	22.372	38.521	34.8	4	5	4	0.817	0.755	0.804	1.199	1.272	1.395
	W5QI69	Uncharacterized protein OS=Ovis aries OX=9940 GN=ALDH1A2	1.643	Up	4.3646e-05	ALDH1A2	56.676	156.11	30.5	14	21	14	0.833	0.834	0.787	1.321	1.317	1.393
	W5P1T4	Serine/threonine-protein phosphatase OS=Ovis aries OX=9940 GN=PPP4C	1.517	Up	0.0111449	PPP4C	35.125	58.857	25.4	6	9	4	0.836	0.88	0.694	1.2	1.102	1.355
other | endoplasmic reticulum,mitochondria	W5NPI3	Adaptor related protein complex 1 subunit mu 1 OS=Ovis aries OX=9940 GN=AP1M1	1.697	Up	0.0110437	AP1M1	48.586	35.268	15.1	5	5	5	0.779	0.773	0.769	1.171	1.383	1.384
	W5QB42	Carboxylic ester hydrolase OS=Ovis aries OX=9940 GN=CES5A	5.125	Up	0.004365	CES5A	64.206	119.1	21	11	31	11	0.277	0.369	0.394	1.731	1.781	1.818

## Sheet: Table S4
Category	Protein accession	Protein description	Ratio	Regulated Type	P value	Gene name	MW [kDa]	Score	Coverage [%]	Peptides	PSMs	Unique peptides	NC1	NC2	NC3	CAP1	CAP2	CAP3
[J] Translation, ribosomal structure and biogenesis	W5P508	Eukaryotic translation initiation factor 3 subunit B OS=Ovis aries OX=9940 GN=EIF3B	1.576	Up	3.5041e-05	EIF3B	80.725	29.97	6.7	4	4	4	0.808	0.834	0.78	1.287	1.248	1.282
	W5NRL8	Eukaryotic translation initiation factor 3 subunit A OS=Ovis aries OX=9940 GN=EIF3A	1.707	Up	0.002425	EIF3A	164.95	80.536	8.6	13	15	13	0.706	0.772	0.766	1.305	1.108	1.418
	W5PYG7	Eukaryotic translation initiation factor 3 subunit L OS=Ovis aries OX=9940 GN=EIF3L	1.502	Up	4.0805e-06	EIF3L	68.644	22.337	6.5	3	3	3	0.817	0.828	0.835	1.27	1.217	1.238
	W5NQ14	Eukaryotic translation initiation factor 3 subunit I OS=Ovis aries OX=9940 GN=EIF3I	1.535	Up	0.0070241	EIF3I	36.469	25.287	9.8	3	4	3	0.709	0.812	0.929	1.17	1.303	1.287
	P0C276	Ubiquitin-60S ribosomal protein L40 OS=Ovis aries OX=9940 GN=UBA52	2.719	Up	2.2374e-05	UBA52	14.728	323.31	36.7	5	16	5	0.598	0.538	0.591	1.639	1.477	1.579
	W5Q0L1	Uncharacterized protein OS=Ovis aries OX=9940	1.52	Up	0.0134208	---	63.42	48.054	11.6	6	6	6	0.895	0.777	0.798	1.339	1.043	1.372
[A] RNA processing and modification	W5Q257	Uncharacterized protein OS=Ovis aries OX=9940 GN=POC1B	0.649	Down	2.4678e-05	POC1B	53.676	87.966	23.8	11	15	11	1.178	1.219	1.157	0.764	0.754	0.789
	W5PT79	Ring finger protein 123 OS=Ovis aries OX=9940 GN=RNF123	2.044	Up	2.0046e-05	RNF123	147.22	37.233	2.4	3	5	3	0.674	0.697	0.708	1.464	1.444	1.342
[K] Transcription	W5P9X2	MICOS complex subunit OS=Ovis aries OX=9940 GN=CHCHD3	0.657	Down	0.00057856	CHCHD3	26.757	125.87	40.9	9	13	9	1.23	1.24	1.104	0.753	0.797	0.799
	W5PYG7	Eukaryotic translation initiation factor 3 subunit L OS=Ovis aries OX=9940 GN=EIF3L	1.502	Up	4.0805e-06	EIF3L	68.644	22.337	6.5	3	3	3	0.817	0.828	0.835	1.27	1.217	1.238
	W5PRG8	Uncharacterized protein OS=Ovis aries OX=9940 GN=CREG1	3.243	Up	2.0827e-06	CREG1	27.136	31.948	17.5	3	6	3	0.493	0.501	0.538	1.695	1.686	1.588
[L] Replication, recombination and repair	W5PQ34	Uncharacterized protein OS=Ovis aries OX=9940 GN=DDB1	1.631	Up	0.0038788	DDB1	128.38	38.405	5.1	5	5	5	0.829	0.754	0.791	1.103	1.396	1.373
	W5PB94	RAD23 homolog B, nucleotide excision repair protein OS=Ovis aries OX=9940 GN=RAD23B	2.469	Up	0.000178995	RAD23B	40.663	36.785	16.3	5	6	4	0.545	0.65	0.632	1.522	1.394	1.595
	W5PX87	Uncharacterized protein OS=Ovis aries OX=9940 GN=SSBP1	1.643	Up	0.0152972	SSBP1	17.297	27.16	24.3	3	5	3	0.888	0.747	0.73	1.319	1.289	1.277
	W5Q149	Uncharacterized protein OS=Ovis aries OX=9940 GN=OXR1	2.13	Up	7.2092e-07	OXR1	97.77	25.681	4.2	3	3	3	0.675	0.694	0.658	1.437	1.424	1.457
	W5PJ55	RAD23 homolog A, nucleotide excision repair protein OS=Ovis aries OX=9940 GN=RAD23A	1.678	Up	0.00088477	RAD23A	41.422	38.037	14.7	4	6	3	0.802	0.797	0.721	1.311	1.394	1.187
[B] Chromatin structure and dynamics	W5PKH1	Uncharacterized protein OS=Ovis aries OX=9940	0.316	Down	5.7413e-05	---	18.424	23.593	17	3	6	3	1.338	1.55	1.455	0.497	0.422	0.453
[D] Cell cycle control, cell division, chromosome partitioning	W5PSJ3	Uncharacterized protein OS=Ovis aries OX=9940 GN=DCTN1	2.479	Up	1.1127e-07	DCTN1	143.11	145.64	15.3	17	24	17	0.6	0.614	0.622	1.505	1.538	1.508
	W5Q9K1	Sulfhydryl oxidase OS=Ovis aries OX=9940 GN=QSOX1	1.876	Up	0.0027638	QSOX1	81.599	29.668	8	4	6	4	0.717	0.773	0.727	1.213	1.643	1.303
	W5QGT1	Uncharacterized protein OS=Ovis aries OX=9940 GN=CUL3	1.635	Up	0.000196062	CUL3	86.494	323.31	45	36	69	36	0.812	0.768	0.798	1.375	1.225	1.288
	W5P8B4	Trafficking protein particle complex 8 OS=Ovis aries OX=9940 GN=TRAPPC8	1.941	Up	9.5365e-05	TRAPPC8	160.81	104.82	9.5	11	13	11	0.663	0.76	0.702	1.41	1.349	1.366
	W5PUS0	Uncharacterized protein OS=Ovis aries OX=9940 GN=CUL4B	1.512	Up	0.00021686	CUL4B	104.62	33.432	4.8	5	7	5	0.84	0.817	0.794	1.188	1.215	1.303
	W5QCY9	Uncharacterized protein OS=Ovis aries OX=9940 GN=NEDD8	2.369	Up	3.9219e-05	NEDD8	8.6338	41.009	35.1	3	5	3	0.67	0.645	0.581	1.501	1.471	1.52
	W5QDN6	Protein arginine N-methyltransferase 5 OS=Ovis aries OX=9940 GN=PRMT5	1.54	Up	0.00052049	PRMT5	72.644	32.759	9.6	5	5	5	0.819	0.778	0.873	1.204	1.313	1.287
[V] Defense mechanisms	W5Q2D8	EGF like repeats and discoidin domains 3 OS=Ovis aries OX=9940 GN=EDIL3	1.699	Up	0.000122041	EDIL3	54.05	269.53	42.2	22	105	22	0.733	0.806	0.777	1.261	1.308	1.366
	W5QGS5	Uncharacterized protein OS=Ovis aries OX=9940 GN=SERPINE2	1.967	Up	0.0006638	SERPINE2	43.99	46.409	17.3	7	7	7	0.733	0.606	0.727	1.306	1.308	1.449
	W5NZL1	Uncharacterized protein OS=Ovis aries OX=9940 GN=C1QBP	0.657	Down	0.0192837	C1QBP	30.46	61.908	21.6	4	7	4	1.233	1.215	1.09	0.668	0.945	0.711
	W5PAJ3	Uncharacterized protein OS=Ovis aries OX=9940 GN=BPIFB1	4.57	Up	1.45e-06	BPIFB1	51.715	75.958	21.8	8	9	8	0.367	0.374	0.39	1.605	1.808	1.756
	W5QBM5	Bactericidal permeability increasing protein OS=Ovis aries OX=9940 GN=BPI	1.712	Up	0.0083153	BPI	59.477	78.342	19.2	9	14	9	0.659	0.884	0.752	1.23	1.503	1.197
[T] Signal transduction mechanisms	W5Q8I4	Uncharacterized protein OS=Ovis aries OX=9940 GN=ST13	2.262	Up	1.3086e-06	ST13	43.341	106.85	20.3	7	18	7	0.668	0.659	0.638	1.529	1.453	1.463
	W5Q5L6	Uncharacterized protein OS=Ovis aries OX=9940 GN=FRZB	1.98	Up	0.000104423	FRZB	36.276	25.438	13.8	4	5	4	0.683	0.685	0.778	1.393	1.402	1.455
	W5Q701	Uncharacterized protein OS=Ovis aries OX=9940 GN=LOC101112491	1.812	Up	0.000122599	LOC101112491	13.753	37.799	39.7	4	7	4	0.785	0.767	0.701	1.403	1.374	1.306
	W5Q9B2	Uncharacterized protein OS=Ovis aries OX=9940 GN=ARHGDIA	2.076	Up	0.00019542	ARHGDIA	23.635	45.592	19.4	4	5	4	0.617	0.705	0.736	1.383	1.426	1.464
	W5QEV8	Indian hedgehog OS=Ovis aries OX=9940 GN=IHH	1.684	Up	0.00073904	IHH	41.472	44.441	9.3	2	2	2	0.739	0.823	0.767	1.35	1.381	1.191
	W5P8T5	Uncharacterized protein OS=Ovis aries OX=9940 GN=PPM1B	1.811	Up	0.00158268	PPM1B	42.834	49.011	25.1	8	11	6	0.669	0.819	0.746	1.321	1.482	1.243
	W5NQ14	Eukaryotic translation initiation factor 3 subunit I OS=Ovis aries OX=9940 GN=EIF3I	1.535	Up	0.0070241	EIF3I	36.469	25.287	9.8	3	4	3	0.709	0.812	0.929	1.17	1.303	1.287
	W5QHX9	Phospholipase B-like OS=Ovis aries OX=9940 GN=PLBD1	1.61	Up	0.00035879	PLBD1	62.67	112.13	27.7	14	27	14	0.748	0.807	0.86	1.319	1.262	1.306
	W5NT90	BCL2 associated athanogene 4 OS=Ovis aries OX=9940 GN=BAG4	1.574	Up	0.00053824	BAG4	47.265	25.521	10.5	4	5	4	0.788	0.782	0.835	1.252	1.18	1.353
	W5P2F6	Uncharacterized protein OS=Ovis aries OX=9940 GN=FAF1	1.635	Up	0.00037894	FAF1	73.852	36.206	8.5	5	5	5	0.833	0.804	0.728	1.264	1.265	1.338
	W5P7T9	KIAA1468 OS=Ovis aries OX=9940 GN=KIAA1468	2.033	Up	0.000162068	KIAA1468	117.28	169	17.9	16	22	16	0.699	0.72	0.653	1.451	1.287	1.474
	W5Q420	Uncharacterized protein OS=Ovis aries OX=9940	2.486	Up	5.5574e-05	---	29.7	100.74	41.5	10	13	10	0.65	0.582	0.594	1.62	1.482	1.437
	W5P1T4	Serine/threonine-protein phosphatase OS=Ovis aries OX=9940 GN=PPP4C	1.517	Up	0.0111449	PPP4C	35.125	58.857	25.4	6	9	4	0.836	0.88	0.694	1.2	1.102	1.355
	W5P0B7	Uncharacterized protein OS=Ovis aries OX=9940 GN=LRP2	2.739	Up	1.7889e-06	LRP2	519.32	97.131	3.1	13	15	13	0.6	0.57	0.546	1.576	1.578	1.546
	W5NSS1	Protein phosphatase 4 regulatory subunit 1 OS=Ovis aries OX=9940 GN=PPP4R1	1.805	Up	1.86016e-05	PPP4R1	105.74	111.11	17.5	12	16	12	0.766	0.743	0.722	1.329	1.388	1.31
[M] Cell wall/membrane/envelope biogenesis	W5PP87	Uncharacterized protein OS=Ovis aries OX=9940 GN=HACE1	1.896	Up	0.00071872	HACE1	109.71	43.429	4	3	4	3	0.653	0.777	0.718	1.478	1.33	1.264
	W5QHI0	MICOS complex subunit MIC60 OS=Ovis aries OX=9940 GN=IMMT	0.657	Down	0.0081578	IMMT	89.273	323.31	35.5	28	49	28	1.189	1.188	1.205	0.8	0.825	0.727
	W5QEY8	Glutamine--fructose-6-phosphate transaminase 1 OS=Ovis aries OX=9940 GN=GFPT1	1.546	Up	0.0005798	GFPT1	67.806	79.937	3.3	2	2	2	0.776	0.88	0.785	1.259	1.218	1.297
[Z] Cytoskeleton	W5Q3H2	Dynein light chain OS=Ovis aries OX=9940 GN=DNAL4	0.376	Down	3.462e-06	DNAL4	12.965	27.663	33.9	4	7	4	1.366	1.406	1.347	0.486	0.526	0.535
	W5PSJ3	Uncharacterized protein OS=Ovis aries OX=9940 GN=DCTN1	2.479	Up	1.1127e-07	DCTN1	143.11	145.64	15.3	17	24	17	0.6	0.614	0.622	1.505	1.538	1.508
	W5NSM1	Uncharacterized protein OS=Ovis aries OX=9940 GN=ACTR1A	1.998	Up	0.0021164	ACTR1A	42.613	111.52	24.5	8	14	5	0.663	0.74	0.7	1.391	1.407	1.404
	W5P707	Uncharacterized protein OS=Ovis aries OX=9940 GN=ACTN4	1.647	Up	0.00046113	ACTN4	101.4	60.002	9.1	7	8	7	0.753	0.829	0.785	1.274	1.397	1.228
	W5P8K0	Uncharacterized protein OS=Ovis aries OX=9940 GN=DCTN2	1.907	Up	0.00191757	DCTN2	44.844	143.55	42.4	15	19	15	0.609	0.774	0.79	1.305	1.462	1.377
	W5PUM8	Uncharacterized protein OS=Ovis aries OX=9940 GN=HIP1	1.678	Up	1.55405e-05	HIP1	112.5	323.31	36	35	57	35	0.792	0.759	0.781	1.333	1.269	1.311
	W5Q694	Uncharacterized protein OS=Ovis aries OX=9940	1.718	Up	0.0003151	---	32.959	38.185	18.2	4	4	4	0.694	0.77	0.785	1.231	1.349	1.284
	W5Q6H1	Uncharacterized protein OS=Ovis aries OX=9940 GN=PLS3	1.821	Up	0.023599	PLS3	70.797	25.829	8.6	4	5	4	1.022	0.598	0.614	1.439	1.312	1.316
	W5Q2E3	Uncharacterized protein OS=Ovis aries OX=9940 GN=CLMN	1.793	Up	3.1716e-06	CLMN	115.74	258.54	27.8	25	31	25	0.767	0.732	0.753	1.32	1.338	1.379
[W] Extracellular structures	W5PFJ0	Uncharacterized protein OS=Ovis aries OX=9940 GN=VCL	1.529	Up	0.003101	VCL	103.86	41.658	7.6	6	6	6	0.784	0.829	0.858	1.216	1.151	1.41
	W5Q2D8	EGF like repeats and discoidin domains 3 OS=Ovis aries OX=9940 GN=EDIL3	1.699	Up	0.000122041	EDIL3	54.05	269.53	42.2	22	105	22	0.733	0.806	0.777	1.261	1.308	1.366
	W5Q9H0	Uncharacterized protein OS=Ovis aries OX=9940 GN=MMP2	4.056	Up	2.3357e-05	MMP2	69.907	187.69	34.9	17	27	17	0.387	0.459	0.464	1.846	1.784	1.683
	W5QJB1	Uncharacterized protein OS=Ovis aries OX=9940 GN=BSP5L	2.774	Up	4.8681e-07	BSP5L	14.252	156.13	37.3	9	55	9	0.55	0.562	0.575	1.55	1.522	1.607
[U] Intracellular trafficking, secretion, and vesicular transport	W5NZ10	Uncharacterized protein OS=Ovis aries OX=9940 GN=NUTF2	1.568	Up	0.00035756	NUTF2	14.478	44.579	29.9	3	11	3	0.782	0.846	0.776	1.33	1.214	1.226
	W5P645	Uncharacterized protein OS=Ovis aries OX=9940 GN=RAB14	1.901	Up	1.4991e-06	RAB14	23.897	131.24	66.5	12	22	12	0.695	0.725	0.732	1.367	1.348	1.377
	W5QDG0	Uncharacterized protein OS=Ovis aries OX=9940 GN=NUP50	1.61	Up	0.00044397	NUP50	49.796	27.623	9.7	3	3	3	0.854	0.756	0.78	1.305	1.217	1.325
	W5PP11	ADP ribosylation factor guanine nucleotide exchange factor 2 OS=Ovis aries OX=9940 GN=ARFGEF2	1.997	Up	0.00177525	ARFGEF2	197.38	33.137	5.6	9	11	5	0.817	0.697	0.598	1.378	1.484	1.355
	W5QIT9	DDHD domain containing 1 OS=Ovis aries OX=9940 GN=DDHD1	1.536	Up	0.00178243	DDHD1	98.704	45.398	7.1	6	6	6	0.8	0.755	0.906	1.219	1.246	1.316
	W5P0Z7	AP-1 complex subunit gamma OS=Ovis aries OX=9940 GN=AP1G1	1.542	Up	0.0055436	AP1G1	91.396	79.985	13.5	11	14	11	0.817	0.752	0.837	1.234	1.239	1.236
	W5PPS6	Clathrin light chain OS=Ovis aries OX=9940 GN=CLTA	1.922	Up	0.00044263	CLTA	22.954	32.665	16.7	5	7	5	0.784	0.707	0.658	1.316	1.473	1.341
	W5NPI3	Adaptor related protein complex 1 subunit mu 1 OS=Ovis aries OX=9940 GN=AP1M1	1.697	Up	0.0110437	AP1M1	48.586	35.268	15.1	5	5	5	0.779	0.773	0.769	1.171	1.383	1.384
	W5NYA8	Secretory carrier-associated membrane protein OS=Ovis aries OX=9940 GN=SCAMP2	1.63	Up	3.0759e-06	SCAMP2	44.216	31.131	10.5	3	4	3	0.779	0.791	0.802	1.293	1.316	1.258
	W5P0V5	Uncharacterized protein OS=Ovis aries OX=9940 GN=RAB11B	1.864	Up	7.7874e-05	RAB11B	25.129	76.061	33.8	7	12	7	0.753	0.759	0.697	1.306	1.424	1.387
	W5PGH7	Uncharacterized protein OS=Ovis aries OX=9940	1.803	Up	0.00049519	---	12.02	171.5	37.6	4	17	2	0.693	0.809	0.748	1.323	1.287	1.447
	W5NSV2	Uncharacterized protein OS=Ovis aries OX=9940 GN=ARFGEF1	1.982	Up	0.0002029	ARFGEF1	208.77	82.826	7.2	13	16	9	0.649	0.72	0.746	1.437	1.308	1.446
	W5Q420	Uncharacterized protein OS=Ovis aries OX=9940	2.486	Up	5.5574e-05	---	29.7	100.74	41.5	10	13	10	0.65	0.582	0.594	1.62	1.482	1.437
	W5Q1P6	Syntaxin 2 OS=Ovis aries OX=9940 GN=STX2	1.576	Up	8.4945e-05	STX2	32.697	37.853	17.7	5	6	5	0.825	0.762	0.816	1.297	1.249	1.24
	W5QEE5	Trafficking protein particle complex subunit OS=Ovis aries OX=9940 GN=TRAPPC3	1.787	Up	0.0007032	TRAPPC3	20.29	41.717	23.3	5	5	5	0.845	0.7	0.709	1.375	1.322	1.33
	W5NZB8	Syntaxin 12 OS=Ovis aries OX=9940 GN=STX12	2.013	Up	7.7137e-05	STX12	29.104	87.075	31.1	6	9	6	0.681	0.738	0.647	1.429	1.349	1.38
[O] Posttranslational modification, protein turnover, chaperones	W5Q5R8	Uncharacterized protein OS=Ovis aries OX=9940 GN=TXNRD1	1.547	Up	0.00047759	TXNRD1	54.576	116.94	32.2	14	29	13	0.769	0.804	0.853	1.323	1.201	1.23
	W5Q8I4	Uncharacterized protein OS=Ovis aries OX=9940 GN=ST13	2.262	Up	1.3086e-06	ST13	43.341	106.85	20.3	7	18	7	0.668	0.659	0.638	1.529	1.453	1.463
	W5PJT5	ADAM metallopeptidase domain 7 OS=Ovis aries OX=9940 GN=ADAM7	2.192	Up	0.0009438	ADAM7	93.949	31.427	5.4	5	6	5	0.684	0.602	0.708	1.407	1.669	1.295
	W5Q5N9	Keratin 8 OS=Ovis aries OX=9940 GN=KRT8	1.813	Up	2.0491e-05	KRT8	52.91	43.245	11.7	5	5	3	0.761	0.708	0.765	1.346	1.337	1.367
	W5PHM0	Uncharacterized protein OS=Ovis aries OX=9940 GN=QPCT	1.709	Up	0.000123643	QPCT	41.397	20.776	8.3	3	3	3	0.793	0.728	0.791	1.294	1.379	1.278
	W5QE19	Proteasome subunit beta type OS=Ovis aries OX=9940 GN=PSMB2	1.575	Up	0.00025721	PSMB2	22.967	43.467	27.2	6	13	6	0.797	0.861	0.787	1.224	1.327	1.299
	W5P1I7	Ubiquitin conjugating enzyme E2 M OS=Ovis aries OX=9940 GN=UBE2M	1.541	Up	0.0053961	UBE2M	17.114	26.498	27.7	4	6	4	0.905	0.849	0.702	1.224	1.321	1.24
	W5P689	Ubiquitin carboxyl-terminal hydrolase OS=Ovis aries OX=9940 GN=USP5	1.797	Up	0.000103247	USP5	95.748	53.954	10.3	7	7	7	0.78	0.709	0.762	1.313	1.315	1.418
	W5PIL6	Ubiquitin carboxyl-terminal hydrolase OS=Ovis aries OX=9940 GN=UCHL5	1.518	Up	0.00066279	UCHL5	37.529	106.83	33.4	8	20	8	0.89	0.782	0.82	1.317	1.232	1.234
	W5NZ87	Uncharacterized protein OS=Ovis aries OX=9940 GN=NAALAD2	2.964	Up	0.00039585	NAALAD2	87.274	27.099	5.4	4	6	4	0.533	0.505	0.604	1.693	1.37	1.804
	W5Q0Z2	Cathepsin B OS=Ovis aries OX=9940 GN=CTSB	4.273	Up	2.2134e-05	CTSB	36.725	51.604	17.3	6	12	6	0.377	0.419	0.45	1.663	1.91	1.751
	W5Q9H0	Uncharacterized protein OS=Ovis aries OX=9940 GN=MMP2	4.056	Up	2.3357e-05	MMP2	69.907	187.69	34.9	17	27	17	0.387	0.459	0.464	1.846	1.784	1.683
	W5PC09	Proteasome subunit alpha type OS=Ovis aries OX=9940 GN=PSMA6	1.515	Up	2.3373e-05	PSMA6	27.399	123.28	62.2	14	24	14	0.813	0.848	0.811	1.218	1.259	1.269
	W5Q6E0	Uncharacterized protein OS=Ovis aries OX=9940 GN=CUL2	1.978	Up	0.00022085	CUL2	87.289	40.964	7.4	6	6	6	0.688	0.715	0.717	1.437	1.26	1.496
	W5Q785	Uncharacterized protein OS=Ovis aries OX=9940 GN=DNAJC5B	1.677	Up	0.0002422	DNAJC5B	18.306	34.462	29.4	3	7	3	0.743	0.849	0.796	1.379	1.31	1.316
	W5QCP6	Uncharacterized protein OS=Ovis aries OX=9940 GN=PSMC2	1.658	Up	0.000119038	PSMC2	53.09	191.81	40.4	19	26	19	0.822	0.745	0.769	1.312	1.316	1.246
	W5P3E8	Rab GDP dissociation inhibitor OS=Ovis aries OX=9940 GN=GDI1	1.543	Up	0.0024191	GDI1	48.928	227.2	46.8	17	32	11	0.883	0.79	0.731	1.204	1.318	1.187
	W5PH25	Uncharacterized protein OS=Ovis aries OX=9940 GN=USP14	1.62	Up	0.00020124	USP14	55.94	27.112	7.3	3	3	3	0.741	0.829	0.819	1.319	1.276	1.276
	W5P8Z3	Uncharacterized protein OS=Ovis aries OX=9940 GN=PSMC4	1.87	Up	2.049e-05	PSMC4	47.366	158.43	38.5	19	25	19	0.714	0.718	0.728	1.379	1.276	1.384
	W5Q7C7	Proteasome subunit alpha type OS=Ovis aries OX=9940 GN=PSMA2	2.089	Up	0.00085571	PSMA2	25.898	32.36	21.8	4	10	4	0.631	0.678	0.748	1.419	1.277	1.601
	W5PBA2	Uncharacterized protein OS=Ovis aries OX=9940 GN=BAG6	1.96	Up	0.0022956	BAG6	121.19	177.95	14	11	19	11	0.613	0.763	0.78	1.251	1.532	1.443
	W5PFU1	Uncharacterized protein OS=Ovis aries OX=9940 GN=PSMD13	1.624	Up	2.0119e-05	PSMD13	42.747	122.6	38.3	15	28	15	0.782	0.796	0.815	1.252	1.314	1.321
	W5NZR9	Uncharacterized protein OS=Ovis aries OX=9940 GN=PSMC1	1.723	Up	1.7342e-06	PSMC1	50.197	171.88	39.7	16	26	16	0.783	0.786	0.773	1.381	1.316	1.338
	W5P3S1	Uncharacterized protein OS=Ovis aries OX=9940 GN=LOC101115991	2.413	Up	5.5023e-05	LOC101115991	89.377	139.08	21.5	16	29	13	0.606	0.576	0.642	1.398	1.572	1.432
	W5PHW0	Uncharacterized protein OS=Ovis aries OX=9940 GN=HSP90AB1	1.816	Up	0.000103325	HSP90AB1	83.252	197.57	38.3	28	50	14	0.702	0.79	0.773	1.346	1.411	1.357
	W5QD30	Proteasome subunit alpha type OS=Ovis aries OX=9940 GN=PSMA5	1.545	Up	0.000198402	PSMA5	26.411	124.85	46.5	8	20	8	0.809	0.837	0.756	1.208	1.27	1.232
	W5QHU9	Peptidyl-prolyl cis-trans isomerase OS=Ovis aries OX=9940 GN=PPIB	3.305	Up	3.9477e-05	PPIB	23.729	50.508	32.4	6	6	6	0.45	0.546	0.514	1.71	1.597	1.683
	W5QDM2	Proteasome subunit beta type OS=Ovis aries OX=9940 GN=PSMB5	1.62	Up	0.0042995	PSMB5	28.709	47.961	24.3	6	10	6	0.704	0.881	0.781	1.189	1.234	1.41
	W5QCY9	Uncharacterized protein OS=Ovis aries OX=9940 GN=NEDD8	2.369	Up	3.9219e-05	NEDD8	8.6338	41.009	35.1	3	5	3	0.67	0.645	0.581	1.501	1.471	1.52
	W5P765	T-complex protein 1 subunit gamma OS=Ovis aries OX=9940 GN=CCT3	1.593	Up	1.55635e-05	CCT3	63.599	323.31	57.7	37	83	37	0.785	0.824	0.801	1.305	1.27	1.264
	W5QAA1	14-3-3 protein sigma OS=Ovis aries OX=9940 GN=SFN	2.056	Up	0.0007223	SFN	27.823	20.167	24.6	7	13	3	0.665	0.664	0.742	1.608	1.367	1.283
	W5PBH2	Uncharacterized protein OS=Ovis aries OX=9940 GN=UBA6	1.612	Up	5.5957e-05	UBA6	118.98	208.97	27.2	24	37	24	0.764	0.809	0.803	1.304	1.229	1.296
	W5QCW3	Uncharacterized protein OS=Ovis aries OX=9940 GN=RABGGTA	1.547	Up	7.5308e-05	RABGGTA	64.942	31.166	7.9	5	5	5	0.83	0.837	0.775	1.258	1.242	1.278
	W5PVU5	Proteasome subunit beta type OS=Ovis aries OX=9940 GN=PSMB7	2.03	Up	0.0056771	PSMB7	29.923	25.42	8.3	3	7	3	0.736	0.729	0.624	1.429	1.407	1.405
	W5PE22	Rab GDP dissociation inhibitor OS=Ovis aries OX=9940 GN=GDI2	1.682	Up	0.0021423	GDI2	48.838	45.309	31.4	12	16	6	0.782	0.76	0.791	1.294	1.479	1.152
	A7UHZ2	Proteasome 26S non-ATPase subunit 4 OS=Ovis aries OX=9940 GN=PSMD4	1.515	Up	0.00142219	PSMD4	40.784	87.409	30.5	8	13	8	0.843	0.829	0.776	1.346	1.15	1.212
	W5NT10	Uncharacterized protein OS=Ovis aries OX=9940	1.572	Up	0.000119786	---	60.863	46.457	13	6	9	6	0.813	0.826	0.807	1.238	1.248	1.358
	W5PVT6	Uncharacterized protein OS=Ovis aries OX=9940 GN=UBA1	1.85	Up	2.6746e-06	UBA1	117.94	311.12	25.1	23	33	23	0.735	0.749	0.722	1.392	1.369	1.32
	W5QFN1	DnaJ heat shock protein family (Hsp40) member B2 OS=Ovis aries OX=9940 GN=DNAJB2	1.7	Up	0.00066467	DNAJB2	35.578	43.943	21	6	9	5	0.779	0.708	0.83	1.394	1.288	1.258
	W5PJC2	Proteasome subunit beta type OS=Ovis aries OX=9940 GN=PSMB3	1.685	Up	0.002044	PSMB3	22.993	57.148	29.8	6	8	6	0.747	0.728	0.835	1.456	1.224	1.212
	W5QJ78	ADAM metallopeptidase domain 20 OS=Ovis aries OX=9940 GN=ADAM20	0.548	Down	0.025821	ADAM20	83.927	37.432	8.1	4	5	4	1.24	1.281	1.23	0.746	0.557	0.754
	W5PGV7	Uncharacterized protein OS=Ovis aries OX=9940 GN=UBQLN1	1.743	Up	0.000138169	UBQLN1	62.848	32.908	10.3	4	7	4	0.715	0.743	0.791	1.372	1.266	1.281
	W5QHD8	26S proteasome non-ATPase regulatory subunit 2 OS=Ovis aries OX=9940 GN=PSMD2	1.663	Up	0.00026223	PSMD2	107.61	158.9	22.1	18	28	18	0.832	0.763	0.746	1.328	1.332	1.232
	W5PVL5	Uncharacterized protein OS=Ovis aries OX=9940 GN=HSPA4	1.781	Up	0.00014458	HSPA4	94.529	193.58	33.2	24	33	21	0.734	0.736	0.815	1.395	1.297	1.378
	W5P9U4	Proteasome subunit alpha type OS=Ovis aries OX=9940 GN=PSMA1	1.695	Up	7.6831e-05	PSMA1	29.585	101.29	41.1	12	21	12	0.752	0.758	0.769	1.33	1.21	1.323
	W5PNZ5	Peptidylprolyl isomerase OS=Ovis aries OX=9940 GN=FKBP4	1.967	Up	7.6272e-05	FKBP4	54.879	135.63	32.4	15	19	15	0.656	0.703	0.748	1.41	1.347	1.387
	W5Q6N7	Thioredoxin domain containing 5 OS=Ovis aries OX=9940 GN=TXNDC5	1.652	Up	4.0291e-05	TXNDC5	38.366	28.673	10.5	2	2	2	0.766	0.797	0.792	1.239	1.329	1.322
	W5QDB7	Uncharacterized protein OS=Ovis aries OX=9940 GN=LOC101107831	0.502	Down	3.9437e-05	LOC101107831	26.856	104.35	50.7	14	28	3	1.231	1.317	1.315	0.614	0.672	0.655
	W5QBD7	14-3-3 protein zeta/delta OS=Ovis aries OX=9940 GN=YWHAZ	1.623	Up	5.5074e-05	YWHAZ	27.941	323.31	64.8	21	74	15	0.81	0.775	0.782	1.337	1.264	1.241
	W5P4M2	Tripeptidyl peptidase 2 OS=Ovis aries OX=9940 GN=TPP2	1.614	Up	8.3643e-05	TPP2	132.79	270.4	26.8	32	47	32	0.807	0.772	0.81	1.342	1.284	1.229
	W5PHH6	Uncharacterized protein OS=Ovis aries OX=9940 GN=ADAM29	0.532	Down	0.0034981	ADAM29	82.034	39.923	7.7	6	10	6	1.169	1.248	1.344	0.788	0.568	0.644
	W5PV74	Uncharacterized protein OS=Ovis aries OX=9940 GN=APEH	1.778	Up	0.00023607	APEH	81.179	96.326	17.9	9	11	9	0.767	0.703	0.773	1.305	1.418	1.264
	W5PD43	HtrA serine peptidase 1 OS=Ovis aries OX=9940 GN=HTRA1	1.735	Up	0.0156419	HTRA1	35.158	21.138	8.4	3	4	3	0.862	0.687	0.747	1.068	1.6	1.315
	W5P9K6	Uncharacterized protein OS=Ovis aries OX=9940 GN=PSMC3	1.938	Up	2.482e-07	PSMC3	50.645	208.64	54.6	19	36	19	0.724	0.71	0.703	1.365	1.378	1.399
	W5NZA0	Dipeptidase OS=Ovis aries OX=9940 GN=DPEP3	2.145	Up	0.00079928	DPEP3	53.606	51.337	13.9	7	8	7	0.602	0.697	0.714	1.52	1.261	1.537
	W5QHM6	26S proteasome non-ATPase regulatory subunit 1 OS=Ovis aries OX=9940 GN=PSMD1	1.511	Up	0.0074833	PSMD1	105.95	234.4	28.5	22	38	22	0.829	0.82	0.815	1.316	1.164	1.243
	W5QIL2	Proteasome subunit beta OS=Ovis aries OX=9940 GN=PSMB4	1.667	Up	0.00023895	PSMB4	28.973	54.891	25	4	8	4	0.816	0.789	0.731	1.244	1.356	1.293
	W5PMS2	Uncharacterized protein OS=Ovis aries OX=9940 GN=NSF	1.622	Up	1.62751e-05	NSF	83.121	274.97	36	26	41	26	0.801	0.775	0.812	1.275	1.276	1.323
	W5PUH7	Glutathione S-transferase pi 1 OS=Ovis aries OX=9940 GN=GSTP1	1.962	Up	8.387e-05	GSTP1	22.566	36.084	24.3	4	6	4	0.683	0.766	0.682	1.418	1.416	1.347
	W5QJB1	Uncharacterized protein OS=Ovis aries OX=9940 GN=BSP5L	2.774	Up	4.8681e-07	BSP5L	14.252	156.13	37.3	9	55	9	0.55	0.562	0.575	1.55	1.522	1.607
	W5P9R3	Uncharacterized protein OS=Ovis aries OX=9940 GN=PSMD14	1.673	Up	3.3159e-06	PSMD14	34.524	49.206	17	5	7	5	0.779	0.754	0.786	1.292	1.269	1.318
	W5Q9H2	Protein disulfide-isomerase OS=Ovis aries OX=9940 GN=P4HB	1.623	Up	0.000117875	P4HB	57.182	74.862	21.1	10	12	10	0.761	0.821	0.788	1.34	1.236	1.27
	A8DR93	Heat shock protein 90 alpha family class A member 1 OS=Ovis aries OX=9940 GN=HSPCA	1.814	Up	6.2332e-07	HSPCA	84.73	323.31	47.2	36	105	24	0.741	0.737	0.733	1.355	1.304	1.351
	W5PZ65	Proteasome endopeptidase complex OS=Ovis aries OX=9940 GN=PSMA7	1.613	Up	0.00045584	PSMA7	24.34	24.441	32.4	5	12	3	0.866	0.766	0.778	1.236	1.317	1.335
	W5Q3B4	Uncharacterized protein OS=Ovis aries OX=9940 GN=TBCD	1.541	Up	0.0006361	TBCD	132.96	78.222	9	10	11	10	0.791	0.821	0.814	1.151	1.335	1.252
	H9TN93	Glutathione peroxidase OS=Ovis aries OX=9940 GN=GPx5	3.02	Up	1.74255e-05	GPx5	25.04	133.3	54.3	13	25	12	0.492	0.517	0.57	1.563	1.602	1.603
	W5NW97	NEDD8-activating enzyme E1 regulatory subunit OS=Ovis aries OX=9940 GN=NAE1	1.969	Up	0.0031813	NAE1	60.642	27.957	8.9	4	4	4	0.678	0.715	0.736	1.139	1.615	1.438
	W5NZY8	Uncharacterized protein OS=Ovis aries OX=9940 GN=TBCE	2.245	Up	0.000198799	TBCE	59.159	38.751	10	6	6	6	0.701	0.597	0.667	1.532	1.356	1.523
	W5P375	Uncharacterized protein OS=Ovis aries OX=9940 GN=TCP1	1.717	Up	1.7056e-06	TCP1	60.521	323.31	50.2	28	62	28	0.761	0.785	0.758	1.322	1.295	1.34
	W5PYM5	Uncharacterized protein OS=Ovis aries OX=9940 GN=CCT8	1.864	Up	1.56935e-05	CCT8	59.609	323.31	57.5	34	93	34	0.73	0.733	0.751	1.435	1.34	1.353
	W5PXX7	T-complex protein 1 subunit epsilon OS=Ovis aries OX=9940 GN=CCT5	1.702	Up	1.74774e-05	CCT5	59.614	214.96	48.2	26	58	26	0.763	0.778	0.748	1.345	1.278	1.272
	W5PNX6	Uncharacterized protein OS=Ovis aries OX=9940 GN=PREP	1.81	Up	0.000258	PREP	80.611	160.44	31	18	25	18	0.728	0.732	0.798	1.452	1.362	1.272
	W5PNT5	Uncharacterized protein OS=Ovis aries OX=9940 GN=PSMD6	1.57	Up	0.00031876	PSMD6	45.505	130.61	32.9	13	17	13	0.75	0.782	0.825	1.259	1.274	1.167
	W5P4B3	Uncharacterized protein OS=Ovis aries OX=9940 GN=NRDC	0.642	Down	0.000155046	NRDC	133.09	32.286	3.4	4	5	4	1.205	1.214	1.152	0.732	0.803	0.756
	W5Q922	Ubiquitin carboxyl-terminal hydrolase OS=Ovis aries OX=9940 GN=LOC101105383	1.676	Up	3.8125e-05	LOC101105383	26.209	58.16	32.2	7	12	7	0.751	0.786	0.795	1.255	1.336	1.317
	W5PRJ4	Valosin containing protein OS=Ovis aries OX=9940 GN=VCP	1.595	Up	0.00095952	VCP	89.932	323.31	47.2	34	87	34	0.795	0.793	0.791	1.263	1.297	1.234
	W5QD72	DnaJ heat shock protein family (Hsp40) member C5 gamma OS=Ovis aries OX=9940 GN=DNAJC5G	0.632	Down	0.023424	DNAJC5G	21.868	20.167	19.4	3	4	3	1.077	1.222	1.285	0.886	0.59	0.789
	W5PJX1	Uncharacterized protein OS=Ovis aries OX=9940 GN=CCT6A	2.182	Up	6.7079e-07	CCT6A	53.482	155.27	36.9	16	32	11	0.653	0.653	0.663	1.456	1.386	1.454
[C] Energy production and conversion	W5NQT7	Acyl carrier protein OS=Ovis aries OX=9940 GN=NDUFAB1	0.652	Down	0.00113708	NDUFAB1	17.59	33.544	21	4	10	4	1.128	1.18	1.201	0.776	0.695	0.818
	W5P066	Cytochrome b5 type B OS=Ovis aries OX=9940 GN=CYB5B	0.623	Down	0.0046022	CYB5B	16.979	50.353	13.7	2	2	2	1.277	1.299	1.032	0.799	0.709	0.741
	Q2TCH3	ATP-citrate synthase OS=Ovis aries OX=9940 GN=ACLY	1.944	Up	2.8042e-06	ACLY	120.93	236.51	30.3	29	45	29	0.681	0.721	0.701	1.397	1.347	1.344
	W5PHB8	Galactose-1-phosphate uridylyltransferase OS=Ovis aries OX=9940 GN=GALT	1.567	Up	0.0039407	GALT	43.341	48.862	16.9	7	8	7	0.81	0.72	0.895	1.192	1.237	1.371
	W5PWF2	V-type proton ATPase subunit H OS=Ovis aries OX=9940 GN=ATP6V1H	1.614	Up	1.50455e-05	ATP6V1H	55.795	123.99	29.4	10	15	10	0.795	0.769	0.814	1.293	1.273	1.273
	W5PLZ0	Uncharacterized protein OS=Ovis aries OX=9940 GN=ATP6V1B2	1.792	Up	2.1136e-05	ATP6V1B2	56.932	193.89	43.7	19	30	19	0.725	0.789	0.741	1.34	1.358	1.342
	W5P9A0	Uncharacterized protein OS=Ovis aries OX=9940 GN=ALDH5A1	0.58	Down	0.0194156	ALDH5A1	47.976	70.491	22.4	9	12	9	1.226	1.223	1.261	0.811	0.621	0.72
	W5PTW2	Uncharacterized protein OS=Ovis aries OX=9940 GN=SLC25A3	0.428	Down	4.0109e-05	SLC25A3	39.987	25.903	13.9	6	11	4	1.311	1.378	1.302	0.583	0.599	0.526
	W5PC82	Malic enzyme OS=Ovis aries OX=9940 GN=ME1	2.067	Up	1.71634e-05	ME1	60.936	133.55	31.4	12	21	12	0.678	0.69	0.705	1.45	1.479	1.356
	W5NU53	Uncharacterized protein OS=Ovis aries OX=9940 GN=SLC25A12	0.618	Down	0.02738	SLC25A12	80.176	55.705	12.1	8	9	7	1.144	1.034	1.102	0.536	0.873	0.618
	W5P363	Vesicle amine transport 1 OS=Ovis aries OX=9940 GN=VAT1	2.516	Up	0.00030147	VAT1	33.863	56.222	20.9	6	14	6	0.574	0.661	0.55	1.346	1.515	1.63
	W5NTL9	Cytochrome c oxidase subunit 6B2 OS=Ovis aries OX=9940 GN=COX6B2	1.571	Up	0.00113903	COX6B2	8.936	22.854	42.7	3	17	3	0.798	0.722	0.846	1.27	1.277	1.169
	W5QIC3	Prune exopolyphosphatase 1 OS=Ovis aries OX=9940 GN=PRUNE1	1.58	Up	0.00100258	PRUNE1	48.845	57.096	20.1	7	7	7	0.836	0.804	0.741	1.158	1.288	1.316
	W5PUP9	Uncharacterized protein OS=Ovis aries OX=9940 GN=UQCRQ	0.658	Down	0.00172082	UQCRQ	9.7201	31.809	39	5	9	5	1.14	1.291	1.085	0.801	0.768	0.746
	W5PJK2	Uncharacterized protein OS=Ovis aries OX=9940	0.444	Down	0.000180391	---	36.736	74.424	25.5	10	17	8	1.286	1.433	1.243	0.554	0.568	0.637
	W5QCD6	Isocitrate dehydrogenase [NADP] OS=Ovis aries OX=9940 GN=IDH1	1.855	Up	0.0049976	IDH1	46.733	120.23	38.2	17	32	2	0.838	0.696	0.674	1.146	1.528	1.421
	P02075	Hemoglobin subunit beta OS=Ovis aries OX=9940 GN=HBB	0.396	Down	6.027e-07	HBB	16.073	142.24	74.5	11	24	11	1.357	1.404	1.351	0.538	0.531	0.559
	W5QI69	Uncharacterized protein OS=Ovis aries OX=9940 GN=ALDH1A2	1.643	Up	4.3646e-05	ALDH1A2	56.676	156.11	30.5	14	21	14	0.833	0.834	0.787	1.321	1.317	1.393
	W5P1S3	Uncharacterized protein OS=Ovis aries OX=9940 GN=SLC25A13	0.6	Down	7.8398e-05	SLC25A13	74.137	47.427	10.5	6	7	5	1.195	1.273	1.182	0.701	0.741	0.748
	W5PP37	ATP synthase subunit d, mitochondrial OS=Ovis aries OX=9940 GN=ATP5PD	0.612	Down	0.005245	ATP5PD	18.72	45.973	39.1	7	8	7	1.215	1.33	1.049	0.752	0.79	0.656
	W5PSF8	Uncharacterized protein OS=Ovis aries OX=9940 GN=CRYZ	1.557	Up	0.00027719	CRYZ	35.293	125.83	29.1	8	17	8	0.78	0.8	0.871	1.263	1.243	1.311
	W5NZZ3	V-type proton ATPase subunit F OS=Ovis aries OX=9940 GN=ATP6V1F	1.622	Up	0.003155	ATP6V1F	13.398	36.524	42	6	7	6	0.801	0.784	0.838	1.458	1.137	1.335
	W5Q4Y3	Sperm tail PG-rich repeat containing 2 OS=Ovis aries OX=9940 GN=STPG2	0.637	Down	0.0050751	STPG2	61.287	25.992	5.3	2	2	2	1.109	1.333	1.135	0.785	0.677	0.815
	W5PE07	Uncharacterized protein OS=Ovis aries OX=9940 GN=NDUFS4	0.521	Down	0.00027822	NDUFS4	19.352	55.846	32.9	6	16	6	1.296	1.258	1.236	0.675	0.706	0.592
	B2MVX2	SLC25A11 OS=Ovis aries OX=9940 GN=SLC25A11	0.612	Down	0.0025822	SLC25A11	34.206	27.069	12.1	3	4	3	1.166	1.362	1.153	0.683	0.757	0.811
[G] Carbohydrate transport and metabolism	W5PJB6	Uncharacterized protein OS=Ovis aries OX=9940 GN=PGM1	1.602	Up	0.00037907	PGM1	65.242	62.688	17.1	9	10	9	0.795	0.748	0.863	1.287	1.307	1.261
	W5PDC1	Uncharacterized protein OS=Ovis aries OX=9940 GN=GK2	0.437	Down	1.8258e-06	GK2	60.862	275.75	40.6	20	48	14	1.34	1.319	1.324	0.605	0.56	0.575
	W5NWN2	Mannosidase alpha class 2C member 1 OS=Ovis aries OX=9940 GN=MAN2C1	1.762	Up	2.2297e-05	MAN2C1	113.47	278.72	30.4	26	61	26	0.74	0.739	0.792	1.364	1.314	1.323
	W5P3C6	Beta-hexosaminidase OS=Ovis aries OX=9940 GN=HEXB	2.397	Up	1.99703e-05	HEXB	61.264	67.777	22.8	13	23	8	0.656	0.613	0.586	1.528	1.435	1.484
	W5PSZ8	Triokinase and FMN cyclase OS=Ovis aries OX=9940 GN=TKFC	1.66	Up	0.00043553	TKFC	58.375	156.59	32	14	30	14	0.732	0.778	0.787	1.189	1.254	1.371
	W5QEU1	Uncharacterized protein OS=Ovis aries OX=9940	0.66	Down	0.0021561	---	60.6	183.4	34.7	19	47	5	1.18	1.216	1.164	0.753	0.723	0.875
	W5PRU5	Uncharacterized protein OS=Ovis aries OX=9940 GN=MANBA	4.855	Up	3.6205e-06	MANBA	101.42	218	32.7	28	56	28	0.345	0.361	0.404	1.875	1.785	1.729
	W5Q0G8	Inositol-1-monophosphatase OS=Ovis aries OX=9940 GN=IMPA1	1.562	Up	0.0183955	IMPA1	31.692	73.541	27.7	9	14	9	0.806	0.811	0.816	1.176	1.424	1.2
	W5Q1M0	Beta-galactosidase OS=Ovis aries OX=9940 GN=GLB1	3.614	Up	3.4601e-06	GLB1	72.839	82.49	15.1	8	32	7	0.471	0.498	0.439	1.768	1.65	1.671
	W5NU23	Alpha-L-fucosidase 2 OS=Ovis aries OX=9940 GN=FUCA2	1.523	Up	0.00033515	FUCA2	53.663	98.865	35.3	15	27	15	0.816	0.788	0.822	1.195	1.317	1.183
	W5NUG3	Glucosamine-6-phosphate isomerase OS=Ovis aries OX=9940 GN=GNPDA1	1.513	Up	0.00051773	GNPDA1	32.557	40.061	33.2	8	12	5	0.822	0.856	0.793	1.168	1.26	1.311
	W5PI81	Uncharacterized protein OS=Ovis aries OX=9940 GN=AQP7	0.55	Down	9.564e-05	AQP7	36.043	33.525	11.8	3	7	3	1.305	1.234	1.178	0.703	0.651	0.69
	W5Q0A8	Glucosamine-6-phosphate isomerase OS=Ovis aries OX=9940 GN=GNPDA2	1.77	Up	0.00133772	GNPDA2	31.164	109.88	43.5	10	17	7	0.705	0.734	0.783	1.452	1.163	1.318
	W5QFN9	UTP--glucose-1-phosphate uridylyltransferase OS=Ovis aries OX=9940 GN=UGP2	2.015	Up	8.2947e-05	UGP2	56.903	158.29	33.9	15	23	15	0.661	0.707	0.718	1.5	1.34	1.363
	W5P1T4	Serine/threonine-protein phosphatase OS=Ovis aries OX=9940 GN=PPP4C	1.517	Up	0.0111449	PPP4C	35.125	58.857	25.4	6	9	4	0.836	0.88	0.694	1.2	1.102	1.355
[E] Amino acid transport and metabolism	W5P3I5	Carnosine dipeptidase 2 OS=Ovis aries OX=9940 GN=CNDP2	1.542	Up	0.000118451	CNDP2	50.606	110.64	23.9	10	11	10	0.796	0.789	0.817	1.169	1.265	1.27
	W5QBE9	Uncharacterized protein OS=Ovis aries OX=9940	1.711	Up	0.00048392	---	31.54	42.421	17	5	7	2	0.806	0.697	0.792	1.327	1.352	1.247
	W5PG90	Uncharacterized protein OS=Ovis aries OX=9940	1.815	Up	0.0026192	---	36.74	22.896	11.4	3	3	3	0.811	0.692	0.729	1.526	1.175	1.35
	W5PS88	Aspartate aminotransferase OS=Ovis aries OX=9940 GN=GOT1	1.625	Up	0.0002753	GOT1	46.47	156.2	40.9	17	30	17	0.758	0.775	0.82	1.358	1.221	1.245
	W5PC18	Phosphoribosyl pyrophosphate synthetase associated protein 1 OS=Ovis aries OX=9940 GN=PRPSAP1	1.813	Up	1.59288e-05	PRPSAP1	36.408	86.327	31.7	8	15	6	0.741	0.748	0.768	1.313	1.378	1.402
	W5PIE9	Uncharacterized protein OS=Ovis aries OX=9940 GN=NIT1	1.786	Up	0.0012001	NIT1	49.832	70.051	19.5	6	8	6	0.738	0.695	0.747	1.157	1.28	1.456
	W5Q7U9	Uncharacterized protein OS=Ovis aries OX=9940 GN=TMPRSS12	2.241	Up	0.000104716	TMPRSS12	37.558	22.458	8.8	3	3	3	0.647	0.694	0.624	1.361	1.579	1.463
	W5PL69	Bleomycin hydrolase OS=Ovis aries OX=9940 GN=BLMH	1.892	Up	0.000179811	BLMH	52.944	67.474	15.7	7	9	7	0.705	0.756	0.717	1.342	1.488	1.29
	W5Q0G6	Serine protease 55 OS=Ovis aries OX=9940 GN=PRSS55	1.538	Up	3.8194e-05	PRSS55	35.994	88.201	34.3	8	18	8	0.803	0.791	0.822	1.284	1.221	1.211
	W5NZL3	Uncharacterized protein OS=Ovis aries OX=9940 GN=MME	2.472	Up	0.000140542	MME	85.912	86.353	13.1	9	10	9	0.641	0.626	0.564	1.596	1.363	1.567
	W5PTV7	Angiotensin-converting enzyme OS=Ovis aries OX=9940 GN=ACE	2.547	Up	8.9669e-07	ACE	138.23	229.67	17	21	69	21	0.578	0.622	0.597	1.542	1.517	1.518
[F] Nucleotide transport and metabolism	W5PRH4	Uncharacterized protein OS=Ovis aries OX=9940 GN=DGUOK	0.607	Down	0.00026469	DGUOK	32.089	44.923	12.3	2	2	2	1.178	1.304	1.154	0.737	0.756	0.714
	W5PIB4	Uncharacterized protein OS=Ovis aries OX=9940 GN=NME7	0.666	Down	0.000318	NME7	42.623	323.31	44.8	14	27	14	1.156	1.206	1.169	0.83	0.741	0.78
	W5QBE9	Uncharacterized protein OS=Ovis aries OX=9940	1.711	Up	0.00048392	---	31.54	42.421	17	5	7	2	0.806	0.697	0.792	1.327	1.352	1.247
	W5P228	Uncharacterized protein OS=Ovis aries OX=9940	1.887	Up	8.6519e-07	---	47.375	21.251	9.2	3	3	3	0.735	0.739	0.713	1.349	1.389	1.388
	W5PC18	Phosphoribosyl pyrophosphate synthetase associated protein 1 OS=Ovis aries OX=9940 GN=PRPSAP1	1.813	Up	1.59288e-05	PRPSAP1	36.408	86.327	31.7	8	15	6	0.741	0.748	0.768	1.313	1.378	1.402
	W5PUV3	Uncharacterized protein OS=Ovis aries OX=9940 GN=NT5E	2.408	Up	9.6121e-05	NT5E	63.21	38.158	9.6	5	5	5	0.574	0.681	0.602	1.437	1.484	1.551
	W5NYH2	Nucleoside diphosphate kinase OS=Ovis aries OX=9940 GN=NME2	1.532	Up	3.156e-06	NME2	30.268	93.773	50.4	13	19	13	0.814	0.806	0.809	1.274	1.226	1.222
[H] Coenzyme transport and metabolism	W5PIJ2	Adenosylhomocysteinase OS=Ovis aries OX=9940 GN=AHCY	1.514	Up	2.3997e-06	AHCY	47.419	138.74	36.7	17	30	17	0.819	0.808	0.792	1.217	1.207	1.239
	W5QH42	S-adenosylmethionine synthase OS=Ovis aries OX=9940 GN=MAT2A	1.632	Up	4.3774e-05	MAT2A	43.65	22.075	8.9	3	3	3	0.799	0.78	0.808	1.237	1.329	1.329
	W5QAH0	Polyamine oxidase OS=Ovis aries OX=9940 GN=PAOX	1.574	Up	0.00033836	PAOX	50.025	45.419	11.7	5	8	5	0.808	0.831	0.786	1.355	1.195	1.268
[I] Lipid transport and metabolism	W5NQT7	Acyl carrier protein OS=Ovis aries OX=9940 GN=NDUFAB1	0.652	Down	0.00113708	NDUFAB1	17.59	33.544	21	4	10	4	1.128	1.18	1.201	0.776	0.695	0.818
	W5PCT0	Uncharacterized protein OS=Ovis aries OX=9940 GN=LIPE	2.386	Up	0.000155182	LIPE	100.99	319.59	39	25	38	9	0.662	0.575	0.631	1.504	1.36	1.593
	W5QIT9	DDHD domain containing 1 OS=Ovis aries OX=9940 GN=DDHD1	1.536	Up	0.00178243	DDHD1	98.704	45.398	7.1	6	6	6	0.8	0.755	0.906	1.219	1.246	1.316
	W5QFB9	Uncharacterized protein OS=Ovis aries OX=9940 GN=CPT1B	0.617	Down	0.000158087	CPT1B	88.29	92.034	12.6	10	15	10	1.213	1.275	1.135	0.735	0.756	0.746
	W5PB50	Uncharacterized protein OS=Ovis aries OX=9940 GN=LYPLA2	1.6	Up	0.00069571	LYPLA2	24.767	23.296	10.8	2	2	2	0.8	0.814	0.784	1.164	1.37	1.302
	W5NZ60	Dihydroxyacetone phosphate acyltransferase OS=Ovis aries OX=9940 GN=GNPAT	0.637	Down	0.00032444	GNPAT	77.677	32.765	8.2	5	5	5	1.173	1.269	1.164	0.809	0.74	0.749
	W5PQG6	Uncharacterized protein OS=Ovis aries OX=9940 GN=ISYNA1	1.965	Up	2.6627e-07	ISYNA1	55.654	168.77	26.6	14	23	14	0.693	0.699	0.707	1.383	1.348	1.394
	W5Q4L4	Acetyl-CoA carboxylase beta OS=Ovis aries OX=9940 GN=ACACB	1.605	Up	0.0061591	ACACB	275.01	207.51	12.6	26	31	26	0.849	0.762	0.757	1.274	1.257	1.269
	W5PSF3	Diazepam binding inhibitor, acyl-CoA binding protein OS=Ovis aries OX=9940 GN=DBI	1.524	Up	0.000163084	DBI	11.601	61.49	53.5	6	27	6	0.783	0.851	0.818	1.293	1.229	1.214
[P] Inorganic ion transport and metabolism	W5PQW1	Uncharacterized protein OS=Ovis aries OX=9940 GN=SLC9B1	0.652	Down	0.0025237	SLC9B1	55.326	82.191	19.7	8	14	8	1.102	1.177	1.224	0.698	0.743	0.844
	W5Q8X9	Phosphoglycolate phosphatase OS=Ovis aries OX=9940 GN=PGP	1.542	Up	0.000198404	PGP	25.012	129.77	41.8	9	23	9	0.775	0.847	0.857	1.25	1.286	1.287
	W5NZ87	Uncharacterized protein OS=Ovis aries OX=9940 GN=NAALAD2	2.964	Up	0.00039585	NAALAD2	87.274	27.099	5.4	4	6	4	0.533	0.505	0.604	1.693	1.37	1.804
	W5P610	Chloride intracellular channel protein OS=Ovis aries OX=9940 GN=CLIC1	2.191	Up	0.0139033	CLIC1	28.118	52.972	25.9	5	6	5	0.54	0.682	0.739	1.441	1.408	1.447
	W5PTA5	Uncharacterized protein OS=Ovis aries OX=9940 GN=CUTC	1.515	Up	0.00066361	CUTC	29.274	23.588	12.5	4	5	4	0.778	0.83	0.864	1.321	1.189	1.234
	W5Q3Y4	Calcium-transporting ATPase OS=Ovis aries OX=9940 GN=ATP2A2	0.478	Down	0.0047407	ATP2A2	106.61	35.545	5.8	6	6	6	1.503	1.173	1.241	0.519	0.751	0.603
	W5PSQ7	Uncharacterized protein OS=Ovis aries OX=9940	2.788	Up	2.3291e-05	---	25.152	41.497	23	4	8	4	0.513	0.573	0.554	1.585	1.565	1.423
	W5NZM0	Uncharacterized protein OS=Ovis aries OX=9940	0.634	Down	6.1268e-05	---	30.85	145.62	29.6	10	34	10	1.207	1.211	1.192	0.738	0.802	0.749
[Q] Secondary metabolites biosynthesis, transport and catabolism	W5NQT7	Acyl carrier protein OS=Ovis aries OX=9940 GN=NDUFAB1	0.652	Down	0.00113708	NDUFAB1	17.59	33.544	21	4	10	4	1.128	1.18	1.201	0.776	0.695	0.818
	W5QAX4	Dehydrogenase/reductase 11 OS=Ovis aries OX=9940 GN=DHRS11	1.557	Up	0.0020194	DHRS11	28.306	64.441	35	8	11	8	0.755	0.803	0.866	1.367	1.161	1.245
	W5QIT0	Sorbitol dehydrogenase OS=Ovis aries OX=9940 GN=SORD	2.557	Up	0.00172405	SORD	38.269	168.92	40.2	15	48	3	0.493	0.723	0.584	1.639	1.35	1.613
[R] General function prediction only	W5PTW5	Uncharacterized protein OS=Ovis aries OX=9940 GN=RALB	1.933	Up	0.00176322	RALB	23.408	30.753	23.3	5	10	3	0.708	0.688	0.755	1.395	1.376	1.386
	W5PW99	AarF domain containing kinase 5 OS=Ovis aries OX=9940 GN=ADCK5	0.465	Down	0.0176989	ADCK5	63.786	20.702	5.5	3	3	3	1.277	1.32	1.328	0.57	0.52	0.736
	W5P2V3	Uncharacterized protein OS=Ovis aries OX=9940 GN=PEPD	1.909	Up	0.00042323	PEPD	54.858	77.547	22.1	10	13	10	0.742	0.636	0.747	1.277	1.413	1.367
	W5PD85	Histidine triad nucleotide binding protein 3 OS=Ovis aries OX=9940 GN=HINT3	1.504	Up	0.00036335	HINT3	16.337	41.308	33.6	3	5	3	0.778	0.88	0.818	1.256	1.222	1.247
	W5NZ87	Uncharacterized protein OS=Ovis aries OX=9940 GN=NAALAD2	2.964	Up	0.00039585	NAALAD2	87.274	27.099	5.4	4	6	4	0.533	0.505	0.604	1.693	1.37	1.804
	W5P9M2	Uncharacterized protein OS=Ovis aries OX=9940 GN=PTGR1	1.569	Up	0.0020752	PTGR1	35.742	47.517	21	5	6	5	0.718	0.867	0.856	1.297	1.305	1.228
	W5PM77	Uncharacterized protein OS=Ovis aries OX=9940 GN=AFG1L	0.454	Down	0.00102105	AFG1L	54.858	25.8	8.5	4	5	4	1.251	1.226	1.473	0.684	0.539	0.57
	W5NZ92	Uncharacterized protein OS=Ovis aries OX=9940 GN=TSNAX	1.991	Up	0.00123774	TSNAX	33.021	60.281	13.4	4	4	4	0.678	0.816	0.618	1.464	1.346	1.394
	W5PXF6	Uncharacterized protein OS=Ovis aries OX=9940 GN=PROM2	2.605	Up	0.00129915	PROM2	76.226	33.053	6.6	5	8	5	0.657	0.442	0.595	1.418	1.477	1.518
	W5PT81	Ataxin 3 OS=Ovis aries OX=9940 GN=ATXN3	1.816	Up	4.4516e-05	ATXN3	42.812	26.998	9.7	4	5	4	0.728	0.742	0.745	1.391	1.372	1.259
	W5NZ76	Uncharacterized protein OS=Ovis aries OX=9940 GN=TIMP2	5.522	Up	0.000103903	TIMP2	23.897	49.162	25.3	7	14	7	0.306	0.294	0.404	2.039	1.786	1.719
	W5PDL8	Uncharacterized protein OS=Ovis aries OX=9940 GN=HDDC2	1.829	Up	0.00092102	HDDC2	23.276	105.92	66.3	9	15	9	0.673	0.708	0.84	1.36	1.39	1.312
	W5P363	Vesicle amine transport 1 OS=Ovis aries OX=9940 GN=VAT1	2.516	Up	0.00030147	VAT1	33.863	56.222	20.9	6	14	6	0.574	0.661	0.55	1.346	1.515	1.63
	W5PGP1	Uncharacterized protein OS=Ovis aries OX=9940 GN=LPO	4.821	Up	3.6028e-05	LPO	80.953	63.323	15.2	9	10	9	0.367	0.417	0.352	1.94	1.627	1.91
	W5PYQ5	Adaptor protein, phosphotyrosine interacting with PH domain and leucine zipper 1 OS=Ovis aries OX=9940 GN=APPL1	1.77	Up	7.8823e-05	APPL1	77.909	20.584	4.6	3	3	3	0.769	0.717	0.779	1.295	1.397	1.318
	W5PE27	S-formylglutathione hydrolase OS=Ovis aries OX=9940 GN=ESD	1.584	Up	0.00180078	ESD	32.769	38.604	12.3	4	6	4	0.793	0.745	0.844	1.275	1.141	1.357
	W5PBI1	Uncharacterized protein OS=Ovis aries OX=9940	3.866	Up	2.1849e-05	---	26.182	79.297	34.8	8	19	8	0.419	0.503	0.422	1.713	1.715	1.768
	W5P1C2	Nucleobindin 2 OS=Ovis aries OX=9940 GN=NUCB2	4.335	Up	2.1519e-06	NUCB2	52.47	65.787	22.4	8	10	8	0.433	0.415	0.388	1.836	1.836	1.686
	W5PXE3	Uncharacterized protein OS=Ovis aries OX=9940 GN=ADRM1	1.588	Up	0.00056499	ADRM1	41.808	43.597	11.4	4	10	4	0.764	0.816	0.816	1.373	1.209	1.222
	W5Q625	Aminopeptidase like 1 OS=Ovis aries OX=9940 GN=NPEPL1	1.832	Up	8.0089e-05	NPEPL1	51.046	22.341	7.7	3	3	3	0.753	0.744	0.722	1.45	1.302	1.313
	W5Q4X4	Uncharacterized protein OS=Ovis aries OX=9940 GN=C12orf10	1.678	Up	0.00035997	C12orf10	42.699	59.825	16.8	5	8	5	0.748	0.785	0.798	1.274	1.411	1.227
	W5PTU7	Carbonic anhydrase 2 OS=Ovis aries OX=9940 GN=CA2	1.802	Up	0.00022393	CA2	29.407	77.503	27.8	6	17	2	0.73	0.722	0.788	1.361	1.424	1.252
	W5PGV7	Uncharacterized protein OS=Ovis aries OX=9940 GN=UBQLN1	1.743	Up	0.000138169	UBQLN1	62.848	32.908	10.3	4	7	4	0.715	0.743	0.791	1.372	1.266	1.281
	W5P6F9	Dipeptidyl peptidase 3 OS=Ovis aries OX=9940 GN=DPP3	1.697	Up	4.3009e-05	DPP3	79.275	152.23	20.7	12	14	12	0.749	0.788	0.727	1.243	1.306	1.294
	W5Q691	Isochorismatase domain containing 1 OS=Ovis aries OX=9940 GN=ISOC1	1.589	Up	0.044761	ISOC1	30.541	31.162	18	4	5	4	1.056	0.626	0.729	1.312	1.126	1.393
	W5PXE0	Uncharacterized protein OS=Ovis aries OX=9940 GN=ENPP3	1.543	Up	0.00159553	ENPP3	102.58	61.583	10.1	7	9	7	0.726	0.822	0.856	1.2	1.308	1.202
	W5PIC3	Pseudouridine 5'-phosphatase OS=Ovis aries OX=9940 GN=PUDP	1.552	Up	0.000164119	PUDP	22.644	32.916	23.6	4	5	4	0.842	0.757	0.799	1.223	1.234	1.265
	W5QB42	Carboxylic ester hydrolase OS=Ovis aries OX=9940 GN=CES5A	5.125	Up	0.004365	CES5A	64.206	119.1	21	11	31	11	0.277	0.369	0.394	1.731	1.781	1.818
	W5Q8A7	Uncharacterized protein OS=Ovis aries OX=9940 GN=RALA	1.608	Up	0.00023696	RALA	23.54	44.287	23.3	5	11	3	0.764	0.805	0.82	1.283	1.21	1.349
	W5PSF8	Uncharacterized protein OS=Ovis aries OX=9940 GN=CRYZ	1.557	Up	0.00027719	CRYZ	35.293	125.83	29.1	8	17	8	0.78	0.8	0.871	1.263	1.243	1.311
	W5NVQ4	Uncharacterized protein OS=Ovis aries OX=9940 GN=CAND1	1.813	Up	2.3105e-05	CAND1	136.39	251.58	25.7	31	56	31	0.763	0.734	0.739	1.403	1.36	1.29
	W5Q4Y3	Sperm tail PG-rich repeat containing 2 OS=Ovis aries OX=9940 GN=STPG2	0.637	Down	0.0050751	STPG2	61.287	25.992	5.3	2	2	2	1.109	1.333	1.135	0.785	0.677	0.815
	W5PVN4	Uncharacterized protein OS=Ovis aries OX=9940 GN=SGTA	1.928	Up	0.000103499	SGTA	34.202	82.29	26.2	7	9	7	0.702	0.772	0.708	1.334	1.481	1.391
	W5PS94	Uncharacterized protein OS=Ovis aries OX=9940 GN=NUCB1	3.632	Up	2.6088e-06	NUCB1	53.521	193.26	38	17	25	17	0.446	0.503	0.468	1.745	1.748	1.653
[S] Function unknown	W5PGV9	Maestro heat like repeat family member 2B OS=Ovis aries OX=9940 GN=MROH2B	1.634	Up	0.0018757	MROH2B	180.5	298.98	23.6	34	54	34	0.776	0.76	0.816	1.274	1.286	1.283
	W5P9D5	Uncharacterized protein OS=Ovis aries OX=9940 GN=LRRC71	0.53	Down	0.0077957	LRRC71	61.795	75.07	11.3	5	7	5	1.427	1.138	1.315	0.753	0.541	0.761
	W5NUH6	Zinc finger C2HC-type containing 1B OS=Ovis aries OX=9940 GN=ZC2HC1B	1.592	Up	4.0096e-05	ZC2HC1B	24.388	92.713	44.3	8	9	8	0.832	0.8	0.793	1.241	1.298	1.321
	W5NSH8	Uncharacterized protein OS=Ovis aries OX=9940 GN=NPC2	5.301	Up	3.2091e-06	NPC2	16.442	111.4	63.1	12	36	12	0.365	0.314	0.323	1.869	1.73	1.713
	W5NUW7	Uncharacterized protein OS=Ovis aries OX=9940	1.527	Up	0.00065989	---	36.444	42.109	15.7	4	9	4	0.776	0.836	0.757	1.18	1.284	1.154
	W5PRP1	Na(+)/H(+) exchange regulatory cofactor NHE-RF OS=Ovis aries OX=9940 GN=SLC9A3R1	1.742	Up	7.623e-05	SLC9A3R1	39.658	20.842	9.5	3	3	3	0.767	0.789	0.729	1.307	1.285	1.388
	W5PYJ8	Maestro heat like repeat family member 1 OS=Ovis aries OX=9940 GN=MROH1	2.011	Up	4.2486e-07	MROH1	128.74	182.64	19.4	21	33	21	0.709	0.687	0.714	1.406	1.404	1.433
	W5PBK1	Uncharacterized protein OS=Ovis aries OX=9940 GN=TRAPPC11	1.71	Up	0.00056013	TRAPPC11	128.16	54.017	7.5	8	8	8	0.728	0.792	0.789	1.407	1.337	1.204
	W5P0T8	Proteasome activator subunit 4 OS=Ovis aries OX=9940 GN=PSME4	1.761	Up	0.000198727	PSME4	198.38	124.67	10.4	15	23	15	0.731	0.79	0.734	1.233	1.362	1.377
	W5PG92	Uncharacterized protein OS=Ovis aries OX=9940 GN=MINDY3	2.039	Up	0.000101439	MINDY3	49.71	24.436	5.2	3	3	3	0.669	0.701	0.713	1.3	1.463	1.484
	W5Q4E7	Uncharacterized protein OS=Ovis aries OX=9940 GN=WDR26	1.749	Up	0.00198053	WDR26	71.968	20.263	5.1	3	3	3	0.701	0.778	0.801	1.168	1.461	1.359
	W5PSL3	Uncharacterized protein OS=Ovis aries OX=9940 GN=CRISP1	2.697	Up	4.2234e-06	CRISP1	28.144	24.543	13	3	11	3	0.588	0.568	0.605	1.669	1.511	1.57
	W5PBF9	Uncharacterized protein OS=Ovis aries OX=9940 GN=TMEM38B	0.499	Down	0.00041627	TMEM38B	32.452	34.59	15.8	3	3	3	1.195	1.45	1.207	0.626	0.646	0.649
	W5QDU4	Uncharacterized protein OS=Ovis aries OX=9940 GN=TTC38	1.574	Up	0.00027555	TTC38	51.848	55.499	12.3	5	6	5	0.857	0.827	0.757	1.281	1.298	1.263
	W5PBG8	Uncharacterized protein OS=Ovis aries OX=9940	2.75	Up	2.4039e-06	---	61.571	25.527	6.9	4	4	4	0.596	0.544	0.579	1.533	1.589	1.605

## Sheet: Table S5
Protein accession	Gene name	Peptide	Retention time	NC1 area	NC2 area	NC3 area	CAP1 area	CAP2 area	CAP3 area	NC1 normalized area	NC2 normalized area	NC3 normalized area	CAP1 normalized area	CAP2 normalized area	CAP3 normalized area
P02075	HBB	LLVVYPWTQR	37.37	288550000	294970000	237260000	26952000	29242000	30987000	1.9068	1.94922	1.56786	0.178105	0.193237	0.204769
P02075	HBB	LLGNVLVVVLAR	49.02	12630000	9319900	14634000	1308300	1218800	1024200	1.88812	1.39328	2.18771	0.195584	0.182204	0.153112
W5PDC1	GK2	VGLTQEFPK	19.15	150560000	190200000	214730000	22886000	22762000	26709000	1.43882	1.81764	2.05206	0.218709	0.217524	0.255244
W5PDC1	GK2	NTYGTGCFLLYNTGHK	25.77	168100000	221710000	210670000	45312000	35605000	39519000	1.39905	1.84524	1.75335	0.37712	0.296331	0.328907
A7UHZ2	PSMD4	ITFCTGIR	19.83	9331900	9295700	10289000	16410000	15604000	15487000	0.732703	0.729861	0.807851	1.28845	1.22516	1.21598
A7UHZ2	PSMD4	VNVDIINFGEEEVNTEK	37.42	10792000	11270000	10742000	19739000	18563000	18725000	0.72082	0.752747	0.717481	1.31841	1.23986	1.25068
W5PC09	PSMA6	AINQGGLTSVAVR	18.19	69935000	76738000	62332000	104490000	115520000	118110000	0.766936	0.841541	0.683559	1.14588	1.26684	1.29524
W5PC09	PSMA6	QTESTSFLEK	12.32	5301900	5652300	6022500	9904000	10451000	9232600	0.683171	0.728322	0.776024	1.27617	1.34665	1.18966
W5PIL6	UCHL5	LYELDGLR	23.81	3243200	3395900	3396600	11246000	8032500	8577300	0.513551	0.53773	0.537841	1.78077	1.27192	1.35819
W5PIL6	UCHL5	TLAEHQQLIPLVEK	25.76	7029700	7907800	7864300	16916000	16092000	13907000	0.604993	0.680565	0.676821	1.45583	1.38492	1.19687
W5QDM2	PSMB5	GPGLYYVDSEGNR	18.21	3966200	3980500	4462400	8906900	10455000	11609000	0.548575	0.550553	0.617206	1.23194	1.44606	1.60567
W5QDM2	PSMB5	AIYQATYR	10.13	4174200	3365300	3757000	4686000	6045900	4764000	0.934787	0.753639	0.841358	1.0494	1.35394	1.06687
W5PVN4	SGTA	LAYSIIR	20.05	5576700	6995400	6749800	16785000	17455000	20374000	0.452557	0.567686	0.547756	1.36213	1.4165	1.65338
W5PVN4	SGTA	VENFEAAVHFYGK	26.5	3584200	3620900	3451400	6877500	6515200	7506300	0.681504	0.688482	0.656253	1.3077	1.23881	1.42726
W5PRJ4	VCP	LIVDEAINEDNSVVSLSQPK	35.55	56170000	54131000	53765000	89928000	74313000	65407000	0.856002	0.824929	0.819351	1.37046	1.13249	0.996769
W5PRJ4	VCP	AIANECQANFISIK	26.19	68319000	67988000	69387000	98762000	101950000	114620000	0.786744	0.782932	0.799043	1.13732	1.17403	1.31993
W5NU53	SLC25A12	IVQLLAGVADQTK	30.1	6238500	6270400	6447800	1189600	1159600	1227900	1.6611	1.6696	1.71683	0.316751	0.308763	0.326949
W5NU53	SLC25A12	DLGLFGLYK	41.66	1954000	2052300	1920600	734310	909230	835610	1.39471	1.46487	1.37087	0.52413	0.648983	0.596435
W5P9U4	PSMA1	NQYDNDVTVWSPQGR	23.54	24970000	25637000	23577000	53925000	49486000	50493000	0.656852	0.674398	0.620208	1.41853	1.30176	1.32825
W5P9U4	PSMA1	ETLPAEQDLTTK	16.57	17790000	19543000	16824000	39251000	35255000	36646000	0.6457	0.709326	0.610638	1.42464	1.2796	1.33009
W5PJC2	PSMB3	LYIGLAGLATDVQTVAQR	46.71	14897000	14537000	17713000	24886000	21979000	21687000	0.772539	0.75387	0.918573	1.29056	1.1398	1.12466
W5PJC2	PSMB3	FGPYYTEPVIAGLDPK	39.61	4656500	4531200	5918100	6061400	6043500	6773700	0.822112	0.799991	1.04485	1.07015	1.06699	1.19591

## Sheet: Table S6
											PRM		TMT
Protein accession	Gene name	Regulated type	NC1 relative abundence	NC2 relative abundence	NC3 relative abundence	CAP1 relative abundence	CAP2 relative abundence	CAP3 relative abundence	NC relative abundence	CAP relative abundence	CAP/NC ratio	CAP/NC P-value	CAP/NC ratio	CAP/NC P-value
P02075	HBB	Down	1.89746	1.67125	1.87779	0.186844	0.187721	0.178941	1.8155	0.184502	0.101626	2.29951e-05	0.396	6.03e-07
W5PDC1	GK2	Down	1.41894	1.83144	1.90271	0.297915	0.256928	0.292075	1.71769	0.282306	0.164352	0.000689392	0.437	1.83e-06
A7UHZ2	PSMD4	Up	0.726762	0.741304	0.762666	1.30343	1.23251	1.23333	0.743577	1.25642	1.6897	3.72855e-05	1.515	0.00142
W5PC09	PSMA6	Up	0.725054	0.784931	0.729791	1.21103	1.30675	1.24245	0.746592	1.25341	1.67884	0.000119356	1.515	2.34e-05
W5PIL6	UCHL5	Up	0.559272	0.609147	0.607331	1.6183	1.32842	1.27753	0.591917	1.40808	2.37885	0.00160767	1.518	0.000663
W5QDM2	PSMB5	Up	0.741681	0.652096	0.729282	1.14067	1.4	1.33627	0.707687	1.29231	1.82611	0.00213217	1.62	0.0043
W5PVN4	SGTA	Up	0.56703	0.628084	0.602004	1.33491	1.32765	1.54032	0.59904	1.40096	2.33868	0.000368181	1.928	0.000104
W5PRJ4	VCP	Up	0.821373	0.80393	0.809197	1.25389	1.15326	1.15835	0.8115	1.1885	1.46457	0.000340194	1.595	0.00096
W5NU53	SLC25A12	Down	1.52791	1.56724	1.54385	0.42044	0.478873	0.461692	1.54633	0.453668	0.293384	7.80245e-07	0.618	0.0274
W5P9U4	PSMA1	Up	0.651276	0.691862	0.615423	1.42159	1.29068	1.32917	0.652854	1.34715	2.06347	0.000100124	1.695	7.68e-05
W5PJC2	PSMB3	Up	0.797326	0.77693	0.981712	1.18035	1.1034	1.16028	0.851989	1.14801	1.34745	0.0127983	1.685	0.00204

## Sheet: Table S7
GO Terms Level 1	GO Terms ID	GO Terms Level	GO Terms Description	Fisher's exact test P value	Protein accession	Protein description	Ratio	Regulated Type	P value	Gene name	MW [kDa]	Score	Coverage [%]	Peptides	PSMs	Unique peptides	NC1	NC2	NC3	CAP1	CAP2	CAP3
Molecular Function	GO:0038024	4	cargo receptor activity	0.124575	W5NZ70	Galectin 3 binding protein OS=Ovis aries OX=9940 GN=LGALS3BP	1.737	Up	0.00045941	LGALS3BP	59.862	103.33	21.6	11	18	11	0.709	0.828	0.74	1.316	1.377	1.263
Molecular Function	GO:0038024	4	cargo receptor activity	0.124575	W5PXE0	Uncharacterized protein OS=Ovis aries OX=9940 GN=ENPP3	1.543	Up	0.00159553	ENPP3	102.58	61.583	10.1	7	9	7	0.726	0.822	0.856	1.2	1.308	1.202
Molecular Function	GO:0003756	6	protein disulfide isomerase activity	0.186064	W5Q9H2	Protein disulfide-isomerase OS=Ovis aries OX=9940 GN=P4HB	1.623	Up	0.000117875	P4HB	57.182	74.862	21.1	10	12	10	0.761	0.821	0.788	1.34	1.236	1.27
Molecular Function	GO:0003756	6	protein disulfide isomerase activity	0.186064	W5Q9K1	Sulfhydryl oxidase OS=Ovis aries OX=9940 GN=QSOX1	1.876	Up	0.0027638	QSOX1	81.599	29.668	8	4	6	4	0.717	0.773	0.727	1.213	1.643	1.303
Molecular Function	GO:0032182	4	ubiquitin-like protein binding	0.00530559	W5PRJ4	Valosin containing protein OS=Ovis aries OX=9940 GN=VCP	1.595	Up	0.00095952	VCP	89.932	323.31	47.2	34	87	34	0.795	0.793	0.791	1.263	1.297	1.234
Molecular Function	GO:0032182	4	ubiquitin-like protein binding	0.00530559	W5PJ55	RAD23 homolog A, nucleotide excision repair protein OS=Ovis aries OX=9940 GN=RAD23A	1.678	Up	0.00088477	RAD23A	41.422	38.037	14.7	4	6	3	0.802	0.797	0.721	1.311	1.394	1.187
Molecular Function	GO:0032182	4	ubiquitin-like protein binding	0.00530559	W5P2F6	Uncharacterized protein OS=Ovis aries OX=9940 GN=FAF1	1.635	Up	0.00037894	FAF1	73.852	36.206	8.5	5	5	5	0.833	0.804	0.728	1.264	1.265	1.338
Molecular Function	GO:0032182	4	ubiquitin-like protein binding	0.00530559	W5PGV7	Uncharacterized protein OS=Ovis aries OX=9940 GN=UBQLN1	1.743	Up	0.000138169	UBQLN1	62.848	32.908	10.3	4	7	4	0.715	0.743	0.791	1.372	1.266	1.281
Molecular Function	GO:0032182	4	ubiquitin-like protein binding	0.00530559	W5PBA2	Uncharacterized protein OS=Ovis aries OX=9940 GN=BAG6	1.96	Up	0.0022956	BAG6	121.19	177.95	14	11	19	11	0.613	0.763	0.78	1.251	1.532	1.443
Molecular Function	GO:0032182	4	ubiquitin-like protein binding	0.00530559	W5PB94	RAD23 homolog B, nucleotide excision repair protein OS=Ovis aries OX=9940 GN=RAD23B	2.469	Up	0.000178995	RAD23B	40.663	36.785	16.3	5	6	4	0.545	0.65	0.632	1.522	1.394	1.595
Molecular Function	GO:0032182	4	ubiquitin-like protein binding	0.00530559	W5P689	Ubiquitin carboxyl-terminal hydrolase OS=Ovis aries OX=9940 GN=USP5	1.797	Up	0.000103247	USP5	95.748	53.954	10.3	7	7	7	0.78	0.709	0.762	1.313	1.315	1.418
Molecular Function	GO:0030276	4	clathrin binding	0.0696294	W5PUM8	Uncharacterized protein OS=Ovis aries OX=9940 GN=HIP1	1.678	Up	1.55405e-05	HIP1	112.5	323.31	36	35	57	35	0.792	0.759	0.781	1.333	1.269	1.311
Molecular Function	GO:0030276	4	clathrin binding	0.0696294	W5PPS6	Clathrin light chain OS=Ovis aries OX=9940 GN=CLTA	1.922	Up	0.00044263	CLTA	22.954	32.665	16.7	5	7	5	0.784	0.707	0.658	1.316	1.473	1.341
Molecular Function	GO:0005093	7	Rab GDP-dissociation inhibitor activity	0.0259908	W5P3E8	Rab GDP dissociation inhibitor OS=Ovis aries OX=9940 GN=GDI1	1.543	Up	0.0024191	GDI1	48.928	227.2	46.8	17	32	11	0.883	0.79	0.731	1.204	1.318	1.187
Molecular Function	GO:0005093	7	Rab GDP-dissociation inhibitor activity	0.0259908	W5PE22	Rab GDP dissociation inhibitor OS=Ovis aries OX=9940 GN=GDI2	1.682	Up	0.0021423	GDI2	48.838	45.309	31.4	12	16	6	0.782	0.76	0.791	1.294	1.479	1.152
Molecular Function	GO:0005216	7	ion channel activity	0.303896	W5P610	Chloride intracellular channel protein OS=Ovis aries OX=9940 GN=CLIC1	2.191	Up	0.0139033	CLIC1	28.118	52.972	25.9	5	6	5	0.54	0.682	0.739	1.441	1.408	1.447
Molecular Function	GO:0005216	7	ion channel activity	0.303896	W5PBF9	Uncharacterized protein OS=Ovis aries OX=9940 GN=TMEM38B	0.499	Down	0.00041627	TMEM38B	32.452	34.59	15.8	3	3	3	1.195	1.45	1.207	0.626	0.646	0.649
Molecular Function	GO:0005216	7	ion channel activity	0.303896	W5NZM0	Uncharacterized protein OS=Ovis aries OX=9940	0.634	Down	6.1268e-05	---	30.85	145.62	29.6	10	34	10	1.207	1.211	1.192	0.738	0.802	0.749
Molecular Function	GO:0031593	6	polyubiquitin binding	0.00168392	W5PRJ4	Valosin containing protein OS=Ovis aries OX=9940 GN=VCP	1.595	Up	0.00095952	VCP	89.932	323.31	47.2	34	87	34	0.795	0.793	0.791	1.263	1.297	1.234
Molecular Function	GO:0031593	6	polyubiquitin binding	0.00168392	W5PJ55	RAD23 homolog A, nucleotide excision repair protein OS=Ovis aries OX=9940 GN=RAD23A	1.678	Up	0.00088477	RAD23A	41.422	38.037	14.7	4	6	3	0.802	0.797	0.721	1.311	1.394	1.187
Molecular Function	GO:0031593	6	polyubiquitin binding	0.00168392	W5PGV7	Uncharacterized protein OS=Ovis aries OX=9940 GN=UBQLN1	1.743	Up	0.000138169	UBQLN1	62.848	32.908	10.3	4	7	4	0.715	0.743	0.791	1.372	1.266	1.281
Molecular Function	GO:0031593	6	polyubiquitin binding	0.00168392	W5PBA2	Uncharacterized protein OS=Ovis aries OX=9940 GN=BAG6	1.96	Up	0.0022956	BAG6	121.19	177.95	14	11	19	11	0.613	0.763	0.78	1.251	1.532	1.443
Molecular Function	GO:0031593	6	polyubiquitin binding	0.00168392	W5PB94	RAD23 homolog B, nucleotide excision repair protein OS=Ovis aries OX=9940 GN=RAD23B	2.469	Up	0.000178995	RAD23B	40.663	36.785	16.3	5	6	4	0.545	0.65	0.632	1.522	1.394	1.595
Molecular Function	GO:0030145	7	manganese ion binding	0.0315885	W5P8T5	Uncharacterized protein OS=Ovis aries OX=9940 GN=PPM1B	1.811	Up	0.00158268	PPM1B	42.834	49.011	25.1	8	11	6	0.669	0.819	0.746	1.321	1.482	1.243
Molecular Function	GO:0030145	7	manganese ion binding	0.0315885	W5P2V3	Uncharacterized protein OS=Ovis aries OX=9940 GN=PEPD	1.909	Up	0.00042323	PEPD	54.858	77.547	22.1	10	13	10	0.742	0.636	0.747	1.277	1.413	1.367
Molecular Function	GO:0030145	7	manganese ion binding	0.0315885	W5Q0G8	Inositol-1-monophosphatase OS=Ovis aries OX=9940 GN=IMPA1	1.562	Up	0.0183955	IMPA1	31.692	73.541	27.7	9	14	9	0.806	0.811	0.816	1.176	1.424	1.2
Molecular Function	GO:0030145	7	manganese ion binding	0.0315885	W5Q625	Aminopeptidase like 1 OS=Ovis aries OX=9940 GN=NPEPL1	1.832	Up	8.0089e-05	NPEPL1	51.046	22.341	7.7	3	3	3	0.753	0.744	0.722	1.45	1.302	1.313
Molecular Function	GO:0030145	7	manganese ion binding	0.0315885	W5PC82	Malic enzyme OS=Ovis aries OX=9940 GN=ME1	2.067	Up	1.71634e-05	ME1	60.936	133.55	31.4	12	21	12	0.678	0.69	0.705	1.45	1.479	1.356
Molecular Function	GO:0008234	6	cysteine-type peptidase activity	0.0124204	W5Q922	Ubiquitin carboxyl-terminal hydrolase OS=Ovis aries OX=9940 GN=LOC101105383	1.676	Up	3.8125e-05	LOC101105383	26.209	58.16	32.2	7	12	7	0.751	0.786	0.795	1.255	1.336	1.317
Molecular Function	GO:0008234	6	cysteine-type peptidase activity	0.0124204	W5PT81	Ataxin 3 OS=Ovis aries OX=9940 GN=ATXN3	1.816	Up	4.4516e-05	ATXN3	42.812	26.998	9.7	4	5	4	0.728	0.742	0.745	1.391	1.372	1.259
Molecular Function	GO:0008234	6	cysteine-type peptidase activity	0.0124204	W5Q0Z2	Cathepsin B OS=Ovis aries OX=9940 GN=CTSB	4.273	Up	2.2134e-05	CTSB	36.725	51.604	17.3	6	12	6	0.377	0.419	0.45	1.663	1.91	1.751
Molecular Function	GO:0008234	6	cysteine-type peptidase activity	0.0124204	W5PIL6	Ubiquitin carboxyl-terminal hydrolase OS=Ovis aries OX=9940 GN=UCHL5	1.518	Up	0.00066279	UCHL5	37.529	106.83	33.4	8	20	8	0.89	0.782	0.82	1.317	1.232	1.234
Molecular Function	GO:0008234	6	cysteine-type peptidase activity	0.0124204	W5PL69	Bleomycin hydrolase OS=Ovis aries OX=9940 GN=BLMH	1.892	Up	0.000179811	BLMH	52.944	67.474	15.7	7	9	7	0.705	0.756	0.717	1.342	1.488	1.29
Molecular Function	GO:0008234	6	cysteine-type peptidase activity	0.0124204	W5PH25	Uncharacterized protein OS=Ovis aries OX=9940 GN=USP14	1.62	Up	0.00020124	USP14	55.94	27.112	7.3	3	3	3	0.741	0.829	0.819	1.319	1.276	1.276
Molecular Function	GO:0008234	6	cysteine-type peptidase activity	0.0124204	W5P689	Ubiquitin carboxyl-terminal hydrolase OS=Ovis aries OX=9940 GN=USP5	1.797	Up	0.000103247	USP5	95.748	53.954	10.3	7	7	7	0.78	0.709	0.762	1.313	1.315	1.418
Molecular Function	GO:0008234	6	cysteine-type peptidase activity	0.0124204	W5PG92	Uncharacterized protein OS=Ovis aries OX=9940 GN=MINDY3	2.039	Up	0.000101439	MINDY3	49.71	24.436	5.2	3	3	3	0.669	0.701	0.713	1.3	1.463	1.484
Molecular Function	GO:0070628	5	proteasome binding	0.0029117	W5PXE3	Uncharacterized protein OS=Ovis aries OX=9940 GN=ADRM1	1.588	Up	0.00056499	ADRM1	41.808	43.597	11.4	4	10	4	0.764	0.816	0.816	1.373	1.209	1.222
Molecular Function	GO:0070628	5	proteasome binding	0.0029117	W5PIL6	Ubiquitin carboxyl-terminal hydrolase OS=Ovis aries OX=9940 GN=UCHL5	1.518	Up	0.00066279	UCHL5	37.529	106.83	33.4	8	20	8	0.89	0.782	0.82	1.317	1.232	1.234
Molecular Function	GO:0070628	5	proteasome binding	0.0029117	W5PBA2	Uncharacterized protein OS=Ovis aries OX=9940 GN=BAG6	1.96	Up	0.0022956	BAG6	121.19	177.95	14	11	19	11	0.613	0.763	0.78	1.251	1.532	1.443
Molecular Function	GO:0070628	5	proteasome binding	0.0029117	W5PH25	Uncharacterized protein OS=Ovis aries OX=9940 GN=USP14	1.62	Up	0.00020124	USP14	55.94	27.112	7.3	3	3	3	0.741	0.829	0.819	1.319	1.276	1.276
Molecular Function	GO:0031489	6	myosin V binding	0.124575	W5P0V5	Uncharacterized protein OS=Ovis aries OX=9940 GN=RAB11B	1.864	Up	7.7874e-05	RAB11B	25.129	76.061	33.8	7	12	7	0.753	0.759	0.697	1.306	1.424	1.387
Molecular Function	GO:0031489	6	myosin V binding	0.124575	W5P645	Uncharacterized protein OS=Ovis aries OX=9940 GN=RAB14	1.901	Up	1.4991e-06	RAB14	23.897	131.24	66.5	12	22	12	0.695	0.725	0.732	1.367	1.348	1.377
Molecular Function	GO:0015183	11	L-aspartate transmembrane transporter activity	0.0259908	W5P1S3	Uncharacterized protein OS=Ovis aries OX=9940 GN=SLC25A13	0.6	Down	7.8398e-05	SLC25A13	74.137	47.427	10.5	6	7	5	1.195	1.273	1.182	0.701	0.741	0.748
Molecular Function	GO:0015183	11	L-aspartate transmembrane transporter activity	0.0259908	W5NU53	Uncharacterized protein OS=Ovis aries OX=9940 GN=SLC25A12	0.618	Down	0.02738	SLC25A12	80.176	55.705	12.1	8	9	7	1.144	1.034	1.102	0.536	0.873	0.618
Molecular Function	GO:0019239	3	deaminase activity	0.0259908	W5Q0A8	Glucosamine-6-phosphate isomerase OS=Ovis aries OX=9940 GN=GNPDA2	1.77	Up	0.00133772	GNPDA2	31.164	109.88	43.5	10	17	7	0.705	0.734	0.783	1.452	1.163	1.318
Molecular Function	GO:0019239	3	deaminase activity	0.0259908	W5NUG3	Glucosamine-6-phosphate isomerase OS=Ovis aries OX=9940 GN=GNPDA1	1.513	Up	0.00051773	GNPDA1	32.557	40.061	33.2	8	12	5	0.822	0.856	0.793	1.168	1.26	1.311
Molecular Function	GO:0008238	6	exopeptidase activity	0.00193939	W5Q625	Aminopeptidase like 1 OS=Ovis aries OX=9940 GN=NPEPL1	1.832	Up	8.0089e-05	NPEPL1	51.046	22.341	7.7	3	3	3	0.753	0.744	0.722	1.45	1.302	1.313
Molecular Function	GO:0008238	6	exopeptidase activity	0.00193939	W5NZ87	Uncharacterized protein OS=Ovis aries OX=9940 GN=NAALAD2	2.964	Up	0.00039585	NAALAD2	87.274	27.099	5.4	4	6	4	0.533	0.505	0.604	1.693	1.37	1.804
Molecular Function	GO:0008238	6	exopeptidase activity	0.00193939	W5PV74	Uncharacterized protein OS=Ovis aries OX=9940 GN=APEH	1.778	Up	0.00023607	APEH	81.179	96.326	17.9	9	11	9	0.767	0.703	0.773	1.305	1.418	1.264
Molecular Function	GO:0008238	6	exopeptidase activity	0.00193939	W5P6F9	Dipeptidyl peptidase 3 OS=Ovis aries OX=9940 GN=DPP3	1.697	Up	4.3009e-05	DPP3	79.275	152.23	20.7	12	14	12	0.749	0.788	0.727	1.243	1.306	1.294
Molecular Function	GO:0008238	6	exopeptidase activity	0.00193939	W5PTV7	Angiotensin-converting enzyme OS=Ovis aries OX=9940 GN=ACE	2.547	Up	8.9669e-07	ACE	138.23	229.67	17	21	69	21	0.578	0.622	0.597	1.542	1.517	1.518
Molecular Function	GO:0008238	6	exopeptidase activity	0.00193939	W5PNX6	Uncharacterized protein OS=Ovis aries OX=9940 GN=PREP	1.81	Up	0.000258	PREP	80.611	160.44	31	18	25	18	0.728	0.732	0.798	1.452	1.362	1.272
Molecular Function	GO:0008238	6	exopeptidase activity	0.00193939	W5PG92	Uncharacterized protein OS=Ovis aries OX=9940 GN=MINDY3	2.039	Up	0.000101439	MINDY3	49.71	24.436	5.2	3	3	3	0.669	0.701	0.713	1.3	1.463	1.484
Molecular Function	GO:0008238	6	exopeptidase activity	0.00193939	W5NZA0	Dipeptidase OS=Ovis aries OX=9940 GN=DPEP3	2.145	Up	0.00079928	DPEP3	53.606	51.337	13.9	7	8	7	0.602	0.697	0.714	1.52	1.261	1.537
Molecular Function	GO:0008238	6	exopeptidase activity	0.00193939	W5P4M2	Tripeptidyl peptidase 2 OS=Ovis aries OX=9940 GN=TPP2	1.614	Up	8.3643e-05	TPP2	132.79	270.4	26.8	32	47	32	0.807	0.772	0.81	1.342	1.284	1.229
Molecular Function	GO:0008238	6	exopeptidase activity	0.00193939	W5P2V3	Uncharacterized protein OS=Ovis aries OX=9940 GN=PEPD	1.909	Up	0.00042323	PEPD	54.858	77.547	22.1	10	13	10	0.742	0.636	0.747	1.277	1.413	1.367
Molecular Function	GO:0008238	6	exopeptidase activity	0.00193939	W5P3I5	Carnosine dipeptidase 2 OS=Ovis aries OX=9940 GN=CNDP2	1.542	Up	0.000118451	CNDP2	50.606	110.64	23.9	10	11	10	0.796	0.789	0.817	1.169	1.265	1.27
Molecular Function	GO:0008238	6	exopeptidase activity	0.00193939	W5NZL3	Uncharacterized protein OS=Ovis aries OX=9940 GN=MME	2.472	Up	0.000140542	MME	85.912	86.353	13.1	9	10	9	0.641	0.626	0.564	1.596	1.363	1.567
Molecular Function	GO:0001849	5	complement component C1q binding	0.0259908	W5PD71	Pentaxin OS=Ovis aries OX=9940 GN=CRP	2.828	Up	3.5664e-05	CRP	25.274	251.4	33.5	7	13	7	0.505	0.584	0.581	1.603	1.527	1.592
Molecular Function	GO:0001849	5	complement component C1q binding	0.0259908	W5NZL1	Uncharacterized protein OS=Ovis aries OX=9940 GN=C1QBP	0.657	Down	0.0192837	C1QBP	30.46	61.908	21.6	4	7	4	1.233	1.215	1.09	0.668	0.945	0.711
Molecular Function	GO:0004791	6	thioredoxin-disulfide reductase activity	0.124575	W5NT10	Uncharacterized protein OS=Ovis aries OX=9940	1.572	Up	0.000119786	---	60.863	46.457	13	6	9	6	0.813	0.826	0.807	1.238	1.248	1.358
Molecular Function	GO:0004791	6	thioredoxin-disulfide reductase activity	0.124575	W5Q5R8	Uncharacterized protein OS=Ovis aries OX=9940 GN=TXNRD1	1.547	Up	0.00047759	TXNRD1	54.576	116.94	32.2	14	29	13	0.769	0.804	0.853	1.323	1.201	1.23
Molecular Function	GO:0016765	4	transferase activity, transferring alkyl or aryl (other than methyl) groups	0.14421	W5QDB7	Uncharacterized protein OS=Ovis aries OX=9940 GN=LOC101107831	0.502	Down	3.9437e-05	LOC101107831	26.856	104.35	50.7	14	28	3	1.231	1.317	1.315	0.614	0.672	0.655
[truncated: 3,753 more rows]

## Sheet: Table S8
KEGG pathway	Fisher's exact test p value	Protein accession	Protein description	Ratio	Regulated Type	P value	Gene name	MW [kDa]	Score	Coverage [%]	Peptides	PSMs	Unique peptides	NC1	NC2	NC3	CAP1	CAP2	CAP3
[truncated: 25 more rows]

## Sheet: Table S9
ID	Degree	Log2Ratio	Protein accession	Protein description	Ratio	Regulated Type	P value	Gene name	MW [kDa]	Score	Coverage [%]	Peptides	PSMs	Unique peptides	NC1	NC2	NC3	CAP1	CAP2	CAP3
[truncated: 81 more rows]
